# Supplementary material for: Fine dissection of limber pine resistance to Cronartium ribicola using targeted sequencing of the NLR family
Source: BMC Genomics. 2021 Jul 23;22:567. doi: 10.1186/s12864-021-07885-8 (PMC8299668; doi:10.1186/s12864-021-07885-8)
Supplement: Supplementary file 2 — Additional file 2: Table S1. PCR primers and gene sequences for amplicon-based targeted sequencing of limber pine resistance gene analogs (RGAs). Table S2. Summary of targeted-seq of limber pine RGAs and their SNPs detected for genetic map construction in the seed family LJ-112. Table S3. RGAs and their SNPs mapped by amplicon-based targeted genomic sequencing in seed family LJ-112. Table S4. Summary of functional genes and their representative SNPs genetically mapped in seed family LJ-112 in the present and previous studies. Table S5. Oligonucleotides designed for TaqMan-based SNP genotyping. Table S6. Syntenic analysis of Cr4-linked NLRs with sugar pine genome sequences. Table S7. DNA and protein sequences of functional genes so far genetically mapped in limber pine seed families. [file 12864_2021_7885_MOESM2_ESM.xlsx]

## Sheet: Title page
	The title of the manuscript: Fine dissection of limber pine resistance to Cronartium ribicola using targeted sequencing of the NLR family
	The authors: Jun-Jun Liu, Anna W. Schoettle, Richard A. Sniezko, Holly Williams, Arezoo Zamany, Benjamin Rancourt

## Sheet: S1_primer
Table S1: PCR primers and gene sequences for amplicon-based targeted sequencing of limber pine resistance gene analogs (RGAs).
Gene-ID	Forward Primer Sequence	Reverse Primer Sequence	Amplicon Size (bp)	CDS-ID	Transcript-ID	Seq
M7129	GTGGCGTAGGGAAGACAAC	CAGAACGAACAGCAATTTCA	303	LPss10459_c0_seq1_m.7129	LPss10459_c0_seq1	TTAGGTGGCGTAGGGAAGACAACGCTGGCAAAGGAAATTTTTAACAGGAAAAATTCATATTATGGTAGATCGTGCTTTTTATCAGATGTAAGCGCTAGGGCAGACACACACTCTCTGATTTCATTGCAGAGAGAACTTCTTAAGCGTTTGAGTCGATTGGATAAACCCATAAACAATGCTCATGAGGGTACAGGGATGCTGAGGAAGCATCTCTCATATTCTAGCGCACTAGTAATTCTGGATGATGTAAATGATGAAAATCAGGTTTATGATCTTTTGCCAGACGTTGAAATTGCTGTTCGTTCTGATAGCTTAATAATAATTACA
M625725	CCCATATAGGTAAGACTATTTTACGAG	TTCCCCAAAACTTGTAAGCA	346	LPss1064675_c0_seq1_m.625725	LPss1064675_c0_seq1	GTCAGAGAAAAAGTCGATTTAATTTCTCTGCAGAAGCAGCTCCTTCGTGATTTGCTGGGTAAAGAAATGAACATTCTCAATACCCATATAGGTAAGACTATTTTACGAGATAGTCTAAAAGGGTTAAATTTTTTTATTGTCTTCGATGATGTGGACGATGGGGAGAAGATAAAGAGTCTACTGGATATGAATGCGGTGGAACCTGGTAGTCTCATCTTCATAACTTCTCGTGATAAAGATATATTCATGGTCTCCCCTGTAAACACTTTCCTGTATGACGTAAAGCCATTGAAGAGAAACCACGCCCGAGAACTGTTCTGCCGTCATGCTTTCGATCAATCAAACCCATTTGACGGATACGAAGATTTGCTAGAGGGGTTTCTGAAAATTTGTGGGGGG…
M43250	TGTGGTCTTGCAAAACTTAAAA	TTTAGATCCTCATCCCATCG	278	LPss115798_c0_seq1_m.43250	LPss115798_c0_seq1	CTTTGTGGTCTTGCAAAACTTAAAATACTGAAAATTAGGAAGTGTCCAAAAGTGAAAGAGCTTCCTGGTCTTGGAACGTTGACATCCTTGGAGGGGTTGCATCTTCGTAAATGTGGGGTCACGGGGATACTCGACTTGCAGCAGCTGACAAAACTTCGAGTGCTAAAGGTGTTAAACTGCCATGCGTTGGAAGAACTTGCAGGTATCAGACATTTGAGGTTGTCGTTGAGGGCGCTTGATGTTTCTAGGTGTCGCAACCTGCGATGGGATGAGGATCTAAATGATGACAGCTATCCAACTGATGACACTTCGGATTCAACGTATCGATTCAGGTTCACATACAGAAATGAATACGCTCTT
M48484	AGTTCCGGGCAGATAGATGT	CCCTATCCTCTTCAGCTTGG	317	LPss121959_c0_seq1_m.48484	LPss121959_c0_seq1	AGTATGGAGACATTGGTGTCTTTAGAGGAGTTCCGGGCAGATAGATGTGCAAAAGTGAAGAGTATACGGGGGTTGGAACATGCGACAAAGCTTCGGCGGTTAGATGTTCGTGGCTGCAGAGAGTTAGACGAACTGCCAATTATGGAAACATTGATGTCTTTGGAGCATTTGATGGCACAGAGATGTGGGAAGCTGAAGAGCATAAGGGGATTGCAGCACGCGACAAAGCTTCGGCGGTTGGATGTTCGTCAGTGCACTGAGTTAGATGAGCTGCCATGTTTGGACGCATTGGTATCTTTGGAGATATTGTGGGCAGAGGAATGTTCCAAGCTGAAGAGGATAGGGGGTCTGGGGCAGGCGACAAAC
M50033	TGCCAAAGTGCAGAAAGTCT	TGGATTAAGGCCACCTAATTT	350	LPss123639_c0_seq1_m.50033	LPss123639_c0_seq1	TTTAACGGGGATGAGGGGGCGCTCCTACATACCTTAATTGAACGTTTGCAGAAAATGTTGTGGAAAAAAGCAAAGTTAAATGTGGCGAAATTTCCTGTTGGTATGGATGAGAAAGTAAAACATTTTGAAACAACAATGTTATTGCAGCAGCACAGCGGAAAATTTCAGGCCATAGGCATCACGGGTTTAGGTGGAGTCGGGAAGACAACGTTGGCTAAAGAGCTATTTAATAGAAATTTGCCAAAGTGCAGAAAGTCTTGCTTTCTCTTTGATGTAAGAGAAAATGCTGCACTGTCATTACAATCCTTACAGACCAAACTTCTCAAGGCCTTAATTCAATGTGATATACAAGTAAACAGCGTTGATGAAGGAAAAGAGATGCTAAGCAGGTACCTTCCA…
M54641	TGAGAGTGTGGGATGTTTGA	GCCTTTGGAGCTGTGTTAAA	350	LPss128595_c0_seq1_m.54641	LPss128595_c0_seq1	CCTGAGAGTGTGGGATGTTTGAAACAGCTGGTATATTTAAGCTTAAGAGACTCGCCTATGGAGACGCTCCCTGTAACTTTGACAAATCTTGCAACTCTTGAAATCCTCGATCTCGAAGGAACCAGTATCAAAGAATTACCATTTGGGTTTGATAAGCTCAGATCCTTGAGATATCTAAGCCTCACTGGTTGCAAACGCTTGCAATACCTACCACGTAGCATCTCAAGGGTTACATCATTGCAGGAATTGCGTGTGAATGATTGTCCCAACTTGTGGACAGAAGCCCAAGGAAGGAGACGGAAAAAAGTGGCTACTATTAACAATCTAGGCACTTTAACACAGCTCCAAAGGCTAGCTCTACAAAATAATGGAAATAGTATAATTGAACAGACATTAGGG…
M55729	CACTAAATTGCAAGGGGCTA	AGATAATTGGTCGGGCATCT	287	LPss129573_c0_seq1_m.55729	LPss129573_c0_seq1	ATGGTGACACTAAATTGCAAGGGGCTATGTTGTCGATTAGAAGCGCTGCTGGCAGGCCTTATTCAAACAGTTGGCCACCTCTGTTTGCCCAACATACAAAATCCCGAGAATGAACCAAATACCATCTACCACAAGTCCTTGACCATTCTTAATAGAGGCGTTCAATTGGTGAAAATGTGTGAGAAAACCAACCCTCTTAATACTTTCCAGAAACTCAGATATGCTTCTGAAATCCACCAGCTAGAAAAGGATATCCATGACTTCGTTCAGTACCAGATGCCCGACCAATTATCTCTTGAGTTGAAG
M55986	GGTATTTCTCCAAAGGTCCCTA	CAAATGATATCTCTCGTATTTTTGG	350	LPss129762_c0_seq1_m.55986	LPss129762_c0_seq1	GCACCTTTGCAGTTGCGGGAGCTACAGATATTTGCTCCGATCTTGAGCATTCCCAAGTCCATAGGGTACCTGAAGCATCTCGAACGGATAGTCGTTGATTGTCACCGGGAAACGGGCCACATTAATCTGAAAATATTGCCAGAGGAATTTTCTCATCTGGAATCGTTGAAAACCTTGGTGTTAAGGAATTGCCGGAAACTGAAATCACTGCCAGATTCCTTCGGGAATCTGACAAAGCTGGAACACCTCGATTTGTACAAGTCCAGCAATTTGGAGAGGCTTCCAAAGTCCTTCGGGAATTTAATTGCACTTAAATATCTTGATTTGACGCTTTGCAGGAAATTAACCATTTCAAGCGAAGCACTGGGAGACATCCGCACGCTGGAACACCTAAATCTT…
M56590	CCAAACCTGCAAAAGCTTAC	ACCTTAACACGCCCTTGAG	334	LPss130435_c1_seq1_m.56590	LPss130435_c1_seq1	AAAGAATTGCCCAGCTGTATTGGGAACCTGAGCAAATTGGAAGTTCTGGAAATAGGTAACAATTCGTTGGAATTGCTGCCACCGTCGCTCGGATACCTTCAGAGCTTAAAGCTTTTCTCAGTCAGTGATTCCCCCAAATTGAAATGCGTGCCCGATTCTTTGGGACAGTTGAATCAGTTGACACAGTTGAAGTTCGAGAGATGTGGTATAGAATTCTTATCACAAGATCATTTGCAGTCGAACAGTCTCGCCGTGTTAAGAGTATGGAATTGTCCTTTGCGGGAACATCCATTTAAAATGGCTAAAGGAGAAGCGGAAACGTCATTATTGAAAAAATTGTGCTCCTCCACTGTGCAATGCATGTTTGGGATCAAAGGGTTAGAGTTTCGTCGCACAAAA…
M59145	GGAGACCGCATCCTGTTAC	TAATTCGACAGGCATTTGGT	313	LPss133487_c0_seq1_m.59145	LPss133487_c0_seq1	TGGAGTCTGGAGGAGACCGCATCCTGTTACAGGATGGATAAATTAAATTGCAATCAGTTATGCTGCAGATTAGATGAGCTGCTCGCAGTCATTATTCAAACAGTTAGGCTGCTCTGTCCACCCAATATACAAAAACCAGAAAATGAGCCAAATCCCATCTACGAGAAGTCCCTGAGTATCGTCAAGAGAGGCATCCAATTGGTGAAAATGTGTGAGAAACCTGGCCCTCCTAATCTTTTCCAGAAGCTCAGATATGCTTCGGAAATCCACCAGCTGGAAAAGAAGATACGTGACTTCCTTCGGTACCAAATGCCTGTCGAATTATATCATGAG
M59196	AATTGGAGTGGTTGGCAAG	TTGACATGGAGTGTAATTCCTTT	347	LPss133581_c0_seq1_m.59196	LPss133581_c0_seq1	ATGGGTGATCCTGGTTTCCTCCCCGGATTTATCGGCGTGGGCATCGACATCGCTATTCGCCAAATTCTTCACCACGTCAACATTGCGCTTCGCTGCAACAAAGAGCTCGCATCTCTGAAGGATTTGGTAATTAGCATTCAGCCTATCCTCACACAAATCCAGCAATATCGCTTGGAATTAAACATGAAAAAGGGAATTTCCACCTTTCAGAGAGATAATAAGGCTGCGGCAGTTAGTGAATGGCTTAGAAAGTTGGACGGGGCTCTACAACAAGCATCTGATGTGGTGCACCAGTGCACACTGCCAAGGCGCGGTGTTATTTCTCGTTATCAAACGAGCAGAAAGATCACTCGTTTGATTTCAGATATTCACAAACATTTACAATTGCTTCCTTTGATT…
M59686	CGGAATTGATGTGAAGAAAAC	TGGAGTCATATCGTCCCTTATC	350	LPss134219_c0_seq1_m.59686	LPss134219_c0_seq1	GCTGCATCCTCCTCCACCGCTCCTCATTCCAACGATAATAAGTGGTATGACATATTCATAAATCATCGCGGAATTGATGTGAAGAAAACCTTCGCTAAGTCTCTCTACGATCGCCTTCGCTCAATTGGATTGAGGGCCTTTCTGGATGAGGACGAGTTGCAACAGGGATTCAGTTTCCCTTCTCAAATAAAACATGCTATTAGTACAGCCTCACTCCATGTGGCAATCTTCTCTCCACGGTATGCCGAATCAAGATGGTGTCTAGATGAGCTATTAATGATGTTGGAGTCAAAAAATCCCATCATTCCAGTGTTTTACGGTGTTACGCCCGCTGAGGTTCGGTGGACACGGCGGTGCCAGAAAGGAAATTATGCTCAAACCCTACAAAACCATGAAGAT…
M631700	TCCATTAAAAGCTTTGATCCAT	TTTCTCTTTGGAACAAGCAAC	295	LPss1344053_c0_seq1_m.631700	LPss1344053_c0_seq1	GATAATTGTTTATCTTCCATTAAAAGCTTTGATCCATCTTTTCCAGCAACTCATCCAGACTGCCTTGATGCAGAACTCTATGCAAAACTCCGGTATAGCTACGATGCTCTGCCCAATTCACAGGTGAAGAGGTGTTTTTTGTATTGTGCCATGTACAAGCAAGGTGAAGAAATTGATACTGATACATTACTGCAAATGTGGATCGGAGAGGGGTTGGTGAAGAGCAAACAAGGAACCTATTTGATGGACATGAGCATTGCGCGCAAGTATTTAAAACTCCTTACAGACCGTTGCTTGTTCCAAAGAGAAAAACAGAGAACGAATGTCTTTAAACAGAGG
M61186	TGCAACATTTCATGGAAAAA	TGAAGCATACTACCAAAATGACA	330	LPss136118_c0_seq1_m.61186	LPss136118_c0_seq1	ATGATAGCTATTGCTGCAACATTTCATGGAAAAAATGTTTTGGATTATTTGAAAGCCCAATTCTGCAAAATATCTAAAGCACTTCCTTCAGACATACAAAGGAGGCTTAAAATTAGCTATGACATACTTGAAGAAGAGGAGAAATATATATTTTTCTCTCTGTGGATTTCTTTGGTTCCTTGTTGCTCTAGAAATTTACCGATAACTGTCTCGCTATCTAGCAATGAGACAGGGTATAACAACCCACTGCGGAGAAGTCTCTTACATCCCAATCCTTGTGATCAACATTTCAGTATGGGTCATGTGACAATATCTTTTCTTTGTCATTTTGGTAGTATGCTTCAG
M632685	AAGGAGAGCACCAATGTCTTT	GCAGCCGGATAGATTGAGA	345	LPss1373099_c0_seq1_m.632685	LPss1373099_c0_seq1	AGCAAACAGGGAACACATTTAATGGATATGGCCATTGGGCTCAACTACTTGAAACTCTTTGTAGATCGGCGCTTGTTCCAGATTGTTAAGGAGAGCACCAATGTCTTTAGGAGAAGAAGCACAGATCTTCATGATGTTTTTCCCAGTATAAAAGTTCACCATGCCATTCGTGAAATGGCAATGTATATAGCCCAGGAAGAGAAGAGTTGCTTCTTGGTGACAAGCCAGAATCTGCGAAATTTCGTAGAGGATCACGATGAGAATTGCATAAGGATGTCCTTTTCCCATGATTATGTTGGGGATCTTCCCACAGACTTCAGATGCCCAAAACTCGCGAGTCTCATTTTACAAGGGAATACAGATTTGGAATTCCTTCCAACACAACTTCTACTCAACCTC…
M63156	TCAAGAACTCAAGATCGAGGA	TTTAAGCAGCTCCTTTGCTG	271	LPss138455_c0_seq1_m.63156	LPss138455_c0_seq1	AATCTTACAGAACTTCAAGAACTCAAGATCGAGGACAGTAAGGTAGAGGATCTGCAAGGGCTTGAAAGGTGTATATCTTTGAAGAAGTTGGAGGCTAATAGATGTCAGAAGCTAAGAAGAATATCGGGGTTGGCGCAGCTGACAAGGCTTCAAGTGCTGGAGGTCAATTCCTGCCATGCGTTACAAGAGATGCCAGGTGTTGAAAATATCATATCGTTGGAAAAGCTGAGTACCATTGGATGCTACAGACTGCGGTGGTCTATGGCAGCAAAGGAGCTGCTTAAATCACGATTCCAATATGTCTTTGCTTCTTGA
M65183	GAGCGAATTCTGGAGCAA	CGAGTCGAATAAAAGTTTCTGTCT	350	LPss140788_c0_seq1_m.65183	LPss140788_c0_seq1	CAAGTGTTGCCCAGATCAGCCAGGGTCAGAAGTGCTGTTACATCCTTCCCGACAATCCTTGAGCCATACACTGTTGGAATCGAAACCAATGTAAGAGCTCTCCGTCGCCTTTTGATGCAAACTGGTACTACAAATATCATTGGAGTTTCTGGAATTGGGGGAGTTGGTAAAACCCATCTGCTGCAAAAGTTAATAACTAGCGAAGGAGTCCAGGAAATATCTGGGGGCTTGGTAATTTGGCTGACGATTTCCCAGAATCCCGTAGTTCAAAAGCTACAGGCTATGCTGTGCAGACAAATTGGCTTGGATTTGGATGAAATTGCCAGCGAAGAGGAATCCAGGTTTGAAATTTATGCATTCCTGAAAGATAAGAAGTTCTTGATGCTATTAGATGATGTA…
M633611	GGGGCACAAGATGAAGAAG	GATCCAATTTCTGAGATACTACCG	350	LPss1431351_c0_seq1_m.633611	LPss1431351_c0_seq1	ATTTGGTGCCCGATCTTCCGTTGTAAGATGGGGCACAAGATGAAGAAGTTAAATGAGGAGATTACAAACATTAAGGTGAGTGCCAAATATCTCAAATATGTTGGCTCTATACTAGATGTGAATGCTCGTTTAGAATCTAATTCACAAGTCAAAAGGGAAAGCACGTTGAATCCAAATGTTGTTCATCCTGTGGGCATGAAAAACGACTTTGAAGATATTACTAAATTGGTATTGAAGGGAGATGGTCCTCGCGTAATTGCAGTTGTGGGTATGGGAGGTCATGGCAAAACTCTTCTGGTCCAAAGTGTATTTAACCAGAAAAGAGTTAATCAACATTTTTACCATCCTTTTTGGGCGGTAGTATCTCAGAAATTGGATCCTAAGAATGTGTGCAAGCAA…
M633993	AAGTAGATGGAATCAGGTCAGG	CAACTCCAGCAACTTAAAGCA	344	LPss1461314_c0_seq1_m.633993	LPss1461314_c0_seq1	AATCTTAAACATTTAAATTTAGATGCATGTGAGAAGTTAAGAAGTATTCCACTTGGCATCTCTCGACTTTCTTCATTGATGAAATTGCAATTGATCATAGAGGTTGATGAGGTATTGAACGTGCAGAAAGCCCAGAGTGGTGTTTGTAAATTAAAGGATCTCACAAACTTCCAAAATTTGATGGAGCTGAGTTTGGTTGTAAAGCCAGGAATTCAAGTAGATGGAATCAGGTCAGGAATCAAAGCAGGTATAATGGGGACATGGTTAAAGATGAGGAAATTGACATTAATATTCAATTTGTTGGATCTTGATGTCGATGAAGATGATGATATTCTAGTGGAAGATCTTCCCTACGATCTACAGAAAATGAAGGAACTGCAGATATTTAATATTGCAGAC…
M78023	ATCCGAACTGCTAGTGTCCA	ATAGAAAGGGCATTCCTCCA	347	LPss149412_c1_seq1_m.78023	LPss149412_c1_seq1	GCCAGCCATATCTACCGTCGCCTTAAAGAACATGGATTAAGAGTTTTTTTGGACCAGTCAGAGTTGCAAGAGGGAGAGAACATGAATTCTCAAATTGAAGGCGCTATCCGAACTGCTAGTGTCCATGTAGCAATTTTTTCTCCAAGGTACGCTGAATCGAGTTGGTGTCTCAATGAACTAGTACTGATGTTGGAGTCGGGCTCAACAATTATTCCCATCTTTTATCATGTCAATCCTTGGGAACTTCGGTGGACGCGGAGCCTAGATGGAATTTATGCCAGAGCCTTGAGCATACTCAGGTGTATCCTTCTATGTAAAGAGGACGAAAATGGAGCGTATGCTCGAGCCTTGTGTATGCTGGAAAAAAAGACAACAACAGATCCTCAAATCAACACAAAG…
M80876	TATGCTTGGGAGAAAATTGG	TTAATGGCTAGTGGCAGTCC	254	LPss151713_c0_seq1_m.80876	LPss151713_c0_seq1	TGGGACAGATATGCTTGGGAGAAAATTGGGTTGCAATTCAGAAACCAAGATAAGGTTGTGCTGACAACCCGTGATGAAAAGGTTGCAAAGGCTTTTGGGGCTGGAGATCAAATTCTTCTTAAAAGTAGCTTATCAGCAGAACACAGTTGGCAATTATTCTGCAACCATGCTTTTCCAGAAGGTGCACACCATTGTCCAGAGGCATTAGACAAAATTGCTCACGAAATTGTAAACAAATGCGGTGGACTGCCACTAGCCATTAAAACAATAGGAGCTTATTTGGCA
M82200	CATTCGAACAGCCTCTGTG	TACGTCTCTTGGTCGAAACC	318	LPss152689_c0_seq1_m.82200	LPss152689_c0_seq1	AGCGCCATTCGAACAGCCTCTGTGCATATAGCAATTTTCTCTCGTGGTTATGCCGATTCAAAATGGTGTCTGGATGAACTCGTACTCATGGTGGAGTCAATGTTGAAGCGGAGGACCACCATTATCCCGGTCTTCTATGGAGTCAGGCCTTCAGAGCTTCGCTGGGCGCAGGGCAAAAATGGAATCTACGCTCGAGCTCTCTGCGTGCACGAAGAAAAGAAATCATTTGATGGTCGACAGCGATACGACACCAGCACTATTGAAAAATGGAGGGATGCTCTCTCAAAAGCTGCAGAAATAAAAGGTTTCGACCAAGAGACGTATTACAGTGTGAAGCCAGGTATCTTGCAGTGCCTTGAG
M84330	CTCCCTGGATTTCTTGGTTT	AATTTGGTCCTCGAAGAAGG	341	LPss154519_c1_seq1_m.84330	LPss154519_c1_seq1	ATGGCAGATCCTGGTTTCCTCCCTGGATTTCTTGGTTTGATAGAAGATAAGAGCTGGGATTTGTTTTTTTATCATGGTTTTCCACATAATAATGGAAATCTCCTTGCAAACACTGGCGAGAAAACAACAAAGCTTGTGTGCGCCAAATGGAGAGAGCTTCCTCTTGCAATCAAAGTAATAGGGAGGTCAATGGCAGGCATTGCTGATGCACGTGAATCGAAATTGGCAGTCCAGAGCCAAGAACACGCAGATCTCTATGATCGCTTAATGTGTAGTTATGACTCACTCGGCCACTATCAGTCAATCTGCAAATGTGCTTTCTCTACCTGTCTGCTGCTGCCTTCTTCGAGGACCAAATTGTTCAGGTCGAGATGA
M84598	ACAGTTGGAATGGATGAACC	ATGAAGGCCACCTGTTGAT	350	LPss154694_c0_seq1_m.84598	LPss154694_c0_seq1	TTGGCTACTGCAGGTCTTCTTGTGTTTGCCACTGTTTTGGAAAAGTTCGAAAACGTTTCTGAGATCCAAGAGGACTGCCTGAATCTTTTAGAAGAAATGAACTCTCTGGCCAAACATGTTTGGGAGCTTCAAAATGATCCTCAGTTGAGAACAGAGTTGCAGGTTCCACTCAAAAAAGCAACAGCGCTCATACTGCAAGCCTCCATCTTGTGCTGCTTTCAAATAGAGTCTTCAAAATTTGCCAGATTTTTCTCAATGGCCGACAACAAGAAATACCTGAGTCAACTTCGAAAAGAGTTGGAAGCCATGTACAGAGATCTGAGCAATGAAAAGTTTTTGTCTCTGCGTAATGCCTTGAAATGTCTATATAATGCTTTCAGTGATATTGCCATTAGTCAA…
M84894	GTCTCTGGGCAATTTGAGG	ACCCTTGCAGATTCACACTT	350	LPss154977_c0_seq1_m.84894	LPss154977_c0_seq1	GCAAATCAAAGGTCTTTAAGGTACTTGAACTTACTAGGTACTCATTTAAAATTGCCCTTAAATCTGGAACTACCCGACAGGTTGGAACAACTAAGAATAGGGAGCTCGCACCAGACAGATTTACCAGGGTCTCTGGGCAATTTGAGGCCGTTAAAAGCGCTGAAAGTGTTGGTTCTCATTGAATGCCTCTCTCTATGGCGCATCTTACCCGACCAAATTGCAGGGCAAGGGACCGATATCGAAGTTTTGGTTATAAGGCGTTGTCCAATTAAAAATTTTAGTTTTAAAAAGCAGGAGACCATGCATTGTGGCATGAGTGTCTTAAGAGATTTAACTTTGAGTGGCACAGGGATAACCGAGATATACATTCCCAAAGGTGTTTTACCCAGCCTAGAAACT…
M85517	AAGCTGATCACAACCCATTC	CCCTTCTGGGAATTTCTCTC	345	LPss155315_c0_seq1_m.85517	LPss155315_c0_seq1	AATGGAAATCTGCCAGCAAACATCGAGGAAGGTAGGGTGAAGGTTGTGTGTGCGAAGTGTGGAGGGCTTCCCCTGGCTATCAAAGCAGTGGGGAGGGCAATGGCAGGCATTGTTGATGCACAAGAGTGGGACTTGGCAGTCCAGAGACTGTCAAACCCCAACAACAAAGACCATCAAGCTATCTATGATTGCCTAAGGTTGAGTTATGATGCACTAGGCAATTACAATGTCAATCTGCAATTGTGCTTTCTTTACTTAGCTGCTGCCTTTCCAGAAGACCAAATGATTTATGCAGAGGGCCTGACTTGGTTGTGGATGGGAGAAGGGTTTCTGCAAGATGAAGCTGATCACAACCCATTCGAGATGGGGAAAATATATGTCAATATTTTAGCCGATCGT…
M86485	CCACATACGATGAGTAAATGTCA	TCCTCAACATCTTTAACTTTGGA	349	LPss155742_c0_seq2_m.86485	LPss155742_c0_seq2	TTGACCAAATTGTGCTTGCCGACGATGAGGCCTGGTTGTGCAATTAGCATGGAAGAGCTTAAAAATCTGTCAAATCTGATGGAACTAAGTATAGCAATAAAACCACATACGATGAGTAAATGTCATTGTACCTGGTTAAAGATGAGAAAGTTAGCTTTACGATATGTCCATGATGCTCCGGATGATCGAGTTGCAGACACAGATGTGGATAAAGATTATGTGGTGGAGGATGCAGCGATGGTGGATCTTCTCCCTCTCGAAAATTTGAACGAGTTGAGAAGCTTGTCTCTATTTCTTTATCCGGGAATAACTTTGCCGAATTACATTTCCAAGCTTCCAAATTTGGAGGAGCTGGAGTTAAGATATTGTCATGAACTAATGGAGCTCCCTGTTTTGGAG…
M86882	GCATGTTCCCTGATGTGAA	GAACACCTCTCTTTGGAGCA	300	LPss155917_c0_seq1_m.86882	LPss155917_c0_seq1	ATGCTTGCCAGCATGTTCCCTGATGTGAAGAATCTCATAAGAAAGCTGAAGAGTCTTGCTCATCTTTACTGTTTGAGGTCACTAGATGAGATCAAGTTGAAGGAAACAATCTCCAAACCCATTTCCAAGCGGTGGAATGCTCCCCGTGAGAATGCCATGCTACTTCAACAAATGCGAGCAGATGATATGTTTAATGGAGCTTTAGTTGAGCTTCGCAGTTATAATGGGCCAGTAAAATCTGATTGTGTTGCGGGTTTGGAGAAAAATATTTCGAAATTTGAAGAGGATTCTGCTCCAAAGAGAGGTGTTCGTTGTTCGGGTGCACAGTAT
M88172	TTGTACGTAGCGCAATACCC	TCATCAACACTGTTTACCTGCT	299	LPss156514_c0_seq1_m.88172	LPss156514_c0_seq1	GTGCTGGAGCTGCTAGATAAGGTCGTTAATGGTCTGTTGGATATTGTAAACTTGCGCCCAAATTTGTACGTAGCGCAATACCCAACAGGTTTAGATTACAAGCTAAAAGATTTTGAGGATACAGTACAGTTGGGGCAACAGCAAAGCCAGAAACCTCAGATCTTGGGCATAGTGGGGTTAGGTGGCATGGGAAAGACAACTTTTGCAAAACACCTATTTAATAAGAAGAAATCCGATTATCCTAGAGCCTGCTTTTTATCCAACGTCAAAGATAAAGCAGCTAAAAATTCTTTAAATTTGTTGCAGAGTCAACTTTATAAGAGCTTGACTAGAAAGGATAAGCAGGTAAACAGTGTTGATGAAGGTAAAGAGATG
M89313	AAAGTGGTAGGAAGGGCAAT	GATCAAACCACGATCTGCTAA	336	LPss157033_c0_seq1_m.89313	LPss157033_c0_seq1	CTTCCCCTTGCTATCAAAGTGGTAGGAAGGGCAATGGCTGGCAGCACTGATCCACAGCAGTGGCAATGGGCTCTAGAGAGGCTGCCACATTCTGACAGTCTCTATGATTGCGTAAGATTGAGTTATGGTGCATTGGGCAATGAGGATGTCAATATTCAATTCTGCTTTCTACACGCAGCTGCAGCTTTTATAAGAGGTCAAATTCTTCGTGCCCACGAGGTGATTCTGCTGTGGGTAGGAGAGGGCCTCCTTGCAAGGAAGATGCTGCAAGAAAATAAGAATCAACTTGGCCATGACCCATTCGACATAGGGAGGATCTATCTCAACATTTTAGCAGATCGTGGTTTGATCGAGCCAACGATGAGAGACTTTGATGGGCAA
M90899	CGCATGCTCTGAGTAAGATG	GCACAGCATCATGAACTGTAAT	321	LPss157712_c0_seq1_m.90899	LPss157712_c0_seq1	ACGCATGCTCTGAGTAAGATGCAGAGTCTGGATTTCGTTTCCCCAATTGCTCATCATCCTCGAATTGATCGAGATGTGTTTCAGAGATTGAGATGGAGTTATGACTGTTTGTCAGATGCCAATTTAAAGAACTGTTTTCTGTATTGTGCCATGTTTCCCCAAGATACTGCTTTTCGGGTGAATCCACTTGTGCATATGTGGATCGCAGAGAGTCTCATTATGACCAAAGACACTGGGCACAGGTATGTTAAGTTTCTTGAAGATCGCTGCTTATTTCAAGTGAATCATCAACAAAATGTAATTACAGTTCATGATGCTGTGCGCGATATGGCAATATACATTGGAGAA
M92588	TAGAGAAAGGGCATCCAGGT	TGATAAAAGGCATATGAGCAGA	348	LPss158425_c0_seq1_m.92588	LPss158425_c0_seq1	TTTATATTTGATGTTAGAGAAAGGGCATCCAGGTCTCTAAACTCTGTGCAGAGCCAGCTTATTAAGGATTTGACAGGTATAGAAATTAAAATTGACAGTACTGCCCAAGGCATAGGGATACTTAAAAGGTATCTCTCATCTTGTCAGGCTCTTATCATCGTAGACGATGTAGATAACGCGGATCAGCTGGATGTTCTTTTGCCAATTAAGGATATCCTTAGTCCCCAAAGCCTGATTTTGGTGACCTCGCGGGACAAACATGTTCTCAAAAGCTCAGGGGTGCTAGAGTCTTCAATTTATAATTTAAGGGGGCTGAATACACTACACTCCAAAGAACTATTCTGCTCATATGCCTTTTATCAGCCACTTCCACCACCAGAATTTGAA
M95656	CTAAAGAGGATGCCCCAGTT	CGGATGCTCTCCCAATTT	344	LPss159651_c0_seq1_m.95656	LPss159651_c0_seq1	TTATCCGATCTCTGCAACATGTGGCATTTGAGACACATGGACATTGACTGTAGGAAAGAAGAAAGCGTTCCCGAGCAATTAATGGGAACTTTTGGGGATATGAGAACCCTCCGATTGAACATGACAAAGTTGGAGGCTCTCCCAGAAGGCATGAGACGCATGGCGAATCTGGAGATACTTCGGCTCTCTCTTCGGGATCTGCAACAACTTCCAACTTGGATTTCCCAGTTTACAAATCTCAGGTGGCTTGAACTATCGTTTTGCCAGAATATTAAGCAGCTTCCCCCGCTAAAGAGGATGCCCCAGTTGCGGCGCCTGCAAATTGAACATTGTTCGAATCTGACAGAATTGGGTTCCAACTTTGGATGTGCAGATGCCTTTCCAACTCTAGAGGTGTTG…
M96664	CACTTTGAGGAACACATCCA	CAATTCAACTTTTCCAGCAGA	333	LPss160115_c0_seq1_m.96664	LPss160115_c0_seq1	ATAGTGTTGAAAAATATCACATCTCTATCATCACTCCCAATTGAATTTCCTGAACTTAATAATCTGAGACATTTAGATATCTCTGGCTGCACTACTCTAATCCAACTGCCTAAATCCTTCTCTAAATTAACGCATCTCCAATATCTATCATTGCGAGACTGCAAGAAGTTATCCATCCCAACTGATCTTTTGGGAGAAATTTGTACACTTGAGTATGTCAACTTCAAAGGCTGTGCTCAATTGGCGCACTTGCCCACGGCAATAGCATCTCAAAGGTCCTTAAGATACCTCAATTTAACGCATACTTGTTTGTCGCAATTACCCCTGAGTTTGGGGCGACTCGACATGTTAGAACAACTAAGAGTAGGGAGTCCCCAGTTGACAGAACTGCCACATTCT…
M97765	TTCCACCATTTATGCAATCA	AACCGTTGAAGGGAAGTCAT	346	LPss160665_c2_seq1_m.97765	LPss160665_c2_seq1	AGTGAATACTTTCTTCCACCATTTATGCAATCAATGCATAAATTAAAAGTTCTGATAATTATCAATCACAATTTTAAGCGTGCTACACTCAAAGGCATTTCAGTCTTCTCTTCATTAACTCGGCTAAAAGTTGTTCAGTTAGAGAGAGTAATTCTTCCTCCCCTCCAAGAATATTGTCAATCCTGGCAAAAATTAGAGAAGTTATCGTTGATTCTATGTGAGGGCTGTGGAAATATGACCAGATTATATAGAGGGTTGTGTTTGGAGTTCCCCAGTCTTCTGGAGTTCAATATTGATCATTGTAGCAATTTGGAGGAACTCCCTTCGAGTATATATAATATGACTTCCCTTCAACGGTTGTCTGTCACAAACTGCCATGATCTTCATAAGTTATCG
M97899	GCCAGCCATCTTTCCTACA	GAAAGAGCCTTCCTCCATTC	338	LPss160743_c0_seq1_m.97899	LPss160743_c0_seq1	ATGCGGGTTCCGCTCCCATTCTCAAGATCCATTTCTAATTTTCTGTGTACAGTGGGGCGACTACTATACTCAGGCATTGGTATACCTTCCGAATCATCCTCATCTGCTAATTATACTTCCGATCCATCCCAATGCACACCTGCCTTGACCTCATATCTTAACAGCAATAACTCTGTTGTGTCATTAAATTATTGTTGCCTTGATGTAGGAAAGACCTTTGCCAGCCATCTTTCCTACAGCCTGAATTCCCATGGACAGCAACTCGGCACTATCGAAACTGCTTTCGTGCACATACCAATTTTCACTAAGAATTATGCCAAGTCCAGTTGTTGTCTAAATAGGCTTCTGGTTATGTGGAAATCAGGGATGCCCATAATTCCTGTTTTCTACGATGTAAAA…
M98003	AAACATCTAAATTTGAGACAGTGCT	TCAATAGAGGGGTCCAACAA	308	LPss160793_c0_seq1_m.98003	LPss160793_c0_seq1	AACTTGATTCGACTCAAACATCTAAATTTGAGACAGTGCTGTGACTTGACCCTCTCTGGCCAAACACTTCGGAATATCAGCAAGCTTGAAAGGTTAGACATTTCTCATTGCAAAGTGGAAGTATTGCCTGCCCAAGTCACACATCAGCAGTCCCTGGAAGAGCTAATTTTGGATTTTACTGAGTTAAAGGAATTGCCCAGTGCCATTGGAAACCTTATACACTTGTCATCCTTGTCAGCAGATTATTGTCCGATTAGTGAAGTGCCATTTGCTAGTGTGGAGAAGATTCAAGCAGGCAGCAGATTGTTGGACCCCTCTATTGATAAGTGCATGCTTCGACTCAAATCC
M98173	AATGACCTTAAGAGCATAGCTGA	CCTACAGCGTATGGGTTTTC	335	LPss160861_c0_seq1_m.98173	LPss160861_c0_seq1	ACTCTTCTGGTACAGAGTGTGTTCAGAAGCCAAAAGGTCCAGGAAAGCTTCGAGCGTCGGATTTGGCAAACAGCATCGGAAAATTTAGACGTGAAACATCTGCTACTTCAGATCGGGAGGAAGTTGAAAGTTTCACGCGGTCAAAATCAAAATGTTCAAAATGCTACAGGTGATGAGAATAGTGTTCAAAATCAAAATCTCAGCAACACCGAGATTAGAAGCAAAATTATAGAGGACTTGGAAAAAAACAGATCTCTGTTTGTTCTCGATGATTTATGGGACAAGGATGATTTCCATAAAATTGGTTTGTCATCGCTAAAGAGAACAAAGATTATAGTCACCACCCGGGATAACAGAGTGGTAGACAGTACCCCACCTCCTTACATCCACTCATTGAAT…
M98946	GTCCAAACCTTCGACAGCTA	AGTTGCAAAACACCTCCAAC	332	LPss161240_c0_seq1_m.98946	LPss161240_c0_seq1	TCCTTTCCCGAAGGTGTTTGTCCAAACCTTCGACAGCTATCCATCACCTTCTGTAATGAGCTGGTCGAATTGGGAGCATTGCCAACGACACTCATATCTCTAGATTTGAAGGGGTGCCGTGCACTGATGAAAATGGGAGTTCTTTCTGGTCTTGCAAAACTCAAAACACTGAACATCAGTGGGTGTGATAACATACGGCCGCTTCAAAATTTAATTTCTGCAGATTGTAGGGTGCTAAATACTACACTTGACACTCGCCAAGGCAAGGACTCGGAGGATGTTTTGCGACTTCTCCATTTGAAACTTCCCACGGCAAGGAGGAGAATGTTTTGTTGGAGGTGTTTTGCAACTAGTCTATCTTTAAGTAAATAA
M100825	GGGAGATTCCGAATACCAAC	GAGGCAACCCCTGACAAT	339	LPss162079_c0_seq1_m.100825	LPss162079_c0_seq1	GAGGTCGCTACTCACCCAGTTGGACTCGACCAGGGCTTAAGGGAATTGGATGATCACATTCAACAACAAAGCTCCACCAAAGTGGTAGGAATTGCCGGAGTCCGTGGAATAGGGAAGTCCACTCTCGTGAAATATGTATTCAATTTGAGACGGTCGAAGTTTAGCAGGGCTTCTTATTTGTTCAACGTCAGAAAAAAAGACGATTTAACGTCTTTGCAGCAGCAGCTCCTCCGTGATTTGATGGGCAAAGATTGGGAGATTCCGAATACCAACGTTGGTAAGACTATTTTAAAAAGGATTCTAAAAGGGTTAAAAGTCTTGATTGTTCTGGATGGTGTGGAAGACTGGGACACTATAGAAACTGTACTGGATGTGAATGCGATGGAACCTGGTAGTCAG…
M101748	GTGGATCACCTCTACACTTCG	GCAACTTTAGCAAGAGCCTTC	350	LPss162410_c0_seq1_m.101748	LPss162410_c0_seq1	ATGTCTTTCACGAGATACAATCCCTTGGAAAGGACTGTGTCCTCCGAAATGAGGAAGTACGATGTGTTTCTCAGTTTTCGAGGGGAGGTCAGGAAAACATTCGTGGATCACCTCTACACTTCGCTCGAGAACGCTGGTGTTAACGCATTTCTGGACAGCACGAAACTGGAGAAAGGGGACGAGATCAGTCCGACCTTAAAGCATGCAATTGAGAACAGTGCAATACGCATACCCATATTCTCCAAAAACTTTGCAGAATCCCACTGGTGTCTGGAGGAGGTGTCCCACATGTGCAAGTCTGGTGGGCTCATAATTCCTCTGTTTTATGACGTTTTCCCCACAGAAGTTCGGAATCCAGACAGAGGCGCCTTCGCTGAGGCTTTCCAGAAGAAAAAAGGG…
M102678	CGAGGAATGAGGATGCTTAG	TGGAATCCAGGAAGGTAAATAA	291	LPss162749_c0_seq1_m.102678	LPss162749_c0_seq1	CACCTTAGAGATTTGGGAAGAAACGTTGCAGAGGATAAGTCGCCGGGTCGTTTTTGGCGTCCCACCCGAAACATTGATGATTGGTTACACAAGCCATCTTATGAAGTACGAGGAATGAGGATGCTTAGTGAAGGTCACAGCACCAAACAAGTGAGGAGCTTACAAAAGTTGTCATGGTACCAAAGGAGAAGTCACGCGAGGATGGGGAACTGCTTCATGAATCTTCGCAATACAGTGTACAATATACGTTATGGTTCTCTTGGTACTGGTGTCACGAATTTGACACTTGTTGAGACAGAAGGACATCTCTTGGAGCGCATTTTGAGGGTGCACTCGCCAAATCTCATGTGGCTTTCTTGGTGTGTTTGTCCATACACTTATTTACCTTCCTGGATTCCA…
M103831	GTGGGGATTGTGGGTTTAG	GCATCCAGTTGGTCGATATG	287	LPss163122_c0_seq1_m.103831	LPss163122_c0_seq1	GTGGGGATTGTGGGTTTAGGCGGCATTGGGAAAACGACCTTGGCTAGATATTTTTTCAACCTTGAGAGATCAGATTACAAGGTGTGCTCCTTTTTATTTGATGTGAAGGAAAACGCAGCTAAAATGGGTCTAAATTGTTTGCAAAGTAAGCTAATTAAAGAGCTGAAACATCAAGAAATCGAAATTGAGAGGTGGGAAGAAGGTAAAGAGAAACTTGTAATTAATCTCTCATCTTCTCACGCTCTTGTAATATTAGATGACGTAGATCATATCGACCAACTGGATGCCTTCTTGCCAATT
M104115	GAATAGGAATGTGGGGAAGC	CTTGCCTGTTTGACTGAGGT	350	LPss163213_c0_seq1_m.104115	LPss163213_c0_seq1	TCTCTCAGGGTTTTGGATCTGTCCCGTACCAAAATAGAATCCTTGCCAATATCAGTGTGTCACCTCAGACAACTAGAATTTCTTCGGTTGAGCTACACATTAATAAAGGATTTGCCTGAAGAGATAAGCCACCTTTCTCAGCTTCAATTTTTGCATCTTTTCTGCTGTGGAGAGTTAAGGTCATTGCCATGTAGGATGGGAGAGCTTCAAAATCTCAGGCATTTAAATTTAGACGGGTGTGGAAAATTAGCAGGGATTCCACGTGAGATCTCTCAACTTACTTCGCTGGAAAAGCTAGAATTGATGACAGGGGTTAGGAGTATTTTGAGAGTGGAGGATCCTAACAGTAGTGTTTGTAGTCTGAAGGATCTATCAAATTTACCATATTTGATTGAGCTT…
M105596	AAGCCCCTTTCTGCAAAC	CATTGCAACAGTAGACATGGA	347	LPss163639_c1_seq1_m.105596	LPss163639_c1_seq1	ATGAGGTATCTGGAAGTTCTATGGTTAGGAAGCCCCTTTCTGCAAACGTTGCCGGCCTCACTGGGTGACTTAAGCGGGCTGAAGAAGTTGGAGCTGGGGTATTGCAAGAATTTGAGATATTTGCCGGCTTCAGTTGCACTGTTGACGCAGTTGACCGACTTGAGAGTATTTGATTGTCCGTTACGCAAGCTGCCTTTTAGAAATGTTACAGGAGGAACAGAATCATCAGGAACAGTGAGTAATTTGGACTCTTCTACCGACAAGTGCATGCCCCAGCTCCAATACCTGTCACTGTCCAACACAGAAGTATCAGAGCTATCATTTGCAGGTGGTGTTTGCCCCAACCTTCAACGTCTCCATGTCTACTGTTGCAATGATCTGGTAGAGGTTGGAACATTG…
M106084	GGGAGGAGGTGGAAGTAGAC	ACTGGGCTGTGGCTGTAATA	287	LPss163784_c0_seq2_m.106084	LPss163784_c0_seq2	CCAGCTGAGGTTCGCTGGACGCAGGGTAAAAGCGGAAAATATGCTCAAGCCTTACAAATGATGGCAGAGAAGAAAACTTATGACTCGCAAACTCAAGAAGAGAAGCTGCGATATGACACTAGCCTTATTGAAAATTGGAGAAACGCACTTTCTAAGGTTGCAGACCTCAGCGGTTTTGAGCTGGAGGAACACAATATTGGGGAGGAGGTGGAAGTAGACCTGGTAGAGAGAGTGGTTAAATGTCTGTGGGAAAAGCTGAAAAGGCCAGACTTGCACGTGGCCAGATTCCCCACAGGTTTGGACGATAAAGTGAAAGATTTTGAAGATACAATCCTATTGCAGCAACAACCGAGCCCGAGGGATTTTCAAGTTACAGGCCTATTGCAGCAACGGTTGAGG…
M107794	TTCACAATCTCCAAACCTCAA	CAGAAAAGGGACACAGCATC	315	LPss164306_c1_seq1_m.107794	LPss164306_c1_seq1	ATGGATCCGCTGATCGAAACGGCTGTGGGTGTTGCAGCGGGGGAGCTACTGGCAACTGTTAAAGATTTCGTAGTGAAGATCTTAGTCTCCAGATCATGCGAACGACTCCAAAATACTTTGGAAGCAATGATACCAGTGTTGCAGGAAACCCTTAACATTGGTGTCGAGTTGTCCGAACATCGCCAGAATCAGCTCAGAAATTTCTGTGAGGAGCTGCGGAAGGGAAAAGAGCTAGTTCAGAATTATTCCGAGGCTGGCCGCTTCAGTGTTTTCGAAAGGTATGCATATGAGAAGAAAATTGAAGAGTTGGAGGATTATATAGCCCATTTCAACAGCACGCAAGGTTTTTTACATATCATGTCTGATTTGCATCGGCTCAGAACCCATGTTGCGAATATT…
M108180	AGATGTCCTCAAAATTGGTAATG	ATCGAAGTTTCCCAAACGA	306	LPss164403_c0_seq1_m.108180	LPss164403_c0_seq1	CTTGGGGATATGGCGATAGTAGTAGACGGCCAATGTACAAAGCAATTCAAACAGATTAGATATTTTCAGGCTGGATTAATTCCATACATTCCATTCCATCCAGCAACATCGCAAGGGCTAAGGCTTTTGGATTGGTTACCTCATAACAACAATGATTTGCAGCTAAGCCAGATGTCCTCAAAATTGGTAATGTTGAACTTGTATGGGGCTCGATATGACAGTCGATTTGAGATTGGAAATGTTTTTGTGAGGCTACGGGGTTTAAGGTGGTTGAAATTGACAGAGTTTAAGACCGTCAACATTCTTCCAGAGGGGTTATCATCATTAACCCTACTGGAAGAACTGGATCTAAGTGGATGCAGAAAACTTGTCGAACTTCCAAAAGACCTAGGCAATTTG…
M109585	CGTCCATAGCGTCTCTTTTT	TAGGAGAAAAGATGGCCACA	276	LPss164870_c0_seq1_m.109585	LPss164870_c0_seq1	ATGCAAATTGCGTCCATAGCGTCTCTTTTTTCTTTTCAATTGGCAATGGCTACATCCTCTTCCTCCCCCTCTTCTTCCATCAGCAATCGACGGTATGATATTTTCATCAATCATCGTGGGCCTGATGTAAAGAAAACCTTTGCGAGATCTCTTTACCTTCGCCTTATTTCAAATGATTTGACTGCGTTTCTGGATGAAGAGGTGTTGCCAGCGGGATACAATTTTGCTGATCAAATAGAAAATGCCATTAGAACTGCGTCCATCCATGTGGCCATCTTTTCTCCTACATATGCGGAATCAAGTTGGTGCCTAAATGAACTCCAATGGATGTTGGAGTCAAAGGCTCCCATT
M109651	CCATCCAAGGAAAGGCTATT	CCCTTGAACTGGTTCTGCTA	272	LPss164896_c0_seq1_m.109651	LPss164896_c0_seq1	ATTGATAATACCATCCAAGGAAAGGCTATTTTGCAACGCAGTCTACAAGCGCTCCGTGCTCTGATTGTTCTCGATGACGTTGACGATATGGAGCAAATCCAGAATCTACTAGATATTCATGGAGTGGGTCCTCATAGTCTGATTTTGCTTACATCTCGCCATAGGGGTTTACTCCGAAGATCCCCAAAAGCCCTCTTATATGATGTAAAGCCATTAAACAAACAGCATGCCCAAGAGCTCTTTTGCCGCCATGCTTTCGATCTAGCAGAACCAGTTCAAGGGTTTGAA
M109750	GCGTTGTCTCGGTAGCAG	GGTTGTCGTCGCTCAAGTAA	291	LPss164938_c0_seq1_m.109750	LPss164938_c0_seq1	ATGTCCCAGAAAATCGTGGTGAAAGTGCAGTTAAATTGCGAAAAATGCAAACAGAGAGCCATGGAAACGGTTGCAGGGATCGAAGGCGTTGTCTCGGTAGCAGCTGACTTGAAAGATCAGAAGATCACTGTAATCGGGGACGCAGATCCGGTGTGCCTCACGGCTAGCCTCAGAAAGTTTGGATCGGCCGAATTGGTGAGCGTCGGCCCTTCTAAAGAACCGGAGAAGAAGCCTGCTGCCGCCAAAGAGGAGGGGGAGAAAAAGCCTGGTGGTAAGCAGAAGCAGGAGCCACCGCAAGAGATTCATACTTATGTCATCATTCCAACAAGCTGTAATCACTGCAGCAGCTACACTTATTACTTGAGCGACGACAACCCCAATGCCTGCTGCATCGTCTGA
M109823	GGATTTGACTCCATCGAATGT	CCAATTGTTCAAATCCTTTAAGA	335	LPss164975_c1_seq1_m.109823	LPss164975_c1_seq1	TTCTTATCTGATGTCAGATCCAGATCTTTACATGACCTGCAGAGGATCCTTCTTAAGGATTTGACTCCATCGAATGTACATATAAATAACATTGATGAAGGCATAGTGGCCCTTAAAATCCATCTCTCATTTTTTCACAGGGTTCTTATAGTTTTGGATGATGTTGATAATATTGATCAAATGGAAGCATTATTTTCACCAATAAAAGATACCATTCATTGGGGTAGCTTAATTTTAGTTACATCACGCAATAAAGATGTTCTCAGACGCTCAGACATCCCAGAGTCGTATATTTGTGAGTTAAAAGGCCTTAATCGACATCAATCCCAGGAGCTGTTCTGTTCTCATGCCTTCGACCATCCTTATCCTCTTAAAGGATTTGAACAATTGGTTCAAGAG…
M110561	TCAATTGCTCAAATTGCTTG	AATGGACCCCGACTTGAT	344	LPss165235_c0_seq1_m.110561	LPss165235_c0_seq1	ATGGCTCTGATCGAGGAAGTTGGGGCTGGAATCGCAGCCAATCTCACAAGCAGCGCCATTATTGAACTAGTCAAATACTTGAAGATTGCAACCGAGTCGGAGAAGAACCTCCAGTTTCTGATTACTGATCTCACCACTATGGAGGAATTGTTAGGTGATATTCGCAACGAATTCGAAGATCAGCAAAAGACTCTCCCACTGCTCCTCAGACATAGTTTGGAAAATGTGAAAAATGGGCTTCAAGAGGTCAAAGACCTCATTGATTGCGCCAAACGAGAGCGGCAACGGTGTATGGGTTGCTGCCTCCCCTGCAACCCAAAGCTCCCCACACAGATAAAAGAATGGAAGACAAATAGATTTAATCAGCTCTTCCAACAGCTTGGTTCTGCTCTTTCAAGA…
M111396	TCAGAGGCCTTTCTTCAAAA	TCTGGCAGAGCTAAACCTTG	345	LPss165494_c0_seq1_m.111396	LPss165494_c0_seq1	ATGGCTACCGATATTGTTAGAAGAACAGCAAGCAGTGTTATTATGGATCCTCTCATCAGGCAGATAGATAGTGTAATTGACATGGATGAAAACCGACTTCTTCTGGAAAATCGGTTAAGTCGTGCGAAGGACCTCTTATTTGATATTAAAAATGAATTCGAAGATCAGCATAAAAGGACCCCAGATACTGTGAGAAATTGTTTGGAAAGGATGCAAGTTGCCCTTGAAAATTGGAGAAATCTGATGCAACGCTCCCAAAGACACAAGCAAAAGTGTTTTGGTTGCCTCTTCTGCAACCCCAAACTCTCTAGAGAAATCAGAGATTGGAAGACAGAGTTTGATGAGCTTTTTCAAGAGCTTCAATCCAGCTTTTTACTGTCTTCCAATGCTCCAGAGACT…
M111576	TGCATTCTTACCAATTAGAGATGT	AGAAGAGCCCCAGTCACTTT	267	LPss165577_c0_seq1_m.111576	LPss165577_c0_seq1	TTGGATGCATTCTTACCAATTAGAGATGTTCTTAGTTCTAATAGCTTGATACTAGTTACCTCTCGGGACAAGCATGCCCTCCTATGTTCAGGAATATCAGATTCATCAATTTATAAGCTCGCTGGGATGAATAGAGCACACTCCAAACAGTTGTTATGCTCTTATTTCTTCTCACAGCCATATCTACCACCAGGATTTATAGATCTGGTTGAACGGTTTGTAATGGTCTGTGATGGGTTGCCGCTGTCATTGAAAGTGACTGGGGCTCTTCTTTGTGGAAGA
M112833	GGAGGCGTGCTTTATATTTG	GCCTATATAAATTGCGAGGTCA	344	LPss166001_c0_seq1_m.112833	LPss166001_c0_seq1	AGGGAGAACAATATAGAGGGTATAGCTAGAGAAATGGCCTCCGAGTGTCAAGGCTTGCCATTGGCCCTAAACACAGTTGCTGCAGCAATGAGGGGGAAAAATACAGAAGATGAGTGGAGGCGTGCTTTATATTTGATGAGAAAGGTAGATCCTTCCTTCTGGACCAGCAACAGCGGCATTGAATTAGACCTCTATAAGCCGTTAAAATGGAGCTATGATCAATTAGCTGATGGCTTAAAGACTTGCTTTTTATATTGTGCTGCATTTCCTGAGGATGCAGAGATCAATGTGGAGACGCTGGTCCAAATGTGGAGCGCGGAAAAGTTGGTCAGCGACGTGGATGCCGGGCAGGAGTACATAGATGCTCTAGTAGGTAGGTGCTTGTTCGAATATGTTAGG…
M113153	AGTTATGTTGCATGGGTTCG	AGAAGCAGCCTCACCTTCTT	342	LPss166096_c0_seq1_m.113153	LPss166096_c0_seq1	GAGGAATCGGTAAAAGAAATTATTGATCTTTTAGAATGGGGGAGCGACAAAAATGCTATTGCAGTTATGTTGCATGGGTTCGGAGGAATAGGCAAAACCACCCTTGCAGATGCCGTCGTTTCAGTCCTTGACATTCGAGGATGTAAATATTCTGCACTAACACTCTTCGAAGATATCAATTCAACTCCAAAGATAATAGAGTTGCAGACAAAGATTTTAAAAGATTTGATGGAACCTGGAAAAACGGTTGATATTAGGAAGCAACAGGATGGACGGCGAGAAATTGGCCAGATGTTAGAGAAGGTGCCCGCGTTTATCTACATAGATAATGTTTTGGACCAGGAGGAGCTTGGGAAGCTTTTGCCCAAGGATATGGAAAGGGCGAAGAAGGTGAGGCTG…
M113187	ATGCATCTCAAATCCACCA	GGACACATCTCTCTGGAGCA	350	LPss166103_c0_seq1_m.113187	LPss166103_c0_seq1	ATGATGTTATCATATCTCGAATCATTTGGTGTAGAAAATCATATCCTTCACAAGATGGATATGTTTAATTGCAGGAAGCTATACAGTCGATTCGATGATCTGGTTGAAGGCCTTATTCCAAAAGTTCAGGAGCTATATTTGCTGGAACAACGAAAGCCGAAAAAACAGCAAAATCCCATCTATGAGCAGTTCCTGAACATCCTCAATAATGGCGTTTCATTGGTGAAAAAGTGTGAGAATACCAGCCGTTTTAACGTTTTCCAGAAACTAAGATATGCATCTCAAATCCACCAGCTGGAAAGGGAGATCCTTGACTTGGTTCAGTACCAGATGCCTGTCCAATTAAGTGTTGATGTTACGAATCTTGTAACAGAGATGAAGCGCATTCGCGAACTGAGC…
M117450	AGAAAACTTTTGAAGGGCTTG	ATGCAAGCAGAAGAGTTCCA	306	LPss167264_c0_seq1_m.117450	LPss167264_c0_seq1	TTACCTTCTTTGCAAAGAAAACTTTTGAAGGGCTTGACTCATTTGGACCTGCCTCTAGACAACATTTATGAATGTAAACATATGCTTAGAGAACATCTTTCATCCTTTGACTCCAAGTTAATAGTTTTAGACAATGTCGATGATAGAAATCAGGTGGATGCACTTTTGCCTAATCTCGAAAATGTTCTTTCTTCCAGTAGCTTCGTACTAATTACATGTAGAGATACAGATGTTCTCAGAATGTCAGGAGTAGAGAAGTCGTCGATTTATGGTCTTAATGGCCTTAATCCACAATATTCCCTGGAACTCTTCTGCTTGCATGCCTTCAGTCAGCCCTATCCATCCCCAGAATTTAAAGATCTGGTTGATAAATTTTTAATTGTCTGTTGTGGATTGCCT…
M120977	TGGGCTAGCATAAAACATAAGG	CACAGCCAGTGTGAAAGAGA	347	LPss168142_c0_seq1_m.120977	LPss168142_c0_seq1	GATGTTCCTGTAAAAATGATTATTTCCCTGTGGCTGGTAAAGAATGATAAAACCCTGACTTGGAGGAATCTGCAACGGAGGGGATGGCACGGGCCAGGACTATGTCTCATTTGTCGCACACATGACGAAGATAACAAGCACCTATTCTACTCTTGCCCATTTGCAAAGGAGACCTTAAAAATTCTGAGTGAGTGTTTGAAAATACAGGTTCCAATATTTGGAGGCACAGAGGAATGTTTGCGATGGTGGCTGCAAAGGGGCAAGAGCTGCTGGCCAATTCCAATTCTGTTTCACTGGTATCTCTGGTGTGGGAGAAATAAGAGAATATTTGAGGATCGCTGTCTGTCTCCGGCAGAAATTGTAAATCAAATATACATGGACTGGGCTAGCATAAAACAT…
M121310	TCAGAAAGCAGGATAAGGTTG	ACTTCAATGACGGCATAACG	348	LPss168241_c0_seq1_m.121310	LPss168241_c0_seq1	GAGAGAATTCATAGAAATTTAGATAAAAAGAGCTGTCTATTTGCTGTTGATGACGTGTGGGACAGATTTGCTAAAAAGAAGATTGGCTTGCTATTCAGAAAGCAGGATAAGGTTGTGCTGACGACCCGTGATGAAGAGGTTGCGAATGCTTTTGGGGCTACTAAAGATCAAATTCTCCGCAAGAAGAGTTTATCAGAAGAATACAGTTGGCAATTATTCAGGCTCCATGCTTTCCCAGATGGTGCACACCATTGTCCAGAGGAGCTGGACAAGATAGCCCACGAAATTGTTAATAAATGCGGCGGACTGCCGCTTGCCATCAAAACAATAGGAGCTTATTTGGCAACATCAGTAGAGGGGCTTCCTAATCGTTGGGAATGGACCCTTCGTCGTCTAAGT…
M122215	AATGGTCTGCAGAAATTGGA	CACGAAACAGCTGCCAAC	335	LPss168490_c0_seq1_m.122215	LPss168490_c0_seq1	ATAGAAAGTTCAGGATCTACTCGCAGTGAACACAAAAACTGTGTCAGTTGGTGTCCTAACTGCGTCTGCTGCGACAGAATCGGCAGACGTATCAGAAATTGGAGAGACAGTATCGGCAGACGTATCGGATATGGGAGAGCAGATGTTTCTCAACTCCACTCACCCATCCAGGTACCACTTCAAAACCTTGAATCTGTTTTTGTTGCAAACGCAAGGATATCTGCACAGACGGGGCTTGTCGAGAGATGGTTAACCGACAGCAACATCCGAAGCATTGGTATCATTGGCATGGCGGGTGTCGGTAAGACGTTTATGCTTCGCGACATCTACGACAGCGAGAAGGTAAAGTCTTCATTTGACGCCATCATTTGGTTAATGGTCTGCAGAAATTGGAATATG…
M124864	ATTTCTTGCTCACCCAAGG	TCCATCCTGGAATATGATTTG	347	LPss169178_c0_seq1_m.124864	LPss169178_c0_seq1	TATCGATATGGAAAGCAGATCCTAAAGATAGAAAAGAATGTTAACGATTTCTTGCTCACCCAAGGCCTGGCCAACCTCATCCTTGATGTCCACAAGCTAAATGTAGATTTCAAGAATTGTAGCGAACTATCTGAACGTGTTGAAGAAATGGGTCGGCATATAATTGAGAGTGTGAATGCCAAATTCACTAGTGATGCTAGTTTCAATTCCTTCATGCTTCAACAAATGAGCACAATTCAACTATTTCAGAGCTCCATTGATGGGTTGCCTGATACTGCAATGGATGAACAATCCACCAGTATCTGCAACTCCCAAATCCCTGGCATACCAGGCTTTGTAGTGGGTTTGAATAATCCTGTCAATGATGTCAAACAAATCATATTCCAGGATGGAGTTAAT…
M131589	GTCCTTCCTTCAGGTAGCTTAATA	TGTCGTAGCTAAGTTTTAGTCTGCT	349	LPss170720_c0_seq1_m.131589	LPss170720_c0_seq1	GAAACTGCAGGTAGGAGCTCTTTATATTCCTTGCAAAGTAAACTCATAAAGGACTTGACTTCATCGGATCCGAAAATAGACAGCATTGCTGATGGCATAGAGAAATTTTCACATTATCGACGCGTTATTCGTCATGCTCTCATAATCTTGGATGATATGAATGATGTGGAGGAGATGGATGCCTTATTTTCACCATTGAAAGAAGTCCTTCCTTCAGGTAGCTTAATATTAATCACATCTCGCGATACCAGTGTTTTTTCAAACCAGGGTATCCGAATTTCATCCATTTACAAGCTTACAGGTCTTCATACAGAACAATCTCGGGAGCTGTTTTGCTATCATGCCTTCAAACAGCCTTATCCTGTTTTCGGATTTGAACAGATGGTTATGAAGTTTCTG…
M132468	AAGTCGAATTGCTGGAAGG	GATATCCGCCGCTTTAGAA	350	LPss170893_c0_seq2_m.132468	LPss170893_c0_seq2	ATGGCAAACCAAGCTTCTGCTGCTTCTTCCTCCTTCACGCCCTCTTGTTCTAACTCGACTTGTTATCCCCATTATGACGTGTTCCTTAATCACCGGGGGCCGGATGTAAAGAACACATTCGCTGCCAATCTGTACCGTCGACTTCTTGACCATGGATTGCGAGTCTTTCTAGACAAAGTCGAATTGCTGGAAGGCCACCCAATTACTCCTCAAATTCATGCCGCTATTCAAGTTGCGTCTGTTCATATCGCAATTTTCTCTCCAACCTATGCCGATTCCAGATGGTGCCTAGAGGAACTGGTTCTCATGCTCCAGTCTAAAGCTACCATTCTCCCTGTTTTCTACCAAGTGAAGCCTTCCCAACTCACGTGGACCACAAACAACGATGGACCATACGCT…
M132633	TGTTCTGCACATATTGGATTG	CACTTACGTCTGCAAAACGA	349	LPss170931_c1_seq1_m.132633	LPss170931_c1_seq1	TACCATCGCCTCTGTTCTGCACATATTGGATTGAGAGTGTTTTTCGACAAGGAGGAAATGCAAGTGGGACACAACTTAACTTCACAGATAATAAACGCAATTAAAAACGCCTCCAGCCATGTAGCCATTTTTTCCCCTCGTTATGCGGAATCAGAATGGTGCCTCAAGGAGCTCGTCTACATGTTGGACTCAGGGGCTCCAATTATACCTGTGTTTTACCATGTGGATCCTGCTGACCTTCGGTGGACGCAAAGAGAAGGTGGAGCCTATACTCAGGGCCTGCGCAAACTGGAGTCGCGAAACGACTCCACCACTGTTCAGAAATGGAGAGAAGTTCTTTCTCGTTTTGCAGACGTAAGTGGATTACATCTCCAGGAAACGTGTAACGGTGACGAGGGC…
M132638	TTTTCAAAAGTGTGCCCAAC	GAAAGGCGATGGTAGATATGG	350	LPss170935_c0_seq2_m.132638	LPss170935_c0_seq2	AATAAGAAGCTCAGTAATCAACCACATACCATAGCTGTTTTGTTTTCAAAAGTGTGCCCAACTATTGAAGTCTTGATACACGACAAGTGTAGCAAAGACGCAGCTGGTAACTCCTCTGCATTCCTTAATCATTCAGACGCAAATATTGAGGCTCAGCGCACTTTCTCAATCTCTGCAAAATATATTCGATCTTGCTTCTTTGTTATTCTGTATCTAATGGCAGACTTTACCCCAGCAGACTTTACCCCATCCCGTGATGGTACATCCTTAGCATCCACTTCCACTGCTCCCTCCCATGGCAATAGCAACGGCTATGCGTATGATGTCTTTTTGAATCACCGCGGCCCTGATGTCAAGAAAGGACTCGCTGGCCATATCTACCATCGCCTTTCAGATTTT…
M134276	AGCAGCTCGAACAGATTTACA	GTCCACCCACTCCTGGAC	332	LPss171255_c0_seq1_m.134276	LPss171255_c0_seq1	AAGCAGCTCGAACAGATTTACATCGGGTTACCCGAGGAGAATGATATGAGATCACTGCCAGATGAATTTTGTCAGCTGTCATCTTTGAAGCGTTTTGAATTAACAAATGCTTGGAAAATGAAGTCGCTGCCGGATTCATTTGGCAATTTGGTCAACCTCGAATACCTAAATCTGTCGTGCTGCCGCAGTTTGGGGAGACTCCCAGATTCCTTCGAGAATTTAATTAGGCTTAAATATCTTGATCTAAGAGGTAGCGATAGTTTGATTATTTCGACCACAGCCCATAAAAATATAGCGAGATGGAGGCAGCGGCACGTCCAGGAGTGGGTGGACGAGGAAAGGGTGGACGAGGAGAGGGAGTGGAGGGACAAGTGGATGGAGCGGCGGAGCAGGATATCG…
M134492	TTGCCTGAGGATATCGGTAA	GTAAGAATTCCAGGCGGAAC	349	LPss171323_c0_seq1_m.134492	LPss171323_c0_seq1	GCACATCAACAGTCCCTGGAAAAATTATATCTGTACCCTACAAGGTTACGAGAATTGCCTGAGGATATCGGTAACCTCAGCAATCTAGAAGTATTTGAGCTCGGAAGCTGCCGTTCCTTGAAAAAATTGCCCTGTTCACTGGGTCACCTGAGCAGCTTGAAGCACTTGCGGCTCCTTTATTGCGAAGAACTGAAATCTTTGCCCGCTTCTTTGGGACTGTTGACACAGCTGTCAGTGTTGTCCATACAATTTTGTGGAATCCAGTACTTACCGGCAGAATTGGTGAAATTGAACAACCTGATAGAGTTAACGGTAATAAACTCTCCGATTCGTGAGCTGCCATTGAAAAGGGGGATGGAAGGAGCAGGGGCTCCCATTGAGCTGTTCCGCCTGGAATTC…
M134701	GTTTTGCAGACGAAGCTGTT	TGAGCAATCTAATAGTCCTGAGC	255	LPss171374_c0_seq2_m.134701	LPss171374_c0_seq2	ATAACTGTTTTGCAGACGAAGCTGTTAGAAGCCTTCCTAGGTAAACAAAAACGTAAAATTGAGAACGGTGCTGAAGGGTTAGGGATACTTTTGAAGTATCTCGAGTCTTTTCAAGGTCTTATAGTTGTAGATGATATAGATCATGCATCTCAGTTGGATGCAATTTTGCCAATTAGGAATATCCTTAGCCCTGAGAGCTTGATTTTGGTTACCTCACGGGACACGCATGTCTTCAGAAGCTCAGGACTATTAGATTGCTCAATTTATTATCTGAAGGGA
M134715	TCCTTAATAATGCGCTTGGA	AGAGTCGTCTTCCATTTCTCC	346	LPss171378_c0_seq2_m.134715	LPss171378_c0_seq2	ATGGAGCAATTAAGAAAACCAGAAGATTCCCATGTTTTCATCAGTCACAGGCGACCAGATACCAAGAATAATCTCACCAGTCTCCTTAATAATGCGCTTGGAGGCTATGGATTGCAAGTCTATTTGGGTCAAGACGAATGTGGCACGGAGAATGTTGTTTGCCCTGCTATTCAAATAGCCATTAACAGTGCATCTGTTCTCATTGCTCTTTTGTCCCCACACTATGCTGAATCCGCCTCGTGCCTGAACGAAATCTGTTGGATGTTGAGATCATTTCTTGGCGGCAAAGCTTTTATACTCGTATTATGTGATGTTGAGCATGGCGACCTTGCTCACATTGAGAAGGGATGCTATGCCAAAGCCTTTGAAAGACACCAAAGCGAAGGAATAGAACCCACG…
M135499	AGCTAATAAAACCCCGCTTC	AGAGACGGTTTTTAAGCACTTG	348	LPss171533_c0_seq1_m.135499	LPss171533_c0_seq1	GTTGATTCTGTGTCGCAAAAGCTAATAAAACCCCGCTTCGAAGTGGCAGAATATCCAATCGGTTTGGATGAGAAGATTAACGATTTTGAAAATAAATTCTTATCGTTGCAGCGCCCGCAGGCTGACAAACCTCAGGTCGTAGGGATTGTAGGCATGGGTGGTATGGGAAAGACAACGTTGGCTAAAGAACTTTTCAATAGGAAGAGTTCACAGTACAATAGATCTTACATTTTATTTGATGTAAGAGAGAATGCACGTAAAACATCTTTAGAATCACTGCAGAATAAACTTCTTGAGGGTTTAACTCAAGGAAATGAAAAGATAGAAAGTGTTAGTGAAGGAATTCAAGTGCTTAAAAACCGTCTCTTATCTTCTCAGGCGTTGGTAATTTTAGAT
M642114	TGACCAAGGGAAGTTTCTGA	TGGAATCTCCACATCTTTGC	331	LPss1723716_c0_seq1_m.642114	LPss1723716_c0_seq1	TGGAAGGACGCACTCAAAGAAGCAGCAGATATTAAAGGTCTGGTGTTCAAAACTAAGCAATGTGACCAAGGGAAGTTTCTGAGTGAAATTGAAAACACTGTAATGAAACATGTAAAATGGTACGCTTTCGAGGTCGCGACTTACTCAGTTGGAGTCGACCAAGCCTGGAAGGATATGGAGAATCAAATTCAGAAGCAAAGCTCAACAAAGGTGGTACTAATTGCCGGCATAGGTGGAATCGGGAAGTCAACTCTGGCCACATATGTCTTCAACTTGAAACGTTCGGAGTTTAACAGGGTTTGCTATTTGTTTAACGTCAGAGAACAGGTAGATTTAACAACTTTGCAGCGGAAGTTACTTTGTGAATTGCGGGGCAAAGATGTGGAGATTCCAAATACC…
M141499	TCTGCAGGAATTGGGTATTG	GTTTTCAGAGTATGTGATAAAGAACG	343	LPss172684_c0_seq3_m.141499	LPss172684_c0_seq3	GTGATTTGGGTCACAGTTTCTCAAAACTATACAATTCCGGAATTGCGATTCCGTATTGCAGAGTCACTCGATTTCGACTTGTCTACCAGGAGTTTTGATATTGATATCCAGAAAATGAAATTGTATGCATTTCTGAAGAAGAAGAAATTTCTTCTCATAATGGATGGCATGTGCAGGCCACTGGATCTGCAGGAATTGGGTATTGGAATTGGGGAAAATACAGGTAGCAAAGTGGTATTCTCTGCGCGCAACAGAGACCTGGCATTAATGGAGGCTGAAGAGTCCATTGAAGTGCAAAGGCTGAACAGGGATGAAGGGTGGGAATTGTTCGAGAGAGTAGCTTTCAAAGGCGGGCATGCTCCCGAGGAATTAAAGGAGCGTGCCAGAACAATTTCTGAC…
M142444	CCTAATCAATTTGGAAGTTCTGA	GCAGGTTTAAGTGTTTGAGTCG	350	LPss172892_c0_seq1_m.142444	LPss172892_c0_seq1	GAAACACTTGGAAATATCAGCGCTCTTGAAAGCTTAGACTTTTCACTTTGTTACAAGATGGAAGTATTGGTTCCCCAAGTCACACATCAGCCATTCCTAGAAGAAATAAGTTTGTCCATGACAATGTTAAAGGAATTGCCTAGTGATATTGGGAACCTAATCAATTTGGAAGTTCTGAAATTAGATTGCCCTTTGTTGGAAACGCTGCCGCCTTCGCTAGGTAACCTAACAAGGTTAAAGGAATTGTCTTTTATTTTCTGCCCCAAGCTAAAATATTTGCCAGACTCTGTTGCAAGGCTGAAAGAGTTGACAAAGTTGATAATAAATTGTGCAGTAATAGAATATTTACCAGAAGGCCTCATGGGGTTAAATAATCTTGAAAGTTTAAGTGTAAAAAAT…
M143680	TCACATCTTCAATTTTTGAATCTT	CGAACCTCAGCCTTAATTTTC	310	LPss173110_c0_seq1_m.143680	LPss173110_c0_seq1	ATGCAATCTTCACATCTTCAATTTTTGAATCTTGAATATTGTGAAAGTCTCCATTCTTTACCCGAGAGGATAGGAGAGCTTAAAAATCTGAAGCACCTCAAATTTTCAGCTTACAGAGGCCTCACGGTGATTCCACATCAAATCTCTCGACTCATTTCATTGAACAAACTGGTCTTGCCTCGAAACTCAATTCCAATGAGTTTGGAGGATCTTACAAATCTCTCAAACCTGATCGAGTTAGATGTCAAAGTAAAGCCAGAAATTAAAAGGGGTTCAATTAGTACGTGGTCAAAGCTGAGAAAATTAAGGCTGAGGTTCGAATGGGGCGAAGATGAAAATAGAGAT
M144997	CGGGGAATAAGGACTCTTTT	TCCACCTTCAAAACCCTTAAC	314	LPss173339_c0_seq2_m.144997	LPss173339_c0_seq2	TGTATACATATGCATGATCACCTCCGGGATATGGCACAAAAGATTGCGCTAGATAAGCTGCCGCGCCGTCTTTGTCATCCAACAAGGAACATTGAGGATTTGCTGCAGCAATCATCTGTAATAACGGAAGTGCGGGGAATAAGGACTCTTTTTAGCCAGGATATGAATGGTCATCATGAAACTTTGTCAAGGTACCAAAGGAAGAGTCCGGCATTGTTCAGAAAATGGGTGACGAGTCTTTCCAGGAGACTGCACAGTGCACTTTCTTGTTCTCATGGTATTGCTGCCATGAACTTACAACTTCTTCAGACTGAAGGACATCTCTTGGAGAGCATTTTGAGGAGAGTGCACTCCCCAAATCTCACATGGCTTTCTTGGCGTGACTGCCCCTACTCTTAC…
M147448	CCATTGAGAGTGCGTCAGTT	GGTTTTGTACAGTAGGCCAGAA	287	LPss173791_c0_seq3_m.147448	LPss173791_c0_seq3	GCCATTGAGAGTGCGTCAGTTCATATTACCATTTTCAGTAAGCGCTATGCTGAATCCCGTTGGTGTTTAGAGGAATTGTGTTGGATTTTGAAATGCAACAGGAAAATCATTCCTGTGTTTTACGACGTGGAGCCTACAGACCTGCGTTACATTGACAGCGAGAAGGGGCGTTATAAAAAAGACTTTGAAAAACACCAACGCCAAGGCAGAGTTGCAATAGAAGACATCGAGAAATGGAAAGCAGCCCTCAATAAAGCCTCAGAGATTTCTGGCCTACTGTACAAAACCAATGAAAGTGACTATGGAAAATTTGTTGAGGAGATTGTGAAAGCTGTGTTAAAAGGAGTAAAAGGGGAACCACTCGAGTTGCCTAAATACTTAGTTGGACTCGATCCAGCG…
M147522	GGAAAGAGAAACAGTAACAGAGTTG	ACTCCTCCAAAGATACCAAGG	350	LPss173801_c0_seq1_m.147522	LPss173801_c0_seq1	TTGCTGGAAACGTTGCCACCTTCGCTCGGAGAGCTGAAGAACTTGAAGGAATTGAAAATTTGGGATTGCAGGGCATTGAAATGTTTGCCAGGTTCCATTGGATCATTGAATCTTTTGACTGAGATGATAGTAGAGGATTGTCCGGTATGCGAACTGCCATTTACAAACTTTAAAGTGGAAAGAGAAACAGTAACAGAGTTGAAAAGCCCAAGAACCTCGGGTAATCTGGACTCTTTCCTGGTTCGGCTCCAGTATCTCAATCTGTACAACATAAAAATATCAGAGTTATCATTTAATGAAGATATTTGCCCTAACCTTCAACGTCTCCAAATCACCAGGTGTAATGATATGGTGAGTGTTGGAACATTGCCATATACAGTTGTAGAATTGGACTTGTAT…
M147543	GGAGAGGAAGGAACAGGAAA	CGAAAACACAAAGGTCTTCC	348	LPss173802_c0_seq3_m.147543	LPss173802_c0_seq3	ATGGTCCAAGTGCACCCTTTAAATGTTGATATTATGAAACAAATTAACCAGAAGGGCTTCTTTTTTATGGGACAGATGATTAAAGAATGGGAGAAGGGGACACCAATATGGAAAAATTTTAGGGAGATGAGGATTGCAGAAATGTATAAGGATGATTGGGAGCAACACATATTGTCCCTTAAGCATATTGGTTTGAGAAAGGAGGCGGCGGGGGATAGAGTAACTTGGGAGGGGACTATACAGGAGCAGAAGATTTCTTCTAAATTGGTATATCAGGTATTGACAGAGAAAACACTGGGAAGGGAGCCGGAATGCTGGTTCAAGCATATTTGGAAGGTTCAGGTACAAGTAAAAATGATCATCTTGGCTTGGATGGTTTGGAAAAACAGGAATCTGACG…
M149828	GTCAAGGTCTGCGACATTTT	GCTATCAGGCAAGTCCTTCA	308	LPss174161_c0_seq2_m.149828	LPss174161_c0_seq2	TTTGAAGCAGGTCAAGGTCTGCGACATTTTCCAAGCGAAGAAGAGACCAGGGACCGCCAAAGAATCTCCGTTCTCGGCAATGCAATTAGTGATCTGCCAACAGATTTGAAGTGTCCAACACTCGTCAGTTTAGTGTTGGCCGAAAATACACAGTTGAAGGAAATTCCACAGGGGTTTTTGGTAAACTTCATGTCTCTCAAGATTCTGGATCTGTCGGATACCATGATAGAAGCATTACCAACAGCAGTGGGGCAACTTGGACAGCTTGGGTTTCTTAAATTGGAAATGTGTGTCCGGTTGAAGGACTTGCCTGATAGCATATGCGATCTTTCACATCTTCAATTTTTG
M150617	ATGGCAGAACTAGCGGTTG	CGGTGGATGTTGTTGACTCT	335	LPss174254_c0_seq1_m.150617	LPss174254_c0_seq1	ATGGCAGAACTAGCGGTTGTTACCGCGCTCACAGAAAAGGTGCTTTCTATGATCGCTGAAAAGCTCTTTGAAGAAGTCTCGATGATTATCCGTTTCAGAAAGGATTTTGAGTTCATTTGCGAGGAGCTCTTTGCCATTAAAGGCCTGCTAAATGAGGCAGGAGAGAAAACAAATTCCAGTTCAATGAACAGTTGGATTGAGAGGCTTGAAGATTTTCTGGTGGATGCTGAGGACGTAGTGGAAGATTGCGAGGTAGAAACTTGCAACCCCATCTTCCGGTTTAAGATGGGCCGCAGGATTAAGAAATTGAAGGACAGAGTCAACAACATCCACCGGACTGCTAAATATCTCAAATAG
M152320	AGAGAGACCGCAGGTAGGAT	GCAGAAGGCATACGAACAAA	348	LPss174512_c2_seq1_m.152320	LPss174512_c2_seq1	AAGACAACGCTAGCCAAAGAACTGTTCAACCGGAAGAGTTCCTATTTCGACAAATCCTGCTTTTTATTTAATGTAAGAGAGACCGCAGGTAGGATGCCTTTATATTTCTTGCAGAGCAAACTTGTTAAAGATTTAACTCGCTTGGAACTGCAAATAGATAGCTTTGACGAAGGCATAGAGATGCTTAGAAGGAATCTTTTATCTGTCCATGCTCTAGTAATATTAGATGATATAGATCATCCCGATCAGTTGGATGCGTTTTTGCCAGTGAGAGATGTTCTTCGTTCTGATAGCTTAATTTTGGTCACATCCCGTTACAAGGATGTCCTCATAAGAGCAGGAATAGTAAAGTCGGCAATCTATAAGCTAACAGGCCTCAGTGAACGACACTCCCGACAA…
M153018	CTGAATTGCAAAAGGGAGAA	CGAAACCGCTTATATCTGCT	339	LPss174632_c1_seq3_m.153018	LPss174632_c1_seq3	ATCCGAGTCTTTTTGGACCGGCCTGAATTGCAAAAGGGAGAAAATTTTACTTCGCAAATAGAAGCTGCCATAAGAACTGCTTCTGTCCATGTTGCTATTTTCTCTCGAACATATGCAGCATCAACGTCATGTTTGAATGACCTCCTCCTGATGTTGAAGCTGGAGGCTCGAATTATTCCGGTGTTTTACGGTGTGAAACGAGATGATTTTCGGTCTACGCGGGGCAAAGATGGAGTCTATGCGCAAGCCTTAAGCAGCTTAGAGATTCAGCAATCTGGTGAAGGCAAACTGCTCTATGACTCCACCACCGTTCAAAACTGGAGAGATGCTCTGATTCGTGTAGCAGATATAAGCGGTTTCGATTTGGACGCTTATAATGGAGACGAGGGGGAGTTGATA…
M154899	CGACAATCGTAAGAGGCTTT	TTGTCCTGCGGAAAAGATTA	337	LPss174952_c2_seq2_m.154899	LPss174952_c2_seq2	GATGTAATGCGGGATTTAGCCGTGCATGTGGCTAATAAGGAGTCTATCGACAATCGTAAGAGGCTTTTCATGCCTCGCAAGGAGGATAATATTCCCCAAGAATGGCAGACTCTCAAAAATCAAGTGTCTGGCGCTCAGTTTCTTTCATTTCATACAGGTCAGTCTGCTCCTAATAAAACATGCTTTCTTTCTTTCCCTTTCCTCATCATTCAATATTTATTACTTCTATTCAATAATTTCCCAATTTTATTAAAGATGCGCTTTATATACATTTTGATGACTTTTAGATTTCTGAAACTTGTAGGGGCAATGCAAGACCATGATTGGCCTGAAATTCATTTTCCGGAGGTGGAAGCTTTAGCCTTAATCTTTTCCGCAGGACAATATTGTCTTCCAACA…
M155687	AAGCTTTATGAGGATCTAACTGGA	CCAAAATTTCATACCCGACA	343	LPss175100_c0_seq1_m.155687	LPss175100_c0_seq1	GTGGGGATTGTGGGTCCTGGTGGGGTGGGGAAAACAACCCTGGCAAAGTTATTCTTCAACACAAAGAAATCAGATTATCAGCGGTCTTGTTTTTTACCAGACGTTAGAGACGCTGCAGCTAGCCGCCTTTTACCATCCCACCAGAGAAAGCTTTATGAGGATCTAACTGGATCGGATCGGTCGATATATACCACCGACGAAGGAATACCGATGTTCAAACGTCTCCCCAGTTGTCAAGCTCTCCTAATATTGGATGACGTGGATGATAAAGAGCAACTGGAGGCGTTATTTTCACCTGTCAAAGAAGTCCTTCCTGCTGGTAGTTTAATTTTGCTTACAACTCGCAATAAGGACGTTCTTACAAAATATGCAAAGTTAAAAGAGTCAAACATTTACAAC…
M157901	TCGTCTTCACGACAAAGGTT	ATTCTTTCCCTTCGCATACC	250	LPss175389_c0_seq1_m.157901	LPss175389_c0_seq1	TCTCTCTACCTTCGTCTTCACGACAAAGGTTTGAGGGCATTTCTGGATGAACCTGAAATGCAACCAGGATACGATTTCTGTAATCAAATAAAACATGCTATTGAAACCGCCTCGGTTCATGTGGCGATATTCTCCCCTAATTATGCACAATCAAGTTGGTGCTTAAATGAACTCGTATGGATGTTGCAGTCAAATACTCCTATTATCCCTGTGTTTTACCGTGTCGCGCCTGCGGACGTTCGGTATGCGAAGGGAAAGAATGGTCAAGACCTGAAAACACTG
M158710	TCTGGATTACAGGTCTTTCTTGA	AGAGCCTTTCGCCATTGT	332	LPss175497_c1_seq1_m.158710	LPss175497_c1_seq1	CGTAGCCTTACTTCATCTGGATTACAGGTCTTTCTTGACAAGCCGGAAATGCAGGTTGGGCAAGAAATACCTGCCCAGATCGAAGCAGCTATTGAAGTCGCCTCTGTTCATATTGTAATTTTCTCTCCCCGCTATGCTGAATCGAAATGGTGCCTCAATGAACTCCTTTCAATGGTACAGTCGGGAAAAACCATTATTCCTGTATTTCACAACGTTAAGCCTGAGCATCTCCGGTGGACCGGGTGGACGGGCACAGATAGAGATGGACCGTACGCTAAAGCCCTGCACAAGCACGAAGAGAAGCAGCGACACGGCATTAATACAATTCAACAATGGCGAAAGGCTCTTTCTGATGTTGCTAATATAAGTGGTTTGGAGCTGGAGGCGTTTAATGGGGAC…
M164995	TCTTCGTAATTATGGATTGAGAGTT	CAATGGTGTGGGAATCGTAT	350	LPss176405_c0_seq1_m.164995	LPss176405_c0_seq1	CTGGCCAGCCATCTGTACTATCGTCTTCGTAATTATGGATTGAGAGTTTTTTTCGACAAGGAGGAGATGGAGAAAGGAAACAGAATAAATTTGGTGATAGAAAACGCTATAAAAGGCGCGCCTGTCCATGTTGCCATTTTCTCTGCAGCCTATGCAGAATCAGAATGGTGCATGGATGAGCTTGTACTCATGCTCCAATCCCAGTCCATCATTATTCCTGTTTTCTACAATTTGAAGCCTACACAGATTTGGTGGAATAGTGTGGACGGCACCAACGGAGTGTACGCTGAAGCCCTGCACATTCTGAAAGAGGAAAAAGCATTTGACCCTGAAACTCTGCAAGAGAAGCCGCGATACGATTCCCACACCATTGAAATGTGGAAAGAGGCTCTCATGGAA…
M165427	CATCCAATTCCTGGTTTTCA	TTCTACTGTCTACCTCAACAAGAGAT	349	LPss176476_c1_seq2_m.165427	LPss176476_c1_seq2	CTATTTGATGTTAGAAATGCAGCTGAAAGCGGGGGAAGCTCTCTAGTTGGTTTGCAGAAAGAACTTCTTCAGAGCTTGTTTGGAAAGGATTGCCAGATAGACAGTCTTGATAATGGTAAACAGAAACTTATATCGTGTTTCCAATCCTTTTCTCACGGCATGCTAATTTTGGATAATGTAGATCATGTGCATCACCTGGAGGCACTTTTGCCGGGTGAAGTTAAAGATACCTTTCCCTCAAATTGTTTAATATTAATTACATCCCGGAGCAAAGACAATCTTCTAGCGTCAGGAATACAACATTCATCGATTTATACGCTAAGTGGCCTTGGTAGCGAACAGTCCATGGAGCTCTTCTGCCGCCATGCTTTCCGCCAGCCCCATCCAATTCCTGGTTTT…
M168182	AATTGGATGATAGAGACGATTATAAAG	TGTAGCCATTGGCCTGTC	349	LPss176867_c1_seq2_m.168182	LPss176867_c1_seq2	AACATGGCAAAAATAGTTATTCTCGTTTCGCGTCTACAAGAATTTAATTCAGACGTGCTTGCTAAATATTTGTGGGAAGAGAACCAATTCCGATATGATCGCCGGAAAGAGAGCCGTTTCCGTTTCCGAGATGATCTGAAGGCTCTCGGCGACGAGATTGGGAAACTTGAGGATTTTCTGTACCCTACTCTTCACATAGCGGAGGAATGCGGAGCAGCTAGAAACGTTTACGAGGCGATCTTCCGGATGTGTAGCAACGTTTGCAAAACGATCTTCCGCGCCAGTTGGATGCAGGGTAGCAAGATTAAGAAGTTAAATGACAGAATTACGGAGATTCAAAGACACTGGCTCTGTCCTCCATATACTGAATCCGCATCAGTGAATGCTCCTGCTGGTTCT…
M176701	CAAGTGCAGGAATGGCTTAC	GATGATTGCCAAAGCTGAAG	349	LPss177954_c0_seq3_m.176701	LPss177954_c0_seq3	TTCATCATCCAACAGTTCAAGGATATATATTATCTGGAAGATAACCATGGGGATCTAAATGAAAACATCAACCGTATGGAGAACAAGTTGAACCTTGTGCGCACTGAATTCCAGGATCAAAGGGAAGAGCTGCAAGATCTTGTACAAAAATGCATAACAAAGATGGACGATGAAGTAAAAATTGCCAAAGAACTCAGCGATCGCGTCGAGAAACGGCCAAGTCGGTGTTTCGATTGCTGGAATATTTGCTACCCGAAGCTCGCTACAGAATGTAGAGAATGTAAAACAAAATTTGTTAGCCTAATTAAAGAGATTGAGGATGAATTTCAATTTCTTTCCAATAGCGAGCAAATTGTGCAGGCTGCAGAGGCAGGGCCAGTCCTTCCTCAACCTGTGCCA…
M177451	TGCATTTAGGAAGCAAATCC	CTCCAACCTCCACCAGACTA	339	LPss178053_c0_seq1_m.177451	LPss178053_c0_seq1	CAGAGGCTCCCAGATTCTTTAGGTAACTTAGCTAACATCCGAACTATTGACTTGTCCGGCTGCTCCCATCTGCAAATACTCCCAGTTTCCTTTAGCAACTTATCACCGAACCTCCGAAGCATGAAATTGTTAGATACAGGCTTAAAAGAATTGCCTAGTGCTCTTGAATACTTCGGTAATTTAAAAATTCTGCATTTAGGAAGCAAATCCTTAGAAATACCCTCATTCAGTTTTCCCAGGAGCTTGGAGGAATTGGAACTCCACTTTTGCCACGGATTCAAATGTTTGCCTGACTCCATTAGAAGGTTGACTCAGTTGAGAAAGTTGATAATCAAAGAGATGAACACTCTTGAAGTGTTTAAAATAGAGGATTGCCAGCCAAGCGACCCGCCATTCATA…
M178992	TGGATACTGAAGAATTGCAAAA	CACAAATATCTGCCGCATC	348	LPss178255_c0_seq1_m.178992	LPss178255_c0_seq1	CCTGTCCATCTAGCAGTATTCTCTACAGGATATGCGGGGTCAAGATGGTGTCTGAATGAACTCATGTTCAGGTTGGGGTCAATGGATTCGGAGTCAACCATCGTTCCCGTCTTCTACGGTGTCAAGCCTTCACAACTTCGGTGGACGGAGAGAGATGATGGAGTGTATGCTGAATCACTGCGCAGCTTCCAAGAGAAGAAAACATTTGACTCCAACACTATAGAACAGTGGAGGGAGGCTCTTTCTGAAGTTGCAGGAAAAAGTGGTTTCGAACTGGACGCTTTTAATGGTGATGAAGGGAAACTGGTCGATCAGATTGTAAAACGAGTTCTGAAAAAGCTACAAAACCACCTCTATTATGATGTGTTTATTAATCACCGCGGGCCTGATGTAAAGAAA…
M179306	ATTAGCAGTGCCTCAATTCG	TCAGTTTCCGTCTTCTTCTCC	302	LPss178300_c3_seq1_m.179306	LPss178300_c3_seq1	ATGGGGGCTGTGCAACAGACAACAACATACCAGGTTTTCATAAATCACAGTGGAACTGATGCCAAGAAGAATCTTGCCGAGCTCCTCTACGATCGCCTCGCTCAGCACGGGCTGGACGTCTTTCTGCGTACAAAAACAATTCGGCTTGGAGAAAATGTCCCCGCTGCAATCGCGAGAGCCATTAGCAGTGCCTCAATTCGTATTGTCCTGTTTTCTGAACGTTACGCTGAATCAAGATCATGTTTAGATGAGCTGTGTTTCATTTTGAAATCATCTCTTAAGAGCACGATTATACCCGTATTTGCGGATGTTGAGCCTGCTGACCTTCGTTCCATTGAAAGCGGATGTTATGCGAGGGCTTTCAGAAAACACGAAGTCAAATTCCCCATGGAAAAGATG…
M179996	GATATTGGAGGTATCATTTAGTGAGG	CTTCCAACTCGGAACAGTTTA	350	LPss178375_c0_seq2_m.179996	LPss178375_c0_seq2	CTGTTGACTCAGTTGACTCAGTTGACAGTATCCAGTTGTCCGTTGATATATGAACTGCCTTTTACTCATTTGGACAACTGCATACTTCCGCGGCTCCAAGAGTTAACGCTTAATGAAACAGGGATATTGGAGGTATCATTTAGTGAGGGTGTTTGCTTCACCCTTGGATATCTGAGTTTCATTCATTGTACTGATTTGTTCATGGTTGGAACATTGCCAAATACAATCGTTAAATTATCATTTGAGGGTTGTTATAATTTGATGAGAATAGAAAAGCTTCATGGTTTTGAAAAACTTCAAGTGCTGTGCTTTACGGATTGCCAACAATTGGAGGAGTTGCCACTTACGGAGGCAATGAAATCTTTGAATTGCTTAGTGGCAACTGGATGTGTGAAGTTG…
M181092	ATTGATTACATCCAGAGATAAGAAAAT	TCCAATACGTCTACCCAGTCA	261	LPss178507_c0_seq1_m.181092	LPss178507_c0_seq1	ATATTGATTACATCCAGAGATAAGAAAATTCTCATAAGCTCAAAAGTTGAAGACTCATCCATTTATTGTTTAAGAGGGCTTAACCCAGAACAAGCTCGAGTTCTATTCTGCTCCCACGCCTTCAACCAGCGTTATCCAACACCAGGATTTGGATCTTTAGTAGAGCAGTTCCTAGAAGCTTGTGAGGGATTGCCCCTCTCTTTAAAAGGATTTGGGGCAGTTCTTTACGGAAGAGACCAATCTGACTGGGTAGACGTATTGGAGAGTCTCGAACACATTCCCCCTGAGGAGATTAGTTTTATAATACGTTATCATGAACTTAATGGAGAGGAAAGG
M182172	AGGTCCCCGATTCAGTTG	AGAGCACCCATCCAAGAAA	350	LPss178667_c0_seq3_m.182172	LPss178667_c0_seq3	TCAGTTGGTAACTTCACGAACCTTCGAAGTCTTCAGTTGGGCGGGTGCTCTGCTTTGCAGCAGGTCCCCGATTCAGTTGGGACTTTCACGAACCTACAAATTCTTCACTTGAGCGGGTGCTCAGCTTTGCAGATGCTCCCAGGTTCAGTTGGGAACTTCACGAACCTTCAAACTCTTGACTTGGGGGGTTGCTCCGCTTTGCAAATGCTCCCAGGTTCAATTGGGAGCTTCTCGAACCTCCAAACTCTTAACTTGGGTGGATGCTCCGCTTTGCAGATGCTTCCAGGTTCATTTGGGAAGCTTACGAACCTCCAAACTCTTAACCTGGGCCGGTGCTCCGCTTTGCAAACGCTCCCAGATTCAGTCGGGAACTTCAGGAACCTCCAAAGACTTTTCTTG…
M182896	TCTGCTCCCTCACACTCTGT	TGACATCAGATAAGAAGCAGGA	347	LPss178768_c0_seq2_m.182896	LPss178768_c0_seq2	TCTGAAATTCCAATTGATCTGCTCCCTCACACTCTGTATCGACCATCTAAATCTCCCCGTATTGACAATGTGCTCATCCCTCTCCATCGTTGCATCCAAATCTACCGCTGGCGATTCCAACTACGGCATCGTGATTTATCTCTACCGGCGCCATCCCCTTTTACATGGACTGAAAATCTTCAGGGATCTGCAGGAATTACAAGAAGGGGGAAATCCAACTCGTCAAACAAAACGCTTCAGATTGGAAAGGTTCAGGTAGTAGAGATTGTCGGCTTGGGCGGAGTAGGAAAGACAACGTTCGCAAAAGATCTTTTCAATCTGAAGAGTTCAAATTACACCTTATCCTGCTTCTTATCTGATGTCAAAGGCAAAAGCCCTTTGCTTCAGTTACAAAGCGAA…
M185496	ATACCTTTGGAGTTGCGTGA	TGTTGAAGTTGCAATAGTTGAGA	347	LPss179083_c0_seq1_m.185496	LPss179083_c0_seq1	AAAATTATAATGCAAAATCAAGTGAGGGAATTGGCACGGCGTATTGCTAGAGAAGATCTACGCACAATAGATAAGCCACTACGCCTTATTCGCACAATTGAAATAGAAAAAATGCTGCAGTTGAAGAGTGGGTCAGTATTGTGTCGAGGCATTTGCATCCGTGAAGATGGTAGACGGCCACCTCAATTCCAAAATAACATCAACTTCAGGGGCGTACGTCTTCTGGTCGTTGAACATCCCACAGACTCCTCGTGCTTTCCCTGTTCGGCCATCCACGGCGATTTGGTTTGGCTTCGTTGGCGTAATTCTGATTTCATCCCCCTTTCTCGTACCATCTCACTGAAAAGTTTAAGAGTTCTGGAATTTCAGGGTACTACTGGCCACCTCCTGGAACAGTTC…
M186791	ATTAGCAGTGCCTCCGTTC	CACAAATATCTGCGGCTTCT	268	LPss179231_c0_seq2_m.186791	LPss179231_c0_seq2	ATGGAGCAAGTACCAGCGGCGGAGCAAGTACCAGCGGCAGAGCAATACCAAGTTTTCATCAGCCACAGGGGACCAGACACCAAGAATAATCTTGCGAGCCTCATTTACCATAACCTCACATCTTATGGGTTGAGCGTCTTCCTGGACAAGGAGGAATTGCGCACGGGAAATACCCTCTGCCCTGCAATCCGCGGAGCCATTAGCAGTGCCTCCGTTCACATTGTCATCTTTTCTCCGAATTATGCTCATTCAAACTGGTGCTTAAATGAGCTGTGTTGGATATTGAAATCATCCCATGACTGCAAGTTTCTACCTGTATTCTATGACGTTGAGCCTTTTGAGCTTCGTTACAGTGAGAGGGGATGTTATGCCGATGCCTTTCACAAACACCAACAAAAC…
M190033	TTGCTTGATTTGAAGAATCTCAT	CAACGCCAGAGTTGTTTTG	348	LPss179575_c1_seq1_m.190033	LPss179575_c1_seq1	GCACCCAAAAATGAGCAAAATCCCAGCTATGAAGAGTTCCTGCGTACCCTCATGAAGGGCGTTGAGCTGGTAAAAGAGTGTGAGAAAACCAGCCATTTTACTTTTCACAACCTCAGATATACTTCTCGAATTCAGCAGCTGGAGAAGGAGTTTTGTGGCTTCGTTCAGTTCCAAATGCCTCCCCATATATTGCTTGATTTGAAGAATCTCATAACAGAGCTCAATAATTTTCACCATCTGTACGAGGTCGGGTCAGTGGATGAGAGCGAGATGACTGAAACAATGTACAAAGATGTGGCCAAGCTCAGCAATGATCCCCATGAGAATAACATGATGCCTCAACAAATGGGAGCAGAAGGCCTGTTTGATGGAGCCTTTGATGAGGCTCCTTGTAGTTAT…
M192871	GCTGCACTCTTCCAAAGG	CTTCAAAAACGGCATGGTAT	350	LPss179827_c0_seq2_m.192871	LPss179827_c0_seq2	GGGTGGACGGGTTTCAAAAATTTCACGGAGATGCAAACCTTGTCTGTAACATTCAGTAGTGAAACATCATTATCTGAAGGTTTTACCTCGCTACAGACCTGGGAGTGCTTGGTAAATATGCGGGTCCTCTCGTTGCAATACCTGCCTTCCAGTGATGAATGCTGCACTCTTCCAAAGGGCCTGGGATTTATGCAACATCTTGTAAAGCTTCGTCTAAATAGGCTGCTAGTGCCCCGGCCCGCTACGTCCTTTTGGGATTATCAGCTTCAGGACCTCATGGAGTTGACACTCGAAGGTGATGACAGCGATGGTGGAAGTTATTATAGTGCCATAGAAAACATCCCTAAGCTGAAAAAGCTAACTTTGTCGGGCAACAAAAATTGCTCGCAGCTTCCGAAG…
M193130	TGATGCTGTAATTTGGCTCA	AACAACACCCACCCTTCC	342	LPss179845_c1_seq1_m.193130	LPss179845_c1_seq1	TACAACCACTTCAAAGAGGAGAGAGGTAAAGGTATTTTTGATGCTGTAATTTGGCTCACAATTTCTCAGAAGTATGATTTTAAAAATTTGCAGGCCTCCATTGCTGAGACACTGGATTTAAAGTTAGAGGGCATTTCTGACAATGATTTAAGGAAAATGAAATTGTCAGAATCGCTAGGAAAGAAGAAATTTCTTTTAATATTGGACGATTTGTGGTGTCCAATCGATCTCACCGAGGTCGGCGTGACATTTGGGGATCACAATAGTAGCAAAGTGTTAATGTCGAGTCGCAGCAGCGATGTCACTGGAGAAATGGGCGCAAGCGACAACTATTCCTTGAGAATACAACCTCTGTCCATAGAGGAAGGGTGGGTGTTGTTCACAAGAGAAGCTTTTACA…
M193830	TGCAGAAGGGAAGCAGAATA	TCTCCCTGCAGTAATTTCCA	347	LPss179931_c0_seq1_m.193830	LPss179931_c0_seq1	AAGGAGGAGATGCAGAAGGGAAGCAGAATAAATTCCGTGATAGAAAATGCCATCAACTTCTCCTCCATTCACATTGTCATTTTGTCTGAAAACTATGCACAATCAGAATGGTGTCTGGACGAGCTTCTACTTATGATTGACTCTGGGTCGATAATCATTCCAATCTTCTATGATGTCAAGCCTACAGACATATGGTGGAATCCTGTGGACGGACGAAATGGAGTGTATGCTGAGGCCCTGCGCATCCTCGAAGAGGAGAAAACATTTGACCCTGAAACTCAGCAAGAGAAGCCCCGATACGAATCCCACACCATTGAAATGTGGAAAAAGGCTCTCATGGAAATTACTGCAGGGAGAGAGGGTTTGAAGCTGGAGACATATGATGGTGAC
M197201	AGGAATTGCAAGAGGGACTC	TCTGTCTGCAACACTGGAAA	347	LPss180233_c0_seq3_m.197201	LPss180233_c0_seq3	TTTTTAGATCAGCAGGAATTGCAAGAGGGACTCCCTTTTCCTTCTCAGCTAGCAAGCGCTATTCGAAGCGCCTCGGTCCACGTGGCTATCTTTTCTCCCAAATATGCAGAGTCGCAATGGTGTTTAGATGAGCTGCTCCTCATGCGGGACTCTGGGGCTCCGATTATTCCGGTTTTCTATCATGTCAAGCCAGCCGAGGTTAGGTGGACAGATGAAAACAAAAATGGAGTGTTTGCTCGTTCTTTGGCCCAACTCCAAATGAAGAAAACGTTCGATTCTCAAACACATGGAGAGAAGTCAAGGTATGACACCACCACTATCCAAAATTGGAGAGATGCTCTTTCCAGTGTTGCAGACAGAAGTGGGTTTGAGCTGGACGGCCAGTTTTTTAAAGGGGAC…
M197650	TTAGAGGTATCATTTGCTGAAGG	GCTCTTCTAAGTCAGGACAGTCA	349	LPss180276_c0_seq1_m.197650	LPss180276_c0_seq1	TTGGCTAAGTTGACAGTCAATGAATGTGTATTCAGTGAACAGTCCGTTGCAGGGGAAACAGCAGCATCGGGATTAGGACGGTTGAGTGGGGAAAGTATATCAGGTGATTTGAGCTCTTCCATTAAGATGTCCAAGCTTGTGCAGCTCCAACACATCGAACTGTACAAAACTGAGATATTAGAGGTATCATTTGCTGAAGGTATTTGCCCCAACCTTCAACATCTGCTCATCAAGTCTTGTAATAAACTTGTGAAGCTCGGAACATTGCCGAACGCACTTATAAAACTGGAATTGACTAGCTGTTTTGAATTGGAGAAAATAGAGGGGCTTCGTGGTCTTCAAAATCTTCAAATGTTGAACATTAAGTGGTGCAAAAAATTGGAAGAGCTATCCAGTATT…
M198869	CTCGCCAAGATATGCAGAGT	TTTTATTTCTGCAGCATCAGTG	256	LPss180400_c0_seq3_m.198869	LPss180400_c0_seq3	GTGCATATCGCTATATTCTCGCCAAGATATGCAGAGTCTTTTTGGTGCCTTGATGAGCTCCTGCGCATGTTCGAATCGGGGTCAACAATCATTCCAGTCTTCTATGGTGTCAAGCCTGCAGATCTTCGATGGGGAACGCAGGGCGAAATAGGAGTCTATGGTCGAGCCCTGCAAACACTCGAGAGGAAGAGAACGTTCGATTCTAAACCACGATACGACCCCAGCACCATCCAGAAATGGAGGAAGGCTCTCACTGATGCTGCAGAAATAAAAGGTTTCGATATGGATACGTATAATGGCGATGAGCAGCAGCTCGTTCAACACGTCGTGGAAGGAGTGTTGAAAAATGTTAAAAGGCCATTACATGTGTCT
M199263	GGAAGCACAATTGCTCAGAT	ACGGCGTCTAGGTTCTCTCT	349	LPss180424_c2_seq1_m.199263	LPss180424_c2_seq1	GAGCTCTTCTGCTGGCACGCCTTCAACCAACCTTGTCCGGTTGCAAGATTTCGTGAAGTAGTTGATAAGTTTGTGAATGCCTGCAATGGATTGCCATTGTGTCTGAAAGTCATCGGGGCGCTTCTTTATGGGGAAAATGATCTTGAGAACTGGGAAGCACAATTGCTCAGATTATCCAAAATACTTCCGAGGGATATACTAAACACACTGAAAATTAGTTACGACAGCCTTGAAGAAGACGAGAAGCAGGTGTTCTTAGATATTGCCTGTTTCTTCGTAGGGGAAGACAAAGATACAGCCATCAGGATATGGAACGGATGCGGGTGGTCTGGAAAGCTGTGTCTTCAGAAGCTAGAAGATGTGTGTCTAGTGGAGCTCCATCGGAAAAAATGCAGTATG…
M199282	CTTCGAAGCATGGTGCTC	GGCAACGTCACCAAACTC	332	LPss180426_c0_seq3_m.199282	LPss180426_c0_seq3	AGTTTACAGAGACTGCCAGAGTCTCTCTGTAACTTGACGAACCTTCGAAGCATGGTGCTCCATAATTGCCATCGTTTGGAGACTCTGCCAGAGTCCCTTGGTAACATGACGAACCTTCAAACCATGGTGCTGTATAATTGCCATCGTTTGGAGACGGTGCCAGAGTCATTGGGTAACTTGACGAACCTCCAAAGTGTGAGGCTTTCGTTAAGGAGTTTGGTGGGACTGCCAGAGTCTGTCGGCGACTTGATCAACCTCAGACAGTTGGAGCTGTCTAAGTGCTGCAGTTTAGAGAGACTGCCAAATTCCCTGGCTAACTTGACGAACCTCACAAGCATCAAATTCTCTCACTGTGGGAGTTTGGTGACGTTGCCAGAGTCTATCGGTAACTGGAAGAAC…
M203228	AAGGGAGATCGTTTGGTTTC	TGTCTGCAACACGAGAAAGA	331	LPss180824_c0_seq1_m.203228	LPss180824_c0_seq1	ATGGCATACCCAGCCCCTGCAATCCCATTCCCCCGGAATTACCCTGCAGCTGTAAGTGAAAGTCGCCTTCCTCCGAATTACAATAACCTTGCCTTTGCAATCGACGCCTCCTCCTCGGCCCCGGTTGCTTTGCCTGACAACAATTACTGTTACGATGTTTTCATAAATCATCGGGGACCCGATGTAAAGAAAACATTCGCCAGTTTGCTCTACCGTCGCCTTCGTTTACATGGATTCAAAGTCTTTTTGGACCAGCACGAATTGCAAAAGGGAGATCGTTTGGTTTCTCAAATAGAAGAAGCGATCCGAACGGCCTCGGTCCATGTTGCCATTTTCTCGGCAGGATATGCAGATTCAAAATGGTGTTTACAGGAACTGGTCCAAATGTTGGAGTCGGGA…
M207509	TCAACGGTGTTTGGAATTTT	CCAACCCCGGTATACTCTTT	338	LPss181272_c0_seq2_m.207509	LPss181272_c0_seq2	TTTGGGGCACTTCTTTATGGAAATAATGAGATTTACTGGGAAGACCAATTACATCGGCTTCAGCACATAAGTCCAGGCGACATGAAACAGAGGCTCAAAATTAGTTATGAGGCACTCAAGGAGGAGGAACAAAATATGTTCTTAGATATTGTCTGCTTCTTCAGAGGACATGGTAGCGATTGGACCACAAGAATTATGAACGCCTCCGGCTGGCAAGGTTCCTTCGGGTTACAGAAACTACAGGAGAAGTGCCTACTGGAAGTTGACAGTAAAAATGATATACGCATTCACGATCACATTAGAGATTTAGGAAGAGAAATTGTGGTCGAGGGTTCAACTCAATTTCCTTTCTGTTTAAGGCCGTGGGCAGACGACATTGAAGCATCTTTGATATCAGAA…
M208340	ACAAGAAATGGAGGCTGGA	AGAAAGAGCCTTCTCCCATT	310	LPss181360_c0_seq1_m.208340	LPss181360_c0_seq1	TTGCAGGTCTTTCTTGACAAACAAGAAATGGAGGCTGGACACATCATTAGTTCTCAGATAGAAAGCGCCATTCAAAGCGCTTCTGTCCAGATCGCGATTTTCACTCAAAACTATGCAGAATCAAGGTGGTGCCTGGACGAGCTCGTCCGCATGCTCGAAACGACGCGGAGGGATGATATAACTGAGAGGGCTACAATTCTTCCCGTGTTTTACGAAGTTGAACCTTCTCACCTCCGGCGGACAGACACAGGAGCGTATGCTAAAGCCATGCTAAAACACAAGGGACGATATGATCTGGAAATAATCAAAAAATGGGAGAAGGCTCTTTCTTATGTTGCAGAT
M211251	GGAGATACAGATCCCGTGTG	GGTTCTCCTCGCTCATGTAA	349	LPss181612_c0_seq2_m.211251	LPss181612_c0_seq2	ATGTCGAAGAAAATCGTATTGAAAGTTGAATTAAATTGTGAAAAATGCATACGGAGGGCTATGGAGACGCTTGCACGGATTGAAGGGGTTGTCTCTATAGATGTTGATGAGAAAGACAGAAAGATCACTGTAATTGGAGATACAGATCCCGTGTGCCTCACGGCTAGTCTCAGAAAATTCGGATTTGCAGATCTGGTGAGCGTCGGGCCTTCTAAAGAACCAAAACCTAGCAATCCTGGTCCTGAAAAGAAGCCCGAACCAGACAAAAAGCAACCCGATAAGAAGCCTGAAGCTGACAAACAACAGGCCGAGAAGAAGCCTGACAAAAAACAGGCCGAGAAGAATCCTACTGAGCAAAAGGTTTCTGAGAAAAAGGCTGCCGACAAGCAAGAAGAGCTG…
M214683	GGATGTAGAGTTCATTTCTGATGA	AATTCTGAATATGCAGGTAATGG	321	LPss181920_c1_seq1_m.214683	LPss181920_c1_seq1	AGAGAGGATGTAGAGTTCATTTCTGATGAGCTTAATTTCTTTAAAACCGTGTTGAACAACGTGAGAGAAACGACGACGTCCAGTTTGATGATCAACTGGCTGCGCAAAGTTGAGGACTTTCATTACCGAGCTGTGGCAATCATGGAGGATTGCGAGGCTGGCAATTTTAGAAATCCCTTCTTCCGCTATCGGATGGGCCAGAGGATTAAGGCATTAAAGAAGAGTAACAGCGACATATACTCCAGTGTTCAACGTATGGAATATTTCAAGTCTATAATCAGTATGAATGCTGGAGTTTCCGGCCCATTACCTGCATATTCAGAATTTAACTTTAAAGAAAGGACTGCTCTTTGTACAGAACCTGAGACTGTGGGCATGATGGAATTGGATGAATTCATC…
M215048	TTTCTCGGTGTAAAAGTCTGG	GAGCCACAATTCCTTCAATC	350	LPss181970_c2_seq1_m.215048	LPss181970_c2_seq1	CTCCCAAATTCCTTTGGGAATCTGGTAAATCTCCAACACGCCAATCTTTCTAAGTGCAGCAATTTGGAGATGCTTCCAAATTCTTTTGGGAATCTAACAACTCTCCAACATATCAATCTCACACTCTGCGGACGTTTGAAGATGCTTTCAGATTCCTTCCAAAATCTAAGAAATCTCCAAACCATGAATCTGACATTTTGCAGAAGTTTGAAGATGCTTCCAAGTTCCTTTGGAAATTTAAAAAATCTTCAATACATCAATCTTTCTCGGTGTAAAAGTCTGGAAATACTTCCAAGTTTTCAGGGAAATCTATTGCAACTTAGACATCTACATTTGAGTGATTGTTTGAATTTGACTCTTTCCACACTTGGAGATATCACCACTCTTGAATGTTTAGAT…
M217131	AGATTAGAACTATCCTATCTGAACAGC	ATCCACACGACCCGAAGT	350	LPss182128_c0_seq2_m.217131	LPss182128_c0_seq2	AATCTCTCAAATCTGATCGAGTTGAATATCAGAGTAAAACCAAAAATCAAAAGGGATTCAATGAGTACCTGGTCGGAGATGAGAAAATTAACATTATGGTTCCACCCAGATGAAAATGAAAATCAAGATGATGTAGCACTAGACATCCTTCCCCAGAACATGCAGAATATGAGGAAGTTGCAGGTTCTTCATTTATATAATTACCTAGGGGTAAGTCTACCCAATTGTATTTCTCACTTTCAAAATTTGAGAAACTTGTGCTTGTTTAGTTGCAGCAGACTAAAGGAGCTCCCTGCTTTGGAGAATGGGCGTGAAGCTTCAAGTGGTGGTTTTCCAATGTTGGAAAGATTAGAACTATCCTATCTGAACAGCCTAGAAAGTATAGTGTGGAATGAAAAC…
M217456	ACTCTGTTGCGGACGAGTAT	CGTCTCCCATAACCATAGCA	252	LPss182174_c0_seq2_m.217456	LPss182174_c0_seq2	ATGGAGTTGGAAGACTCTGTTGCGGACGAGTATAAATGTTTTCCTTTGGCATTGAATGCAGTATCCACAGCAATGAAGGGCAAAAGCCATGTAGATGAATGGGAGATTTCTTTACCTTTGATGAAACCCTCGGATCCATCTTTTCCACAGACTCATCCTCCCGTTGATCAAGAGCTGCGTCAGCCATTAAAATGGAGTTATGATTCCTTGCCCCATTCAAAAGTCGAGATTTGCTTCTTCTCTTCTGCTATGGTTATGGGAGACGCAGATTTGATGTGG
M217855	TGACAAATCTTTTTGGGAAGA	ATCCCAACGCCAAAATCT	340	LPss182207_c2_seq1_m.217855	LPss182207_c2_seq1	GTGGAAGAGTCATCAATTTATAGGTTGACTGGTCTTAATACACATCAATCTCAGGAGCTCTTCTGTCTGCATGCTTTCCCTCAGGGCCATCCACTTCCAGGGTTTGAAGAACTGGTTGAAAATTATTTAAAAGCCTGTGATGGGTTGCCCTTATCTTTGAAAGTGTTTGGAGCACTTCTTTATGGGAATCATGACAAATCTTTTTGGGAAGACCAATGGGATAGACTTGAACAAATACTTCCTGATGAGATACAAAAGAGACTTCAAATTAGTTACTATGCACTTCAAATGGATGAAAAACAGATATTTTTAGATGTTGTCTGTTTCTTCATAGGAGAAAAGAGGGATACCGCAATAAGAATATGGGATGGATCGGGCTGGAAAGGCGCGTTGGGATTT…
M224185	GCTGGAGAAGGAGATGTCTG	GAAACGTCTCTGTGGAGCA	330	LPss182708_c1_seq2_m.224185	LPss182708_c1_seq2	AATATACAAAAGCCCGAAAATGGGCAAAATCATTTATATGAGAAATCTCTGAGCATCCTCAATAGAGGCGTTGAATTGGTGAAAAAGTGTGAAAATAGCAGCCCTTTTAATGTTTTTCATAACCTCAGATATGGCTCTCAAATTCGCCAGCTGGAGAAGGAGATGTCTGACTTTCTTCAGTATCAGATGCCGGCCAGCATGTTACTTGACGTGAAGAATCTCTTAACAGAGGTGAAGGGTGTAGGCCATTTTTACCATTTGCAGTCAATTGCTGAGAGCAAGTTGAATGTGTCAACGCTGACAAATGATCCACGTGAGAATGCCATGATACTTCAGCAAATGGCTGCAGATGATACGATCCATGGAAATTTGGATGAACCTCCTTGTAGTTATGATGGG…
M228943	CCAAAATGAGGCACAAACTC	GTGAAACTGTGAGCCAAAGC	347	LPss183014_c0_seq2_m.228943	LPss183014_c0_seq2	CAGCAATACCGCCTGGAATTAAACAAGAAGAAAAATTTCAATCGTCAAGGCGACAATAAGGATGCTTCAGCTGTTAATAGTTGGCTTAAGAAATTGGATGCCCTTCTCCAACAAGCATCAACAATGGTGCATCAGTGCACACAACCAAGTTATGACGTTATTTCACGTTATAAAACGAGCAGAAGGATCACTTGCATGCTTTCAGATATTACCCAGCATCTCCAGTTGGCTCCTTTGGTTGGCTTTGCCCAAAATGAGGCACAAACTCAGGAGCTCCTAGAGGAACTTGGGCAGATTAAGGAAAGTGTACAAGATTTGGCTTCTTCTTCAGCGAGTACTTCTGCGACTACCTCCCAATCTGGAATCGCTTCCACGGGCTTCTTCATCAACGAACCCCTT…
M230030	CTGTGCACTCCTGACCTTTT	CGCTCTAAAGCAGCAATCTT	309	LPss183102_c0_seq1_m.230030	LPss183102_c0_seq1	GAGAGCTGGAGGCTCTTCTGCTTTCATGCGTTTGCAGGTAAACATCACACTCTATCTGGTTCAATCGAAAAGATTGCACGGGATGTCTGTTCAGAGTGCGATCGGCAGCCGCTTGCTCTCAAAGTCATTGGAGCAGCCATGGCGGGCGTCACTGCCCCGTCTGAGTGGCGGGTGGCGTTAGAAAAACTCCGAAATGCTGATAAACTCGACCCTCAAGTAGAGAAGAAACTCTATAATCGATTGAGATTGAGTTACGACGCCCTGTGCACTCCTGACCTTTTTGCTTTGCAGCTTTGCTTTTTGTACATCGGAGCTTTCAAGGAGGACGAGGATATGTATGTTGACGATGTGATAACCTTGTGGATAGGAGAGGGTCTCCTTCCCATGGAAGAAGGTAAA…
M230227	GACAAGCATGTGCTCAAAAG	AAGAATATTGGCTGATCCTGTTT	338	LPss183121_c0_seq1_m.230227	LPss183121_c0_seq1	CTTCCCGTCTTCTACAAAGTAGATCCTTCTGATCTCAAGCATGGAGCGTACCTGGACTATCTAAAACAGAAGCAGCGATACGACTCCCAGACTTTACAACAGAAGCAGCGATACGACCCCCAGACTTTACAGAATTGGGCAAACGCTCTCAAGCGCAGTGCAGACCGAAGTGGCTTCTCGCTTCAGGACAACGGGGACGAGGAAGAGCTTTTGGAGAAGCTCGCAAAATGCGTGGTGGAAAAGGTTCGAAAAACACCGTTCGATGTATCAAAACATCCAACTGGTTTGGCGGCAAAATTTAAAGATTTTGAAAGGAAACTGCTATCACAACAAAAGGAAGCCAGAGAGGCCAGGGTCGTGGGGATTTGGGGCGGTGGTGGAATTGGGAAAACAACATTA…
M231295	CATAAGTTGTCGAGAAGACAAGC	ATTCACTTGCAGTAGTGATATCTGA	350	LPss183187_c1_seq1_m.231295	LPss183187_c1_seq1	GATATAACATCAACTCCAAATATCATAGAGTTACAGAAATATATATTAAAGGATTTGATGGTTGGAAACGAAGAAGAGATAATGACAGACCTGAGAACATTTGAGGATGGCCAGCGACAAATTGGCCGCATGTTAGAGAAAGAGGTAGCCTTTATTTATATAGACCATGTTTTGTCTTCAAAAGGACTTGAACAACTTTTACCCAGGGATATGAGCAAGGCTAAAAAGTTGAGGTTGCTTATCACTGCAAGGGATAAAAATTTGGTTAGAGTGTGTAATGGTTGCAGAATGGAGACTAAAGTTTATGCTATGAAAGGCCTTCAGAATACAGAAGCTTTGAGTCTTTTAAAGAACAAGATGGACCTTGATACGCAGAAGCAATTAAAACCAAACCAGCTG…
M233574	TTCCTTCATTGGAAATCTATTCA	GGAAAAGTTCATCACACCAAA	348	LPss183380_c0_seq1_m.233574	LPss183380_c0_seq1	ATGCCTGATCTGGGTTTAGTTTCCGGCTTTATTAGTGTGGCTATTGATAATACAATCCAGCAGATTCTTGATAGCATAAGTAATGGGGTTCGCTGCAGCGATGAGCTGGCATCCCTGAAGGATCTGGTAATGAAAATCAAGCCTATCATCAGGGATATCCAGCAACATCGCCGGGAATTCAACAGCAAAGGAGATGGAAGTGCTTTATCTGTTAACGATTGGCTTAAAAAGCTGGAAAATCTTCTGCGACAAGCTTCAACAACGGTGCAGCAATGCACGATACCAACGTGGAACGTGTTATCTTGCTATCAAACGAGCACTCGAATCAGCCGTTTGATATCAAATATCAACGAACATCTAGATTTTTCATCTTTGCTTCACATACACCAAATTCATGGA…
M234764	GCGTTCTGATTATGATAAGTCCTAC	TGCATCAAGACCAGTTAGCTT	349	LPss183483_c0_seq1_m.234764	LPss183483_c0_seq1	ATGGCACCAACTGCATCGTCTTTCCCACAAAACCACGTTGAGACTGAAATTAAAACCGAAAGTCCGCTTTTTGGTTCTGCATTTACGGCTATTGAGGCTTTTCCCCGAGCCGCCGTGCCGTGCACCTCCACTGCTGCATCTAGTATTGGCACTTCCTCCTCCGGGGCTGCTGATCCGGGCATCACCAATTGCCCTCCCTATGCTGTGTTCTTAAATCACTTTGGGGAAGACGTTAAGAATACATTTGCCAGCCATCTCTACCATCGCTTAAAATTAGAAGGAATCCGAACCTTTTTGGACCGGCCCGAATTGCCTAAGGGGAAAAATTTCCCCGATCAAATAAGAGATGCCATTCAAAATGCCTTATGTCATGTGGCAATAATTTCCCCTAGATATACA…
M239600	TGAGCTGGTAAGTCGTGGTT	CAGAGACGTTATGGCAGTCC	346	LPss183842_c1_seq9_m.239600	LPss183842_c1_seq9	TTTCTATATTTTGCAGCTTACCCGGAAGACAAAGTAATTTACTGTGAAAAGGTCATAAACATGTGGATCTCTGAAGGTCTGGTGGAAGAGAGTGGAGACAGCTACTTGCATGACATTGGGAACAGTTATATCAAACAGCTAGTGGATCGTTGTCTGATTGAGCTGGTAAGTCGTGGTTATCGCGGAAGGATTTTCTCTGTTAAAATACACGATATCCTTCGTGATCTGGCAATCCGCATTGCCGAGAAAGAGCAGAGGTGTTTCTTTAAAGCCGGACAGAGCCTGGAAAGTTTTAACTTCGAGGAAGTCGTCAGCAAGGACTGTGTAAAACTGTCATTGATGAGTAATGATCTACAGTCCCTGCCGACAACTTTTCCATTCCGGTCCCTCTCGGTTCTC…
M239686	CAAATCGAGGACGTTATTCG	GGTCAAGAACAAAACCGTTG	301	LPss183856_c0_seq1_m.239686	LPss183856_c0_seq1	ATGGCGAGCCTTGGTCCTGACACAGCACCTCTGAAGTACGATATATTTATAAGCCACAGTGGCGAAGACGTCCAGAGAAAGTTGGTCAGCCATCTCTACCATAGGCTTCTTCCACACGGTTTGCGCGTGTTTATGGGAAAGGAATTAAACCAGAGTGGCGGAGATGTTGAGAAGAAATGGGTCAGCCGTCTCTACCATAGGCTTCTTCCACGCCGTTTGCGAGTCTTTCTGGGAGAGGAAGAATTACAAGCGGGAGAGAACATAACCCCTCAAATCGAGGACGTTATTCGAACAGCCACCGTCTATATCACAATTTTCTGTCCTGATTATACGAACTCAAGTCCGTGTCTTAATGAACTCGTACTTATGTGGGAGTCAAGAAAGTCAATTATTCCTGTA…
M240157	AAGAGCTTACAAGCATGGAAAA	AGCTTCACACATCTGTCTATCG	343	LPss183897_c1_seq1_m.240157	LPss183897_c1_seq1	TGCTCGGAGTTAGAAGAGCTGCCAGGTATGGAAACATTAGTCTCTTTGGAGAAGTTGTCGGCACACGGATGTGAAAAGCTGAAAAGCATACGGGGTTTGGCACAGGCAACAAAGCTGAGATACCTAGATGTTTCTTGGTGCCCACAGCTAGAAGAGCTTACAAGCATGGAAAATTTGGTATTTTTGGAGGAGTTCAGGGCAGAAGGATGTGAGAAGTTGAAGAGCATACTGGGTTGGGGGAATGCGACAAAGCTTAAATCCCTAGATATTTCACAGTGCTCTGAGTTAGAAGAACTGCCAAATATAGAAACATTGATATCTTTGGAGGAGTTCCGAGCAAAAAGATGTGAGAAGCTGAAGCGCATACCTGTTTTGGCCCAGGCTACAAAGCTTAGGTTC…
M241806	GTTGTAGCTTAACGGGGATTC	ACGCTGTAGCTTCTTCATGC	344	LPss184023_c0_seq3_m.241806	LPss184023_c0_seq3	CTCACTTTGATGTTGGGCTATAATCGAAGTTTAAGAGAGGTTCCAAATGGCTTTTTAGTCAATTTCATCTCTCTCAGGGTTTTGGATCTGTCGGGCACCAAAATAGAATCGTTGCCCATGTCACTGTGGCATCTTACACAGCTCGAGTATCTCAATTTGGAGGAGACCTTAATCAAGGATGTACCTGAAGACATCTGCAATCTTTCTCAGCTTCAGTTTTTGCATCTCCGCACCTGTGAAAATCTAGAGTCATTGTCTCCTGAGATGAGAGAGCTTGAAAATCTCAAGACTTTAGATTTAAACTTGTGTTGTAGCTTAACGGGGATTCCCCGAGAGATCTCTCAACTTACGTCATTGAATACATTATTCTTGGATACTTCAGACACAGTGAAAAACAGT…
M243327	GTGTACTGTGCCCTGTAAGGA	AATTGTACACACTGTCCACGTT	345	LPss184151_c0_seq1_m.243327	LPss184151_c0_seq1	CTTATAGTGGGACAGGATAAAGCATTTTCAATTCTCGAAAAGTTGGTGATAGATGTAGCAGAGGCGAAGAACATTGGCGTTGTTGGCAAGGGTGGATCTGGAAAAACACTGCTTCTCAAGACTCTCTTCAATAGTCAAAAGGTACGCAGTAATTTTAGGGACGGTTTATTACTTTGGCTCACTGTTTCGCAAATTCCCTCTTTCACAATTCTTAGGAATCAACTCCGAACCCAAATAGCTACGCAAAAAAATGTAAATTTGGGCGAAAATATGAATGAAGAAGAGGTAAAGCTATGGTTGAATCACACACTGCAGGAGAGTACCGGGTTTATTCTGTTCTTAGATGATGTATGGGGATGGAATGCTGCAGAATTGTTAGAGGAATTAGGTGTACTGTGC…
M243334	AGAAGTTCGCCCTCTTCTTG	ATTGCCCTCCCTACTGCTT	331	LPss184152_c0_seq1_m.243334	LPss184152_c0_seq1	AATTTAAACGAAGAGGCTGTAAACTTGCCGTTGAATGAGGCTCTGCAGGGGAAGAAGTTCGCCCTCTTCTTGGATGATGTGTGGGAGCAGGGTGCTGAATTGCTGGAGGAATTGGGCGTACTCCGCCTAATTCACCTCTCCAGCTCCAAAATTATTGTGAGCTCCAGGAATTCCGGAGTGCTCTTGGAGATGGGAGTTGCAAAGGAGTCCACAATCACAGTGGGTGATTTGATTGAGAAAGATAGTTGGCAGTTATTTTGTTATTATGCATTTCCATATAATAATGGAAATGTGCCCGCGGGTATCGATGAGGAAACGGCCAAGGTTGTGTGTCACAAGTGTGGTGGGCTTCCCCTTGCCATCAAAGCAGTAGGGAGGGCAATGGCAGGCATTACTGAT…
M244151	GAAGAAAAGTAAGATCGTGGTGA	TTAACCTCAGTGTAGGCATAACC	347	LPss184245_c1_seq4_m.244151	LPss184245_c1_seq4	AATCCATTTTTCAGGTGGCGGATGGCCCGTAAGATTAAGGAGTTAAGGAAGAGAATCAGCGACATACATGCCAATGGTGAGAAATATATCAGATACCTTGCGTCCGTTATCGATGTGAATGCCCGCGCTCATGACAGTGCATTGTCACTGACGAAAAAATCCAGCGCTATTCCTCTTGACCATCAAATAGTGGGCATGGACGAGGACATCAAAACCATTACGGAGAAGGTGAAGCAGGAGGACATAGGTAAACAGGGCCCTCGCGTAATTGCCATTTTGGGCATGGCAGGGATGGGCAAAACCCTTCTTGTCCGACATGTTTTCAACAAGATGGCAAAAGAACACACAGGAAACCACAAACGTTTCGACCATTGTGTATGGCTTGCAGTCACGCAGATA…
M246977	GCCAGTTGGATAAGCTTCG	GTTATCGATCAGTCGCCAAA	344	LPss184421_c1_seq1_m.246977	LPss184421_c1_seq1	TTAGATGATGTAGATGATGTGGATCAGCTGTATGCATTTTTGCCAATAACGGATGTCCTTCGATCAGATAGCTTGATTTTGGTGACATCTCGCTACAGGGATGTCCTCATGAGTGCAGGGATAACAGTTTCATCAATCTATAAGCTATCTGGCCTCACTGAAGAACAGTCCAAACAACTCTTCTGCTCCTATGCCTTTTGCCAGCCTCATCCACCACTAGGATTCGAGTATTTTGTAGATGAGTTTTGTAGAGCCTGCGATGGTTTGCCTTTATCCTTGAAAGTAGTTGCAGGGCTTCTTTGTCAAAAGAGCGATAAATCTTACTGGGAAGGCCAGTTGGATAAGCTTCGCCAATTAGAACTTCCCAGTGAGATACAGAACAGCCTGAAAATTAGTTTT…
M248647	TCTGGACATGTTAATCTGACAAA	AGGTCCCTCAAATCACCTG	347	LPss184547_c0_seq2_m.248647	LPss184547_c0_seq2	GCTCCGCTCTCCAACATTCCAGGGTCCATAGGGCGGCTAAAGAACCTCGAACGCTTTGTCGTCGGCAAGTATTTATCTGGACATGTTAATCTGACAAATTTGCCAGAAGAATTTTGTCATTTGCAATCGTTGAAAGCCTTGGTGTTAACAGACTGTTCAAAACTGAAGGCACTGCCAGAATTCTTTGGTCGTTTAAGGGGACTCCAACATATTGATCTTTCATTCTGCAGCAATTTGGAGATGCTGCCGAGTTCTTTCATATTCTTATCGCAACTCCGACACATCAATGTCTCAGATTGCCACGATTTGATGATGCTGCCGAATTACTTTGGTGATTTAACTGGCCTCCAACACATCGATATGCGGGGCTGTCATAATTTAGAGAGGCTACCAGATTTC…
M249793	GACATGAGGCATTTGCACTT	AATAATGTTCCCCCAATGCT	347	LPss184644_c0_seq4_m.249793	LPss184644_c0_seq4	GGAACATGGTTGGACATGAGGCATTTGCACTTGGGGTTTGGTACAGTAATGGCGGATCTTCCTCAGGACATGATGAAAATGAGAAAGCTTCAGCTCATTGAGCTGTATTACTCCCGCGTGTCAAGTCTGCCGAATTACATTTGCGAGTTCCAACATCTTGAATGCATACTCTTGGCTCGCTGTCACCAGCTACGAGAACTCTCTCCATTGGAACGGTTGCCAACCTTGAAGGCTCTATACTTGTATGATTGCAGAGGTTTGAAAGCGTTGGGAATAGGGAATTCGGGTGGATTTTGTATTTTGGACAAATTGGTTCTGGAAAGGTTAGAGAATTTAGAAAGCATTGGGGGAACATTATTTGTTTCGGAAGGGTCAGAGAATTTA
M250336	CCGCTAGGTGCCGTCTAT	TTCTAAGAACGTCCCGATTG	255	LPss184695_c0_seq2_m.250336	LPss184695_c0_seq2	TTACATGACGTTAGAGACGCTGCCGCTAGGTGCCGTCTATCATCCTTGCAGAGTAAGCTTTATAAAGACTTGACTGGAGTTGATCCGGTAATAGATAATGTGGAAGAAGGTATAGCGAAGTTAAAAGTTCATCTCTCAGCTTGTCGTCAAGCTCTCATAGTCTTGGATGATGTGGATGATGCTAAGCAGCTGAGTGCAGTATTTTCGCCCTTAAAGGATGTCCTTCGTTCAGATAGTTTAATTTTGCTTACTTCTCGCAATCGGGACGTTCTTAGAAAATATGCAGGGATAAAAGAGTCATCCATTTTAGGATGA
M251171	TGTTGCAGTGGATATGAAGG	GCAAATAGTGCAGGTGGAAT	331	LPss184754_c1_seq1_m.251171	LPss184754_c1_seq1	TCTGTTGCAGTGGATATGAAGGAGAAGAAGATTACTGTCATTGGGGATGCAGATCCAGTCTCTCTCACAATAAAACTGAGGAAATTTGGATCCACAGAATTGCTGAGTGTGGGTCCAGCCAAAGAAGAGAAGAAAGATGACAAAAAACCAGCGACTGAGAAGAAAGAAGAGAAGAAGGACGATGGGAAAAAGGAGGAGAAGAAGGAGGAAAAGAAGGCTGAGCCTCCAAAAGTTATATATATGAATCCAAGTAGCACTAGCTATGTGCCTTACCAACCTGGATACTCATATACTGTTGTTAAAGACGAAGATAATTCCACCTGCACTATTTGCTGA
M254669	AAGGGCAATACAAGGGTTTT	GCTTCTCCCTGCAACCTT	346	LPss184996_c2_seq3_m.254669	LPss184996_c2_seq3	ATGCTTCCAAATTCCTTTGGGAATCTCATTCGACTTAGACATCTGAATTTAGCAAACTGCTACAATTTGACTGTCAAGAAGGAAACATTTACAAATATCTGCATGCTTGAATATCTCAACCTTTCCAACTCCCAGAAAATCAATGTATTGCCTCCCCAACTTGTACATCAACGATCCATGGAAGAAATTCGATTGTTGTCTACGTACTTGAAAGAATTGCCGGCGGATATTGGGAACCTAAGCAATTTGGATCTTCTGTTTCTGGGAAGCCCCCTTTTGGAAACACTGCCACGTTCACTCGGTGGCCTAAGAAGCTTGAAGGAATTGCGCCTGCAAGGTTGCGGCAGATTGGAATGTTTGCCCGATTCCTTGGGACAATTGACCCAGCTGTCCACTATG…
M254784	GAGACGTTTCCCAGCTTTTT	GGAAAGATCTGACAAGCTGATG	348	LPss185003_c0_seq13_m.254784	LPss185003_c0_seq13	GATAATTTAAGAGTTTTAGAAGTGGCTGGGAGCGAATTGAAAATGTTGTGGCAAGATGAGTCTCAGGCGCCTCTCCAGCTGCGAGAGCTAAATATATTTTCTCCTCTTTCACACTTTCCGAGCTCCATAGGGCATCTGACACGCCTTGAAAAGATTTTTGTGGGTCATGAAAATCGGATCCTCCCACTCAAAAGCTTGCCGGAGGAATTTTGCAATCTGCAATCGTTGAAATGTTTGATCCTACAAAGGTGTTCAGAGATGGTGTCGCTTCCTGAGTCCTTCGGAAAGCTGACAAACCTTCAGCGCATCAATTTGAATCAGGCTTCCAGTCTAATCACGCTTCCGAATTCTTTTGGAGATTTAACAAATCTTGACCACTTCGAAATGTCAGGTGCTTCT…
M256459	AACACTATAAAAGCATTGCCAGA	GAGAGGTCTAGGCTCTCAAGTCT	347	LPss185119_c1_seq2_m.256459	LPss185119_c1_seq2	AGAATGCATGATCACGTCAGAGACCTGGGGAGAAATGTGGCTGAGATGAGTTTATCTCAGCGTGGGATTTGGCGCAGTACGAACAACCTATTTCAGGATGTGTTTCCACAGCCAGTGCGTGAAATTAACATGGTTAAACGAAGATTTGGCTATTCGTTTGAATATCCTGTGGAGTTGGGCAATCGTTTCAGCACGATCACATTTGGTAATCGCACCGTTGATATGTTCAGTCGTTTAATAAGTCCAACATCCATCAATGGCATGGTTGATATGGTCAGTGATTTCATCAATTTCACATTCAAACGCTTCGTGGAATATATGAAACCGTTGCGGCTACTGCGCGCTGAAGGTGATAGTTTGGACAGCATATCCAACCTGATACAGTCAGATTCGGCTCTT…
M257518	TCCGAAGTCTTGTCCTGTCT	GGAGCTTTCATCACTGGAGA	272	LPss185185_c1_seq3_m.257518	LPss185185_c1_seq3	GTTGGAAACCTGGCGGGCCTCCAAAGTCTTATCCTGTCCAACTGCTCCTCTCTGCAGACGCTCCCAAATTCAGTTGGGAATCTGGCAGGCCTCCGAAGTCTTGTCCTGTCTAAGTGCGAATCTCTGCTGTGGCTTCCAGACTCGATTGGGAACTTAAAGAAACTCCGATTTCTTGACTTGGCCTATTGTTTCAATTTACAAATGCTACCCAATGTTGAGAAGTTGAGTTCGTTGGAGAATCTTATTGTGTTTCAATATCCCCAACTACAATGGGGTGCGCGAGTAGTCAAGCAGCTGCGCCAGCGATTGGGAGAAGACCTTATTGAAGAAAGCTGGCCAGAAGTCTCCAGTGATGAAAGCTCCAGCGAAGAAAGGAGGCGTTGTCTAACATTATACCAT…
M260082	TTGAAGAAACAGCGTCATTG	TCGATACGATCAGCATCATCT	328	LPss185334_c0_seq1_m.260082	LPss185334_c0_seq1	GACAAAATAAAGGATTTTGAAGAAACAGCGTCATTGCAGCCCCACCAAAATGGTGAGGCTTATAGGATTGCAGGAATTGTGGGACTTGGGGGCGTGGGAAAAACGACCCTCACAAAAGAGTTCTTTAACCGAGAGAGAACAAAGTACCGTCGTTCCAGTTTTTTATGTGATGTCAGAGAAAAGGCCTCTAGAGGATCTTTAGAGTCGTTGCAGACACAGCTTATTAATGACTTGAGTCAGGTGGATGTCAAAATAAACAACACTCACGAAGGTATCTCTCTTCTTAGAAAGCATCTCTCACATTGTCATGCTCTTATCATTGTAGATGATGCTGATCGTATCGATCAGCTGGATGCATTGCTTCCAGCCAAGGATGTCCTTAATTGCACTAGTTTAATT…
M261489	CCTCCAGAGCCTCGACTT	GCTGCCTTGTACCAAGATTTC	280	LPss185396_c1_seq8_m.261489	LPss185396_c1_seq8	GGCCTCCAGAGCCTCGACTTGGGCGGGTGCTCCAGCCTGCAGGAGCTCCCAAACTCAGTTGGGAACTTAAGGAGACTAGAACGTCTTTACTTGTCTGGGTGTTCCAATTTACAGATTTTGCCCAATGTTCAAAATTTGAGCTCGCTGAAGATACTAAATGTGTCTGAATGTTCCAAACTGCAATGGGGTGCGGGAATAGTTGAGAAGCTGCGCCAACGACTCGGAAGAAACTTCATCAAAGGCAGCGAAAACAGTGAGGAAGAAATCTTGGTACAAGGCAGCCAAAACAGTAATGACGGAGGCAGCGAGAGAACACTGTGGTCAAGCTTCATATAG
M261853	AGATTTGAACATCGAAGAGAGG	TCCATTGAACGGAATTCTTG	342	LPss185410_c0_seq1_m.261853	LPss185410_c0_seq1	AGTCGATTTCCCCAAATTGAGTACAAAGCGTGGGATCTGCTGGTCCGCTTGGATCGTTTGAGAACAACTTTTAGTTTTCAGAACAACGCCTTCTTCCAGCAGCATACTGAGTGCACTTTCTGTCAGAAGCGGATCGCTATTAGAATGGAGGCAGTGCATGAAACATACCAAGTTTTCATAAATCATAGGGGACCCGACACCAAGAATAACCTTGCGGTGCTCATCCACCGTGAACTAAAACGCTATGGGTTGAACGTCTTTCTGGACATGGAGGAACTTCGCACTGGATATGCTATCTGCCCTGCAATCCGAAGAGCAATTGCCACTGCCTCCATTCATATTACGATTTTTTCAAAGAGTTACGCTGAATCACGTCCATGCTTAGATGAATTGATCTGG…
M261912	ACGGATTGCATAGAATTGGA	CAGCCCCCGCTAGAATAA	305	LPss185414_c0_seq2_m.261912	LPss185414_c0_seq2	CCAAGTGCAATTGGAGAGCTACATGATTTGGAGGTTCTGAGAGTAGGCCCTTTGCTGGCCGACGCGCTGCCGCCTTCACTATGTTCCTTAAAGAGCTTGAAGGAATTGCGGCTCTATCGATGCAAGGAGTTGAAATTTTTGCCAGCTTCGCTTGGTGACTTGAGGAACTTGAAGGAATTGAGAATAGAGTACTGTGAGGAATTGGAATGTTTGCCGACTTCTCTTGGACGGTTGGCTCTGTTGACTGAGTTGAGCCTATTAGGTTGTCCGTTGATACGCGAACTGCCGTTGGAGGAAGAGGTCAAAGGAAAAAGAGAAGCATGGAGTGAATTGGAGTCTTCCCTTGACCACTACATACTTCCGCGGCTCCAAATGTTAGATCTCAGTGGAACAGGGATA…
M262230	AAGGAGGCATTTTCTTTATTGA	TTGCTCCAAAATTCTCCATAG	350	LPss185438_c0_seq1_m.262230	LPss185438_c0_seq1	AATATGTCAAAGTTGAGAAGATTGTATATGGAGTGCCCTGACTTGGTTAAAATGGAAAGTAACTTCTGTGCCTTTCAGAGTATAACTAGTCTTATATTATACAAGTGTGATATGCTGGAAGAACTCTCACATTTGCATAAGCTCAACAATCTAGAGCGATTAGAAATAATTGAATGCCCTAAATTAAAGAAGTTTCCTCAGGAATTCGGTGACAAGGAGGCATTTTCTTTATTGAAGATATTTTCAATTGTTGGGTTGCCTGAATTAGAAGAGTTGCCCATACTAAAGGAAGGAGCAATGCCATTACTTAACACGTTCATCATAGTAGAATGCTCAGCATTGAAGTTATTTCCAAAGAGTTATTCCGATTTGAAAACACTTCAAACAATAAAAATCTAT…
M265467	ACCAGATGCCTTCCCAAT	TCCCTCTCATCCAATGTCC	346	LPss185685_c0_seq3_m.265467	LPss185685_c0_seq3	GAAATCCACCAGCTGGAGAAGGATATCCAGGACTTCGTTGACTACCAGATGCCTTCCCAATTATCTCTTAAGACGAAGAATCTCATATCCGACTTCAAGAGTCTTGGCGATCTGTACGAATTGGGGGCAATGGATGAGAAGAAGGTGAATGAAACAATCGTGCCCAAGATCAATAATAATGTTCAGTTGGTAAAGTGTGAGAAATCAAGCTGTTTTAATATTTTCCAGAACCACAGATATACTTTTGAAAGCCACCAGCTGGAGAAGGAGATTCTGGACTTTGTTCAGTACCAGATTCCTTCCCGACTATCCCTTAGGTTGAAGAATCTCATATCAAAGTGCAAGAGTCTTCGACATCTGTATGAATTGGGGACATTGGATGAGAGGGAG
M266846	CCTAACCTTAAATATCTGGACTTGTCT	TGGCGTAGCTGTTCTACCA	350	LPss185761_c1_seq1_m.266846	LPss185761_c1_seq1	TGCTGCCATGCCTTCCATCAGAGACATCCACCAGAAGGGTTTGCAGATCTGGTAGATCGGTTTTTAATGGCTTGCGATGGTTTGCCATTATCATTAAAAGTGTTTGGAGCTCTTGTTTGTGGCGCAAATGACAGAGCTTTCTGGCAAGATATATTGAATCGACTTGACAGTATATTACCCACCACTGAAATACATGAAAAACTCAAAATTAGTTATGACACGCTCAGTTCAAACGATCAGCAAATATTTTTGGATATTGCGTGCTTCTTCGTAGGAGAAGACAGAGACACAGTAATAAGGATTTGTGGTTTGAAGGAGCTTCGTAATTTAGAGAACAAGTGTCTCTTGGAATTTGACAGTGAAAATAATATAAAGATGCATGATCACTTCAGAGATTTG…
M267012	AGCAAGAGGAGGTCAAATTACA	GCCCCTCTAGCTCATAAATTG	349	LPss185775_c0_seq1_m.267012	LPss185775_c0_seq1	AAATTAGAAGAATTTGAAAGCAAGGTGTTATGGCCAGAGAAAACCAAGGTTGTCGGGATTGTGGGTGCAGGTGGTATTGGCAAGACAACCCTGGCCACAGAATTCTTCAGCAAGAGGAGGTCAAATTACAATAGATCGTGCTTTCTATACGATGTCCGGGAAAATGCAGCTAAGGGTTCTCTACCTTCTTTGCAAAGGAAACTCCTTAAGCAGTTGACTGAATTGGATCTGCCAATAGACAACATTCGCGAAGGCACAGGGATGCTTGTAAGGCATCTTTCTTCTTCTCACATTCTCATAATCTTAGATGACATAGATGAAGCCTTCCAACTGGAAGCCTTTTTGCCAATTAAACATATCGTGAACCCCAATAGTTTAATTCTGATTACCTCCCGTGAC…
M268128	GCAGTGGATATGAAGGAGGA	ACAGATGGTGCAGCTATTGG	279	LPss185860_c1_seq3_m.268128	LPss185860_c1_seq3	ATGTCAGATATGAAGAAAATGGTGCTGAAATTGGTGATTGAAGACGAGAAAAGCAAGAGAAAGGCTATGAAGGCTATTGCAGGGGTTGAAGGGGTAGAGTCTGTTGCAGTGGATATGAAGGAGGAGAAGATAACTGTCATTGGGGAAGCAGATCCTGTCCTTCTGACAGTAAAACTGAGAAAATTTGGCTTTGGATTCACAGAGCTGTTGAGTGTGGGTCCTGCCAAAGAAGAGAAAAAGCCAGAAGCTGGGAAGAAAGAAGAGAAAAAAGAGCAGAAAAAGTCTGATCCTCCACCAGTAGTATATCTGAATCCAAGCAGCTACCCACCTTACCCATATACTGTTGTTGCAGAGGATTATAATCCCAATAGCTGCACCATCTGTTAA
M270519	TCCAAAGCATACCGGATTT	TCGTATCTCACGGCATCC	350	LPss186015_c1_seq20_m.270519	LPss186015_c1_seq20	ATACCAGGGTTGGGGCAGCTCACACAGCTGACAGAACTACATGTTCGTGACTGCGGTGAGATACGAGAGCTGCAAGGTGTAGGACAGTTGACTTCTCTGAAGAAGTTGGATGTTTGGGGATGCGAGAAGCTCCAAAGCATACCGGATTTGGGGCACCTCACACAGCTCACAGAATTACAGGTTGGTGGATGTCATGAGATACAAGAGCTATTAGGCGTGGAACATTTGGCTTCTCTAGATAAGTTGAATGTTGGGAGATGCGAGAAGCTCCATAGCATATCAGGGTTGGGGAACCTCACACGGCTCACAGAACTAAATATTAAAGGACAACCTGAGATACGAGAGCTACCAAATGTGAGACATTTGACTTCCCTGAAGAAATTGGATGTTGGGGGATGC…
M271668	CTTGCGCCAAAAGATGAG	GAGCTTGTCCTCTCCCATTAT	349	LPss186103_c1_seq1_m.271668	LPss186103_c1_seq1	CTTCTGGAATGGGAGAATGAAATGGAGGTAGCTGTGGCAGTTATTTTACATGGACTTGGCGGCATGGGGAAAACAACTCTTGCAGACGCAGTTATTGCAAGACTCGATATTCAAGGATGGAACTGTTCTACTGTTGTGCCGCTCGAAAGTATTGGATCCAATATGACAGGCGGTCAAGGAGAGATGCAAGACATACAAGCTTTCATATACATCGACAACTACGTGGTGCGGGGGGCAGATCTTCAGAAGCTTCTACCCAACGACTCCTGCAAGCTGAAGAAGCTGAGACTTCTGCTCACTGCTCGAGATGAAATGGTAGCAGAGGTTCTGTCAGAGCGTGGGATCAATACTCACATCTACCCTATCAGACCCCTCATTTCCAAGGATGCCATGGAAATC…
M272240	GGGAAGCTATATTGGGCAAG	GCCAAAGATGACTTCGACTC	333	LPss186133_c0_seq2_m.272240	LPss186133_c0_seq2	ATGGAAAACTCTACCCTAGTAACATTGAATTGTGCACTGCTACCATGGCGGCCTGATGTCCATATCTGTATATGTATTTGGGCTGCCTTGTTCTTTGCATTAAAGCATCTGATTGGCTGGATCTTGTTGCTCTCTTTGAGGGCTTCAACATTGGAAAATGCCACAGAATGCATAGCTTCTTCATTGCATACTCAAGAAAAGAGAACATTTCCAGATGAGAATATTCAATATGATGTTTTCATTAATTATAAGAACAATGAAATATCGGCCAATAGGTTTGTGGACAATTTGTATGAAGTGCTCAAGTCCTGCGGAGTAAGGGCATTTGTGAAGAGTAAAGAAGCAGAAGAAGAAGAAGAGGGGGTTTTAGATGGCAGGACAAAGCATGCCATTTCAACT…
M273560	CTTGTAATGGATTGCCCTTATC	TCTCCCCATATCTCTAAGGTGAT	347	LPss186235_c3_seq6_m.273560	LPss186235_c3_seq6	GTGGGGTTAGGTGGTGTAGGAAAAACCACGTTGTCAAAGGAAATTTTCAATAGGAAAAGATCAGATTATAGTAAATCCTGTTTTTTATCTGAAGTTAGAGATAATGTTGGTAAAGGTTGTTTATTATCGTTGCAAAAAACACTTCTTAGGAGCCTGAATGTACCAGATGTGGCCATAGAAAGGGTTGGTAGTGTTGATGAAGGTAAAGGGATGATCAAGACGCATTTGTCATCTGTTAATGCCTTAGTTGTGTTAGATGATGTAGATGACGTGGATCAGGTGGATTCTATTTTGCCAATTTTCACTGCTCTCCCAGCGGATTGCATGATATTGATTACATCTAGGAACATGGATATTCTAATAAGGTCAAAAATCGAAGAGTCGTCCATATATAAGCTC…
M275018	GTTTGCCACTACCGTTGAAA	CGACGTGGCGTTAAACTG	346	LPss186350_c0_seq2_m.275018	LPss186350_c0_seq2	TTGCCAATTAAGGATGTCCTTCACCCAGACAGCTTGATTTTGGTTACCTCTCGAGACAAGGATGTCCTTAATAGGTCAGGAATCGCAGATTCATCACTTCATCATCTAGCCGGACTAAATAGAGAAGACTCCCAAAAGCTTCTACTTTCCTATGCCTTCTATCTCCCAAATCTACGACACCCATCAATTTATGATCTACTTGCACTAAATATACAACATTTCCAAAGGCTTGTACTCTCCTATGACTACAAACGCCCGTTTCCACGACACCCATCTGATTATCTGGTATTTGAATCTCTTGTAGAAAAGTTTGTAATGGCCTGCGATGGTTTGCCACTACCGTTGAAAGAGCTAGGGGAGCTTCTGAGAGGAAAAGACAGATATGGCTGGGAAAAGGAA…
M277766	GCGAACATCTGGAGGAGTTA	GCTTAGCTTTCTTAAACGTGCT	347	LPss186459_c0_seq4_m.277766	LPss186459_c0_seq4	TTTATTTATATAGACAATGTTTTGTTTCCAGATACAGTTCAACAGGGCCGAGATGCAATTGAACAGCTTCTCCCTATTAACATCACGGGGAATGCAAAAAAATTGAGGCTGCTCATTACTGCACGGGATAAAGGTGCAGCGGGTAGAGTGTGCAAAAAGCGCAGGTTAAAAACAAACTTCTATTCTATTGAAACCCTCCCAAATAGTGAGGCAACGGAGCTTGTCAAGAAAACACTGGATGGCGGGGAGGGGATAATAGATTGTAGCCAAATAAAAAAGATAGTCGATATATGCGGAGGAATTCCGAGGCTTCTGAAACAGGTAGCAGAATTTATATGGTCTTCAGAAGACCAGCGAGAAGCGCAAAGCAGGTATCGTATGGTGATTTCAGAGGCAGAA…
M283324	CCCACAAAACATCTCGAATC	CCATAAAGATGTGCCCCATA	347	LPss186834_c0_seq3_m.283324	LPss186834_c0_seq3	TGCTTTTTATCTGACATCAAAGACGGGTCTTTAACTTCGGTGCAGAGAAATTTTTTGAAGGATTTGGCTCGATTCGATAAGCCAATGGACAGTGTTGCTGAAAGTAAATCGATGCTCTTAAAGCTTCTCAAACCTAGCGCTTTGACTCGATCCCATAAGCCAGTAGACAGTGTTGATGAAGGTAAAGCGATGCTCATTGAGCATCTCAAACCTTCTGACGCTTTGACTCGATTCCATAAGCCAGTAGACACTGTTGATGCAGGTAAAGAGATGCCCACAAAACATCTCGAATCTTCTAAAGCTTTAGTAGTTTTAGATGACGTAGACCACGAGGATCAGGTCAAAGCAATTTTGCCCCTTGAAACTCATGATTTCCTTGCTGGGAGTTTAATATTGGTT…
M284503	CAAGGTCTGTGAGGAACGAT	GCTAACGCAAGAGTGGTTTT	345	LPss186893_c1_seq1_m.284503	LPss186893_c1_seq1	ATGAATAGCATCATTTCCAACAAATCTTCGAGCAAGGAGCTCAGGCAAAAGCTTCTAGGCCTCAAGCCTACCATTGATGAAATCTCTAGGATTTCTTCTGAATCAGACCCCTCATCTCACAGAGGCCCTCCGTTGAAGGACATTCAAGCCCAGCTGCAAGATGGCCTTCACCTTGTGAAGAAATTAGAGAGAATCAATAGTTTTAATGTATATAGAAGATATCTATATGGAAAGAAGATCCTAAAGGTAGAAAAGAATGTCAATGATTTCTTGCTTACCCAAGGCCTGGCAGGCCTCGTACTCGATGTCCACAAGCTAAACTTGGATTCCAAGGTCTGTGAGGAACGATTGAGGCGCATGGAAGAAATGGGTCGGCATATAATCGACAGTGTTACTGTC…
M284553	GCGGGGACTTAAGATGGAT	CGTTTTCTCTTTGCCACAAT	263	LPss186896_c1_seq3_m.284553	LPss186896_c1_seq3	AATACAGCCATAAGCATATGGAACGCTTCAGGCTGGAGTGGAAGGCGGGGGCTCCAAAACCTAATGGACAAATCTCTTGTGGAAGTTGACAGTTGGAATTCGCTTCATATGCATGACCACCTGAGAAATTTGGGAATAGATGTCGGCGAGAAATTGTCCCCGCGTAGGCTTTCGCGTTGGTCAGAGAATGTTATCGCTGATTTATTACAGCAATCATGTGCTATACCCGTGCGGGGACTTAAGATGGATCTCAGTGAATACAATGAGGATGATGATGTATTGGGCACCATTCTTACTAGCAGGTTGCAAATCCTTGATACTGAAGGTTTTCTTTTGGAACACATTTTGAAGAGGGTGAAGTTACCAAAGATCTTATGGCTCCGTTGGAAGAATTGTCCA…
M287456	AACTGCTAACTGAAGTTCGAGAAT	GCGTTCAACACTCGACAACT	350	LPss187043_c0_seq2_m.287456	LPss187043_c0_seq2	ATGTCAGGTGTTGAACATTTGAGTTCAATAAAGGAGTTGAATGCTTCTGGCTGTTGGAAGTTGAAGAGCATACAGTTGTCCGAGCAGCTGACACAGCTTCGAAGATTGGACATCTCTGGATGTTCTAACTTAGAAGCACTTCCGGGTCTTGAACAATTGAGGTCATTGTCGAAGTTGAAGGCGTCTGGCTGCGGAAAGTTGAAGAACATACAGATGTCTGAACTGCTAACTGAAGTTCGAGAATTAGACGTTTCTGCATGCTTCGATTTAGAAGAGCTGCCGTGTATTGAACGTTGGAGGTCTCTGGAGAAGTTAAATGCATCTCGCTGTGGGAAGTTGAAGTGGATACAGGGGTTGGAGAACCTGACAAAGCTTCGAGAACTAAATGTTACTAATTGC…
M289254	TCAAAGAGGCTATTCGAACC	GAGCATTCCTCCATCTTTCC	339	LPss187166_c0_seq1_m.289254	LPss187166_c0_seq1	CAAATCAAAGAGGCTATTCGAACCGCCTCCGTGCATGTAGCATTATTCTCTCCAACATATGCCCAATCAACCTGGTGCCTTGAGGAGCTCGCGCTAATGGTGGAATCCAAGTCGACAATTATCCCAGTCTTCCATGATGTCGATCCTTCGGAACTTCGTTGGACGCAGAGTGGAGATGGAGTCCACAGTATCATTCGCTCTATCTGTCCGTGTCTTCTCGGCGAAAAGGGACGGTATGCTCGAGACCTGGAGATGCTCGAAAAGAAGACAACATTGGATCCTCATACCAACAAAAAGAAGCCACGACATGACTCTACCACTCTGGAAAGATGGAGGAATGCTCTCTCTCTTGTCTCCAATAAAATCGGTTTTGTTATAAACGCATACGACGGTGACGAA…
M294781	TTTCCCGAAGATTGGACA	TCTGCTGGCAAAACAGAAAT	350	LPss187442_c0_seq5_m.294781	LPss187442_c0_seq5	AATATGGATCCTGGTTTTCTAGGATACAGTGGCATTGGTCAAGGTCTCTATTCGAGGCTAAAATGGAGTTACGATTGTTTGCCTGACTCCGTCTTCAAGAATTGCTTTTTATATTGTGCTGCCTTTCCCGAAGATTGGACAGTTAGTGTGCACAACTTGGTGGATATGTGGATAGGGGAGGGATTGGTCAATAGCAGAGGGACCAGCAATTTAATGGACACGGGACTCAGCTATGTAGAGTTATTAATAGAACGCTGCTTGTTTCAGAGTATTTATGATGATGATCATGGGTTAAGGAGAATACAGGTTCACGATATTGTCCATGACCTGGCAATGTCTATTGCGGAGAAGGAAGAGCAATGTTTGTTCAGGACAGGTCAAAACCTCCAAAAGTTTCCG…
M294900	TTGAGTTACGATGCACTTGG	CCCTTGCCTACACAGCAGTA	350	LPss187452_c0_seq4_m.294900	LPss187452_c0_seq4	ATGCCTGATCCTGGTTTCGTCCCTGGATTTATTGCTGTCGGCATCCAAATGGCGGTTGATCAAATTCTTCGCCACATCAACATTGCGGTTCGCTGCAGGAAAGAGTTGTCAGCTCTCCAAGATGTTGTAAGAGAGATCGAGCCTATCATCAACCACATCCAGCAATATCGCTTGCAAATAAACAAAAAGAGAGGTATTTCCACTTCTCATAGTGACAATAATGTTTCTGCTGTTAATGTATGGCTAAAAAGACTAGATGCGCTTCTCTTACAAGCATCTCAAATGGCGCAGCAGTGCACAATATCCAGCTTTAACATTTTTTCTCGTTATCAAACGAGCATTCAGATCTCCAATCTGAAGTCAGATATTGACAACCATCTGAAATCTGTTTCCATGATT…
M295006	GGCCTATCCAGTTGAGAGAGT	CTTCCAAATCGATGTGCTG	262	LPss187459_c0_seq2_m.295006	LPss187459_c0_seq2	GATCACATTAGAGATTGTGCAAAGAATGTTGCCACAGAAGCATCCATACCCCGTCGGCTGTGGAATGCGACTACCGACATCATCGATGATTTGTTGGTGCAAATGTCATGTGCTATAACTCAAGTTCGCGGATTAAGTGTTCGCGATATATGCACAAATTCAGAAATGGTGCTGATCAATAGCTTCCCATTTCGTAATATGAGGAATTTGCAAACTGTTGCAACCCACGAAGATGGTTTAGAACGCATATTGAGGAGGGTGCAGTCCCCACATCTCATATGGCTCCGCTGGAATGGATGTTCCTGCTTTTCCTTGCCTGACTGGATCCCGATGGAGAGTTTAAGAATTTTAGAAGTGCAAGGCAGTAGATTGAACTTTCTATGGCCACAGCAATCTCAG…
M298217	AGCGTTTTTGGACAAGGAG	TCGCAACAGAAGAAAGTGC	350	LPss187634_c0_seq2_m.298217	LPss187634_c0_seq2	TCCTCCTCCGTGGCCTCCTCTTCTGACTCGTCTTCCTATATTCCTTGGGATGTATTTATTAATCATCGGGGTCCCGATGTGAAAAAGACCTTCGCCAGCTACCTGTACCGACGCCTTACTTCCAATGGATTAAGAGCGTTTTTGGACAAGGAGGAGTTGGAGGAGGGACGGAATATTACTTCACAGATTGAACAGGCTATACATAGCTCGTCTGTCCATATTGCAGTTTTTTCACCAAGGTATGCGGAATCTAGTTGGTGCTTAGATGAACTTGTCCTAATGGTAGAGTCAGGGAAAACCATTATTCCAGTGTTTTACAAGGTTCAACCTTCTGTGCTCCGTCATACGGTCAAAGGAGAATATGCTCAAGCCCTGGGAGTCCTTCAACAGAAAACTACA…
M298269	GATTGTCGCTGGAAAAGTTC	CCTAAAAAGTTGAGAAAGCTTGA	347	LPss187638_c1_seq1_m.298269	LPss187638_c1_seq1	GAGGATCTCACAAATCTCTCAAAACTAATTGAGTTGGAAGTAGTGGTAAAGTTAGAAATTAAAGCGGGTTCAATGAGTAGCTGGTCAGAGATGACAAAACTCAAATTAGTGTTCGACAACAAAGATGCAAATAGAGATGATGCTGAACTAGATATTCTTCCGCAAAACATGCAGAATATGAAGAAATTGCAGAGTCTTCATTTATCCAATTATCTAGGGGTAAGTCTACCCAATTGCATTTGCCAGTTTCAAAATTTGAAGAAGTTGTGCTTGTTCAGTTGTAGCGAACTAAAGGAGCTTCCGGCATTAGAGATTGGGGGTGAAGCTTTAAGTGGTGGTTTTCCGGTGTTGGAGAGACTAGAACTATGGTACGTCGGCATAGAGAGTATAGTGTGGAAT…
M299347	GATCTTTCTGGCTGTGGAAA	TTTTGGCGCAGACTCTTTAC	338	LPss187668_c1_seq2_m.299347	LPss187668_c1_seq2	AAGAAATTGGAGAGGCTGCCAAATCATTTTGGGAGTTCAAGTAACCTCTACCACATAAACCTGTCTCGGTGCAAGAAATTGGAGACGCTGCCAAATTATTTTGGGAGTTCAGGTAACCTTAGATATCTTGATCTGTCGGGATGCCCTAATTTAACCATTTCAAGCGACACACTTGGAACTACAAGAAGCCTTGAGCATGTAGATCTTTCTGGCTGTGGAAAAATTGAAGAATGGCCCTGGCAACTGGCACATCAAAGCTCCTTGAAAGTACTAAAGTTGACGGGCACAAATATTAGAGAATTGCCCAGTTTTAAAACATTGGTGTCCTTGAAGTCCTTGTATGCATCCGATTGCGTGAAGTTGAAGAGCATACGGGATTTGGCTGAGTTAACAAAGCTT…
M304219	ATGCACTTTGTCCTGTGGAT	ACTGGTCCTCCCAGTCAGAT	303	LPss187937_c0_seq2_m.304219	LPss187937_c0_seq2	GCGGATCACGTGGATGCACTTTGTCCTGTGGATGTGCTACACCGTGAAAGCTTAATTTTGATTACATCCCGTAATAGGAATGTCCTCAAATGGTCAGGAATACAAGAGCCCTCCATTTATCATTTATCTGGCCTTGATCAACACCACTCCACACAGCTCTTCTGCTTCTATGCTTTCGGCCAGCCCCATCCAAAATCAGGATTTGAATACTTAGTACATCAATTTTTGAAAGATTGCAATGGAGTGCCGTTATATTTACAAAAGTGTGGGAAACTTGTTAATAACAAAAATAACAAATCTGACTGGGAGGACCAGTTGAAGAAA
M306745	GAATTCGGATGGTTCACG	CTGTAATTCGCCTTCCCTTT	293	LPss188055_c0_seq6_m.306745	LPss188055_c0_seq6	GTTGGTAATTTGTTATATTCTGGAATAAGGTCTGTGCGGGGAATTCGGATGGTTCACGGTGAAACTGATGATGAGGATGTATTTCGCGTTGATGCTACTGAAGAAGCTGTTTTGGGAGGGATTTTGAGGAATTTGAAAATTCTTGATACTGAAAATGATCTCTTGGAATGCATTTTGAGGAAGGTGGAATTACCAAATCTCTTGTGGCTCACATGGACAAACTGTCCCCACTCGACCCTGCCTTCTTGGGTTTCTCTGAAGAATTTAAAGTTTCTAAATGTGTCCGACAGCCTCCAATTAAACACACTGTGGGAAAGGGAAGGCGAATTACAGGAACCTCTCGAGTTGCCGGAATGTTTGGAGGAGTTCTGGGCAAACCGATGCGTGAAGCTGAAGAAC…
M308970	AAGTCTGCAAGTCTAAAGAACGA	TGGGTTTTCTCTCTCATTGC	348	LPss188190_c0_seq3_m.308970	LPss188190_c0_seq3	ATGAAGTCTGCAAGTCTAAAGAACGATAAATTTCTTTTGCTATTGGAAGACATGTGGACTGCGCCGGACTTCCAAGAATTAGGTGTTGCATTTGGGACTGATAAAAGTAGGAGGGTAGTATTCTCTACACGCAGCAGAGATTTAGCATTAATAAATGCAGAACAGTCCACAAAGGTGGAACTATTATCAAGGGGCGAAGGGTGGGCATTGTTTATGAGAATTGCTTTTAGAGGGGGTCATGTTCCAGAGGATTTGAAGGAGTCTGCCAGAAAAATCTCTGACGAGTGCAAAGGTTTGCCCTTGGCCATAAGTTATCACTGTAGTGGCCGCAGCAATGAGAGAGAAAACCCAAGTAGTAGATGA
M310983	CGGGTTTGGCATTGATAA	ATAGTCTCGTGAGCGATTGG	345	LPss188267_c2_seq1_m.310983	LPss188267_c2_seq1	GTTCTTTGGTTTACTGTTTCTCAGAACTTTCAGATTAAGGAGTTGCAGACTTCTATTGGTAAGGAAGTGGGATTAAATCTGGAGGAAACTTCTACTGTTGAACAAAGGAAGATGAGATTGTATGCATCTCTCCGACAGAGTAAGAAGAAATTTCTTGTCATATTGGACGACTTCTGGAAGTCAATTGATCTGCAGGAAGAAGTGGGCGTCGGGTTTGGCATTGATAATCAAAGCAAAATCATAATCTCCAGTCGCAACAAAAATGTCATTGCAAGAATGGGGGAGCTTGAGTACTCTGTGGGGATATATCCCTTGTCCACAGAGGAAGGCTGGGAGTTATTTAGAAGTGGAGCTTTTAGAAATGGGAATGTTACTGGGAGTAATATAGAGGAGGCTATA…
M311159	TGATCAGAAATTGCAACCAA	TCAGATACTTCCCAGCCAAG	349	LPss188285_c0_seq1_m.311159	LPss188285_c0_seq1	ATGGCAGGGATAGGCAAAACTCTTCTAGTCCAACATGTCTTCCAAATTTTTTTGAAAATACAAGAACAGAAGCTGGGCGTAGAGAAACGTTTCGACCATCTTGTTTGGCTCCCAGTAACTCAGATGTTTGACATTAAAAAGCTGCTCCTCGAGATGGATAGACAGATAGAAGATGATCCCGACAGCAAGCTGACGGAGCTAAGCACGGAGGGGCTTAGATACCGCCTTCATAGAAATCTACAAGGGAAATGTTGTCTATTTGTTCTGGATGACGTGTGGCAAAAAGATATATTGGAACAGATTGGCTTGCAGGCCCTTGGCACAAGCGGGGGAAATCGTAATAAAAAAAATAAGATCGTGGTGACCACACGTGATAAGGGAGTTTCAGATGCCATGTTG…
M317559	TCCAGAGCATGGAGAGTTTG	GCCGAGCTCCAATATAACCT	301	LPss188566_c0_seq4_m.317559	LPss188566_c0_seq4	GAATGTGTGAAGCTCCAGAGCATGGAGAGTTTGGAGCAGATGGCACAGCTTCGAGATCTAGTTATTTCTTATTGCTTTGAGTTAGAAGAACTGCTAGGCGTTGAACATTTGAAGTCCTTGGTGAGGTTGCAGGCACGTAGCTGTAGAAAGCTGAAAAGAATACAAGGGTTGGCACAGTTGACACAGCTTCGAGAATTAGATGTTTCTTTTTGCTCGGAGTTAGAAGAGATGACAGATGTTGGATATTTGCAGTCATTGGTGGTGTTGCGGGGATCTGAATGTGTGAAGCTGAAGAGGTTATATTGGAGCTCGGCACAGCTA
M319779	GCTTCGAGTGCACAATGTC	CTAGCTCCAAGCACCTACCA	313	LPss188665_c0_seq6_m.319779	LPss188665_c0_seq6	GTGCTCCGAGTTAGAAGAGATGCCAAGGATGGAAACATAGTTATCCATGGAGTACTTTTATGCATATGGATGTGTGAAGCTGAACAACATAAGAGGGTTGGAACAGTGTACAAAGCTTCGAGTGCACAATGTCGCTTGGTGCTCAGAGTTAGAAGAGCTACCGAGGATGGAAACATTGGAATATATGGAGGAGTTTCCTCAACTGGATGTGTGAAGGTGAAGAACATAAGGGGGTTAGAGCAGTGTGCAAAGCTGCGAGTGCTGTATGTTCGGAAGTGCTATGAGTTAGAAGAGTTGCCAAATATGGAAGCATTGATATCTATGGAGGAGTTCTACGGATATGGATGTGTGAAGCTAAAGAGTATAAGAGGGTTATGGCAGTTGACAAGTCTTAGAGTG…
M322667	TCCACCTCCTATGGTAGCAA	CGCGCAGTCTGTCTAAGTTC	344	LPss188809_c0_seq1_m.322667	LPss188809_c0_seq1	ATGGCATATCTTAAATTCAGACCAGAATCTGAATCCGAAGAAGCATCCTCCTCTGCATCCACCTCCTATGGTAGCAAAAACAACAGTTATGTCTACGATGTCTTCATAAGTCACCGTGGCCCCGACGTCAAGACAATCTTGGCCACCGATCTCTACCGTTGCCTTCGCAAACATGAATTGCGAGTTTTTTTGGACAGGCAGGAGATGCAATTGGGAGAGAGCATAACTCCTCAAATTGAAAGTGCAATCCGAACAGCCTCCGTCCACATAGCAATTTTCTCTCCCAATTACGCTGAATCAAAATGGTGTTTAAATGAGCTTCTACTCATGCTGAAGTCAGGGTCAATCATTCTTCCTGTTTTCTACGGTGTCAAGCCTTCAGAACTTAGACAGACTGCG…
M325653	TTCGACCATTTTTGTTTTCC	CCTGGTTGCAACTTGATGA	342	LPss188981_c1_seq5_m.325653	LPss188981_c1_seq5	ATGTATTTATCTCTTTCGACCATTTTTGTTTTCCATTTCGCAATGGCCACATCCACCTCCAACTCTGCTAATTCTAACAACAGATCCTATTGTGCTTTCGTTAACCATCGTGGTGTTGATGTGAAAGTAACCTTAGCCAGGTTTCATCTTGGACTTCTCAAGGCTTTTCTCGAAAAGGAGGAGATGCAACAGGGGTACACAATTTGTTCTCAAATAGAACATGCTATTAGAACCGCCTCCGGCCATGTGACCATGTTTTCTCATCGGTATGCTGAATCAGATTGGTTTCTGAACGAAAAGTCAAAATGTTCCCACAATTCCAGTGTAGAACTGCACTTCATCAAGTTGCAACCAGGAGCGGTTTCCCGCCGGAGACGCGCAATGGGCACCTCTGCAGTT…
M327325	TTAGATGTCGAAGGGTGCTC	GAGCGACAAATCCTCAACAC	336	LPss189073_c0_seq3_m.327325	LPss189073_c0_seq3	GGGCTGGAGCAGGCGACAAATCTTCAAATATTAGATGTCGAAGGGTGCTCCCAGTTAGAAGCGCTGCCATGTATGGAAGCATTAGGATGTTTGGAGGAGTTGTGGGCAAAGGGATGTGTGCAGCTGAAGAACATACGGGGCTTGGCTCAGTGTACAAGGCTTCGAATCCTCAGTATCTCTGACTGCTCTGAGCTAGAGGAGCTAGAGGGTATGGAAGCATTGATATGTTTGCAAGACCTACGGGCAAATAATTGTGTGAAGCTGAAGAGAATCAGGGGGCTGGAGCAGGCCACAAATCTTCATGTGCTATGTGTCAGAGGGTGCTCTGAGTTAGAAATGGTGGAATGTGTTGAGGATTTGTCGCTCGAGATGCTTGATGTCTCTGAATGTCCCAGGTGG…
M328589	TCCAAAGTCTGGAAGTGTGC	GAAGCATCCCCAGAGAGAAG	333	LPss189136_c0_seq1_m.328589	LPss189136_c0_seq1	ATGGGTTCCTTAAAACACGTTAGATTAAAATATTGCTTCACTCTACAAACGCTCCCAAACTCACTCGGGAACTTAACTGGTCTCCAAAGTCTGGAAGTGTGCAGCTGTTTTGCCCTGCAGACGCTCCCAGACTCTGTTGGGAACTTAACGGAACTCCGAAGTCTTGACTTGGACGGGTGCTCCACTCTCCAGACGCTGCCAAATTCGGTTGGGAACTTGACTGCACTCCAAAGTCTTGACTTAGGTGGGTGCTTCTCTCTGAAAATGCTGCCTGACTCAGTTGGGAACTTGACGGGTCTCCAGCGTCTTGACTTGGGTGGATGCTCTGCTCTGCAGAGGCTCCCAGATTCGATTGGAAACTTGACCGGCCTCCAGCGTTTTCACTTGGGCGGATGCTTC…
M330817	TTTAGTTTTGATTACATCTCGGAAT	TTTCCTCTTCATCCAACGAG	347	LPss189221_c1_seq3_m.330817	LPss189221_c1_seq3	GAAATAAGCGGTTTCGAGCTGGAGGCGTACAATGGAGACGAGGGTGAACTGGTGGATAAGATAGTTGAACGTGTGTTGAAACTGGTTAAAAGAACAGGATTGAATGCGGCCAGATATCCAATTGGGTTGGATGAAATGGTCAAACATTTTGAAAATGAATTTTTGTTGCAACGGATTGGAAAACCTCATGTGGTGGGGATTGTTGGGCTAGGTGGAGTAGGAAAAACAACGCTCGCAAAAGAGCTCTTCCGTAGAAAGAGATCATATTACCAGCGTTCTTTTTTCTTAGCGGCTGTCAGAGAAAACGCAGTTAAAGGCTCTTTACCTTTCTTGCAGAGGCAACTTGTTGAGGGCTTGTTGGGTGGATATCACAACACAGACAGCTTAGATCAAGGTATG…
M330844	CCAAAGCATTGACCTCTCAT	AAATTCTTTTAAATTTGTCCCTGA	256	LPss189224_c0_seq1_m.330844	LPss189224_c0_seq1	TTCGTTGATCTAAGAAACCTCCAAAGCATTGACCTCTCATACTGCTACGAGTTGGAGAGGCTGCCAGAAACATTTGGCAATTTGATTAAACTTAAATATCTGGAGTTGAGGGGATGTTCACGCTTAACCATGTCAAGCGAAACACTCGGAAATATAAGCACGCTTGAGCACATAAATCTTCAAGACTGTGCAAAGATTGAAATATTGCCTTTCAAAGTAGCGCACCAAAAGTCGCTGGGAAAATTAGTTTTGTCAGGGACAAATTTAAAAGAATTTCCAAATGAAATT
M331492	TCTTTTAGGAAGAAATGACAACAA	TTGGATGGCAAAGACGAC	350	LPss189248_c3_seq6_m.331492	LPss189248_c3_seq6	ATTTTAGATGACATAGATCATGTGGATCAGCTAGATGCGTTTTTACCAGTTAAAGATGTCTTACGTTCCGATAGTTTAATTTTGATTACCTCTCGGGACAGAGACGTGCTGAGAAGGTCGGGAGTGGAAGAGTCTTCCATTTATCAGTTAACAGGCCTTCCTGCAAAACACTCGCGAGAGCTCTTTTGCTCTTACGCCTTCTGTAAGCCCTATCCCGTTCATGGATTTGAAGATCTGGTAAATGGGTTTCTGGTGGCGTGCCAGGGATTGCCGTTGTCTTTAAAAGTGTTTGGGGCACTTCTTTTAGGAAGAAATGACAACAAATCTTTTTGGGGGAACACACTTTCCAGAGTACATCAAGTTCCAGATGATATACAAAAGCGATTAAGAATTAGTTAT…
M332096	TCTTATCCAAAAGTTACCTGATGA	CAACCACATCCACTTTGAGA	350	LPss189279_c0_seq4_m.332096	LPss189279_c0_seq4	ATGGATTCTGTTTCTCAGCCGATCATCGGCAAGTTCTTCATAGTAACCAGAACCATCCTGAATAGTATGGTTTCTGACAAATCTTCCTGCGATGAACTCAGACAAAACCTTTTGCTCCTCAAACCTAGCATTGATGAAATTGCCAAGCTATCTTCTCAGTCAGGCCCCGCGCCTGAGAGAGGCTACCCATTCAAAGACTTTCAAGCGCAGCTGCAAGATGGCCTACACATAGTAAAAAAATTAGAGCGTATGAGCAGCTTTAATTTATACAGAAGGTATCGCTATGGAAAGAAGATCCAAAAGATAGAAAAGAATGTCAACAATTTCTTGCGTACCCTTGATGTCCACAACCCAGATGTGGATTTCAAGGGTTTCAGCGAACGATCTGAACTTATTGAA…
M332201	TTTCTTAACTCGAGAAGCCTGA	CTCTCTATGTCAGTAGGCAGTTTG	320	LPss189288_c0_seq2_m.332201	LPss189288_c0_seq2	GCAAAATATCCAACTGGTTTGGAAAAAAAGTTAAAAGAATTGGAAAGGAAGGTGCTATCGGGGCATCAGAGTAGACACCCAGCGGGGGCCAAAGTTGTGGGGATTTGGGGTTTAGGCGGAATTGGGAAAACGACCTTGGCCAGATATTTTTTCAAGGTTAAGAGATCACATTACGAGATGTCTTCGATTCTATTTGATGTGAAGGAAAACGCATCTAAAATAGGTTTAAACTCTTTGCAAAGTAAGCTAATTAAAGACTTGAAACATAAGGAAATCAAAATTGAGAGGTGGGAGGATGGTAAAGAGACACTTCAGAACCAACTCCGATCTTGTCACGCTCTTGTAATACTAGATGACGTAGATCATGCTGATCAACTGGATGCCTTCTTACTAATTAAG…
M334158	CAGGATTAAAGCTGCCAAAC	TGCTAAACCACGCAGGAT	347	LPss189401_c1_seq3_m.334158	LPss189401_c1_seq3	TGGCTCACTGTTTCAGAGTCTCCCTCTTTTTCAAGTCTTAGAAATGACGTCTCTAAACAAATAGCTGTGCAAACAAAGGAAGACTATGATCAAAATATGAACCAAGAGGATGTCAAAAGATGGTTGAGTGAAAGATTGCAAGAGAAGAGGTTTGCCCTCTTTTTGGATGATGTGTGGGGTGAGGGCGGGAAATTGCAAGAGGAGTTGGGTCTCAGCAGGCTCTCCCAACATCAAAACTCCAAAATCATTGTAAGTTCAAGGAGTCGCAGAGCACTGAGGGAAATGGGAGTTGCAGATATGTCTGCATTAGCAGTGGGAGATTTGAGTGAAGAAGAGAGCTGGGAGTTGTTTTCTCATCACGCCTTTCCATCTAATAATGGAATTCTGCCAGCAAACATG…
M334859	AGACGTGAAGAACAGCCTTG	TTCGTCTTTTCCACAGGTTC	345	LPss189436_c0_seq3_m.334859	LPss189436_c0_seq3	ATGATGAACCAAAATTCTGGGCTGCAATACGACATTTTCATAAATCACAGGGGAACAGACGTGAAGAACAGCCTTGCCAGCATCATTTATCATCAACTAAAAAATAAAGATCCGACTCTGCGCGTCTTCCTCGATAAAAACGAGATTCCCTACGGATTTGATTTTGAATTAGCAATTGAAACAGCGATTCAAACTTCGTCTGTTCACATTGCGATATTTTCGGAGCGGTATGCAGAATCGAAATGGTGCTTGCATGAATTGGATCTCATTATCAAATCCAAACGGAAGCTTATTCCTGTCTTCTGTGACGTTAATCCTGCGTCTCTTCGTCGCATCGAGAAAGGATGTTATCAAAAGGCCTTCGAAAAACACAGAAGGAGAGAACCTGTGGAAAAGACG…
M335406	TACCTGATGACTTGGGATCG	GAGCTCTGCAACAACATCAA	347	LPss189460_c2_seq17_m.335406	LPss189460_c2_seq17	GGTTTACCACTTGCCCTCAAGGTTATTGGAAGTTCTTTACGCGGTGAGCCACAGCCTGTATGGGAAAACGCTAACAAAAAACTTCGAAGAGCAGAATCTATATCAGAATATCATAGAGATAATCTTCTTCATTGCTTGGAAACAAGTGTAGATGTTCTTGATGAAGAGTCAAAGCAGTGTTTTCTGGACTTGGGGGCATTTCCCAAAGGTAGAAAATTCAGCGTAGATTCATTATTGGACATTTGGGTATATGTTCGCGGGATGGAATGGCCGGAAGCTTTTGATGTCCTGTTAGAATTTGCAAGCCGAAATCTCATCAATCTCACAGGCTATCCAGGGAGTGCGGCCATCGATTATAGCTGTGCCTCTGAGCTTGCTTTTTCTCAACATGATGTAATG…
M336346	ACACTCAAAATTAGTTACGATGGA	TCTAACAAATTCATAAAGGTTGGA	341	LPss189504_c1_seq7_m.336346	LPss189504_c1_seq7	ATGCTTTTGTTTTTCACTAGCTGTATTTATTTCTTGTGTATATCCAGCGACGAGGGGGAGCTGGTCGACAAGGTTGTTAAGAGAGTGCAGGAAAAATTAGAAAAAATAATCTTCACAGTGGCTGAATATCCATATGGTGTGGATGAAAAGGTTGAAGATTTTGAAAAGACAGTCCTATTGCAGCAACAGCAGAATGGGAAACCTCTGGTAGTGGGAATTGTTGGCATGGGTGGAGTCGGAAAGACAACCCTTGCAAAAGAACTCTCCAATAAGAACAGTTCATGTTACAGTAAATCCTGCTTTTTATGGAATGAAAATAGAGATAAAAACTCTTTACAAAGAAAGCTTTATCAGAGGTTGACTGGATCAGATCTGGGAACAGACAATATAGATGAAGCT…
M336974	AATTTGCAATTGGAGAGCTG	GAACATCTTTGGCGCAGTT	350	LPss189528_c0_seq1_m.336974	LPss189528_c0_seq1	GTTGGAACATTGCCAAATACACTCACAAATTTGCAATTGGAGAGCTGTAGTAATTTGAGGAGAATGGATAAGATTTGTGGTCCTGCGCAACTTCAATCTCTGGAAATTAGGGAATGCATAGAATTGGAGGAGTTACCAGGTATTGAAACGTTGGTATCTTTGAGGCAGTTGAGAGCAGGTGGATGTGTGAAGTTGAAGCGCATTCGGGGATTAGGGCAGATGACAAAGCTCCATTACCTGGCGGTTGATAGGTGTCCTGAGTTGGAAGAGCTGGAAGGAATTCAGGACTGTATGTCGTTGGCTGAAGTTTGTGTCGGAGAAACTCCCAAACTGCAGTGGGGTGCAGGAGTATTGGAGCAACTGCGCCAAAGATGTTCGGTCTGGGAATTTGACCATGTG…
M341987	TTGGAACAAAAATGCTGTCA	CTTGGAGAACCATCTTGTCG	265	LPss189755_c0_seq2_m.341987	LPss189755_c0_seq2	GAGAAGATTGATAAACATTTGGAACAAAAATGCTGTCAGTTTGGGGTTGATCTCGTGTGGGACAAAGATGCTTGGAAGGACATTGGCTCGTCATCCAGAATCCAAGATAAGGCTGTGGTGACAACTCGTGCTGAAACTGTTGCAAAGGCGTCGGGGACTGGAGAACAAATTTTTCCCAAGAATAGTTTCTCACAAGAAAACGGTTGGCAATTGTTCTGCATCCGTGCTTTCCCTGATGATGCACACCATTGTCCAGAGACCCTCGACAAGATGGTTCTCCAAGTT
M343139	TGACCCATACGTCCATATCC	AGATCTCTTGAAACACACAGAAAA	349	LPss189813_c3_seq2_m.343139	LPss189813_c3_seq2	CAAAAATGCCTATTAGATTTTACCAAAGATGTGGAGTCCCATTTTAATTCCGGGAGTGGAGCCCGTGGACAAGATATTTTAACCCCACAAGGAAGGCATGTAATACTGCCCGGAGTCTTACCACGAAGGAGTTCAAAAATTATAATGCAAAATCAAGTTAGGGAATTAGCGAGACATATTGTGAGAGAAGATTTCCGTTCTGGTGATAAGCGGCCACTACGCCTAAGTTGCGCCACTGATATGGTGAAAATGTTGCAGTTGCATGACGGATCAGACTTCTGTTGCATAAGAGGCATTCGCATCCCTGGAGGTCAGGATCCGCCTCGGCTCCCTGATAACATAAACGTTAAGGGTTTGCGTCTTCTGGTTGTTGATTCCGTAGAATTCTCGTCGTTTTTG…
M343483	GGGGAATTAGGACGGTTTTA	CCCCAGTGATGTCCATGT	251	LPss189825_c0_seq1_m.343483	LPss189825_c0_seq1	GGAAGAGATATCGCCAAGGCTCCGGGATTGGTCTGTGGGGTAGACAACCTTGATGAATTGTTGCAGTCATCCCCTGGAATAAGCGAAGCGCGGGGAATTAGGACGGTTTTAACTGATGAAGTTGATGTTGAGCATCCGAACGGGGTTTTAAGATGGCATCGAGGAATATTGCAACTTCCCAGCAATGATGGTCTCTTGGAGCGAATTTTGACAAGGGTGCACTTACCAAAACTCACATGGCTTCGTTGGCACAACTGTCCTTACTCTTCTCTTCCTCCATGGATTCCAATGAAAAACTTGAGGGTTTTACAAGTGTACAGGAGTACATGGACATCACTGGGGGCTTCATGGACATCACTGTGGGAAGGCGAATGGCAGGCACCTTTGCAGTTGCGACAT…
M343850	TCTCACGTCTCTGAGGGTTC	GCGTTGAGTGTGCTTAATGA	312	LPss189841_c0_seq19_m.343850	LPss189841_c0_seq19	CTAGTGAGTCTCACGTCTCTGAGGGTTCTCAGTCTGCAAGGCAGCACAATAGATTCACTCCCATCGTCAGTGGGGCAATTAAAACAGCTTGAGTTTCTCAGATTAAGAGGACTCGAGAGAATCCAGGAATTGCCGGAAGAGATAGGCCATATTTCTTCCCTTCAATTTTTGGAACTTGGAGATTGTAGAAGACTACAATCATTGCCGTCCAAGATTGGCGACCTTAAAAACCTGAAATATCTTGGTCTACGCCACTGTGGCAGGTTACAGGTGATTCCACATGAAATCTGGCAGCTTACTTCATTAAGCACACTCAACGCACCA
M344721	TCCAACGCCTTTTCTTGAC	TTCTTCGCTTGTTTCTTCTCA	252	LPss189872_c0_seq4_m.344721	LPss189872_c0_seq4	GTTGGGAACCTGACGGGCCTCCAACGCCTTTTCTTGACGGAGTGTTCCAAATTACAGATGTTGCCCAATGTTGAGCATTTGAGGTCGTTGGAGCTACTTGATGTGTGTGGATGTTCGAAACTGCAATGGAGTGAGGGAGTAGTCGAGCAGCTGCGCCAAAGACTGGGAGAAGGCTTCATGGAAGGGAGAGGATACTCGGAGGAAGAAGTTTCGGAATCAATTCAAGAGAGCTTTAAAGGGAAGCGAATTATGAGAAGAAACAAGCGAAGAAAGCTAGTAAAATATGAAAGCAATTCA
M345197	CAGATGAAGCAGAAGAGTCCA	GCTTTATAGAGTTCCGGATGC	271	LPss189892_c0_seq11_m.345197	LPss189892_c0_seq11	CAACCTCCCATTAGAAATGAAACAGAAATCTCGACAGATGAAGCAGAAGAGTCCACGCTCTCTAAAGATGAAGCGTGGATGTTGTTCAGAAAATTTGCTTTCAAAGACAACCGTGTTCCTACGGATATAGAGGAGTTTGCTACTAATATTGCAAACGAGTGTAAGGGTTTCCGTTTGGCCACAATCTTAGTCGCCGCTGCAATGAGGGGAAACACCAGAGTAGAAGAATGGGAAATTTCCTTATCTTCGATCAAAAATACAAATTTTTCTTCTCCAGATACTATGCATCCGGAACTCTATAAAGCATTAAGATGGAGTTATGATGCATTGCCC
M346895	CAACAGAAATCCGAATCCAG	CAATGCATCATAGCTCCATCT	313	LPss189957_c0_seq5_m.346895	LPss189957_c0_seq5	CAGAGTTTTCAGGAGTCTGAAGAGCAAGATGAAGAGCAAGATGAAGATGAAGAGCAAAAGATCGTCAACAGAAATCCGAATCCAGCTATGACCGCCAAAAAGTCAGTACAACATTTGTCTCAACATAAGGCGTGGACATTGTTCAGGAGAATTGCTTTCAAGGACGACCCTGTTCCTACGGATATAGAGGAGTGTGCTCAGAATATTGTGGAAGAGTGTAAAGGTTTTCATTTGGCGATCACCTTAGTCGCCGCAGCAATGAGGGGGAAAACCAGAGTAGATGACTGGAAGACTTCTTTCTCTTCCATAAAAAATGCAGGTTCTTCTTCTCATCCAGATACTCCGCATCCATTATTAAGATGGAGCTATGATGCATTGCCCAATTCAGAC
M350981	GATCACCTCTCGTGACAAGG	AGAATATTTCTTGATCCTTTGAGC	350	LPss190131_c1_seq1_m.350981	LPss190131_c1_seq1	AGAAAACATCAGGTTGTAGGGGTTTTTGGGTTAGGTGGTGTAGGAAAGACAACCCTGGCCAAAGAATTCTTCAGCAAGAGGAGATGGCATTACAGTCGATCGTGCATTTTATATGATGTCAGAGAAAACTACGCCAGAGGATCTCTACATAAGTTGCAGAGGAAACTACTGAAGGACTTGACTGGATTAGACCGGAAAATATACAACATTAATGAAGGTATAGAGGAGCTTTTAAAGCATCTCTCCTCCTCTTATAACTTTCTTATAATTTTAGATGATGTAGATGATGCTCGACAGCTGCAACCGTTTTTCCCAATTAAAGATATTCTTAGCCCCAGTAGCTTGATTTTGATCACCTCTCGTGACAAGGAAATCTTCAAAATAGCAAAATTCGCAGAG…
M351549	CCAGCAGGTGTAAGAGAATTAAA	TCTTCAATGCATCACAACCA	349	LPss190157_c0_seq1_m.351549	LPss190157_c0_seq1	AAACGGTTACTATTGGGAGGTATAAATTTAATAGAATTGCCAAGTGCTATTGGAAACCTGATTAACTTGGAAATTCTGAGAGTATCCTCTGAAGAATCCTCTATGGAAATGCTGCCGCTTTCGCTGGGTAACTTGAAGAGCTTAAAAGAATTGACACTCTTTGGCGGGAAATGGAAATGTTTGTTCGACTCTGTTGGAAAGCTGAAACAATTGACTAATCTGACCATAGATTGTGGAACAGTAGAGTCTTTACCAGCAGGTGTAAGAGAATTAAACAATCTTGAAATTTTAAAAGCAGTGAATTGCCCAGTACGTGAAGTGCCATTTGGCACCGTGGGAAATAGTGGAGAAAGAATGGATATCTCAGCAGATCAGAGTGGGGGCAGATTCGCGGTCTCT…
M352365	CAAATTGCCACGATCTTCAT	GCGGAGGTTAGGAATGGTAG	347	LPss190193_c0_seq2_m.352365	LPss190193_c0_seq2	ATGGCGGAGGGTTTGGTGATCCAATCATTTGCGGGCGCTGTACCAACTGAGCTGCTGGGGATCATTAAAGATGTGTTAAAGAAGAGTTTTGCCTGCAAGGAGAATTGCAAACGCCTCCAAAAAACCTTGGAAGGAATCACACCTGTATTACTTGACAACTTTACGAGTAGTGTAGAGTTGTCTCAACCTAGCCAGAAGCTGCTCAGCGAACTCTATCAGCACCTGCAGGAGGGTATTAGGTTGGTTAAGGCCTGTTCCAAGGTAAGTCGCTTGAATATCTTCAGGAGCTATAAGTATGCAAATAAAATTGAAGGCTTGGATTTGTATATTGTCAATTTCACTCAGACGAAAGGTTGGGCACATATCTGTTCTGAATTGCATAGCCTGAGAGTACAGCAG…
M352631	AAGCTCTTGGGGAGAAGAAA	TCTTTTTCAACCTCATTGCTG	348	LPss190207_c0_seq9_m.352631	LPss190207_c0_seq9	ATGGCGGATGTTGGCATTGGAGTCGCGACCAGGCTCGCCGGCACCATTATCAGGATAGTCATAAAAAAGATGAAGGGTATCATTGAGATTAAGGAAATTTTCCTTGACCTCATTACTGATTTCACCCCTATGGAGGTCGTTTTACGCCATATTGAAAATACTTTCCAAGAGCAACAGAAAACGCTACCGAAGCCCCTCCAAAATTGTTTGGAAAGTATGCACCAGGCCCTTCGAGAGGCCGACGACTTGATCGTTCTTGCTAAGCCACGGGCACGGTGTCTCGGCTGCTGTTCCCTCCGCAACCCCAAGCTGTCCACCCAAATTAGAGACTGGAAGACTGGATTTGATCGATTCTTTGAAGAGCTCAAAAGGGCATTTTCAATATCAGCCAATATTCAA…
M353929	CGGCCCTTTAGAGATTTTAGA	CGTTGTTGGAATCGAAGTCT	349	LPss190243_c0_seq2_m.353929	LPss190243_c0_seq2	ATGCTTCAGTTGCCTCAGATATTGGACAGTCGTGAGCAAGGCGGGATTTCCATTATCAAACGCTTGATCGCTCAGTGTCCAATAACTAGGATGCCTCTGCCGCTAGTTGATCCTGTTACTGGTGCGCTTATTGGGGAAGCATTGACCAAGCTGTTAGGAGTCGTTAAAATCATTGCTTCAAGCAAAACATGGGGTAAAGAACTCAAGGAAAAGCTGGAGTCCTTAAAGCCTACCATTGATCAAATTTCCACGAATATTTCAGATACATCACCTGGCAGAGGTAATCAGTTCAAAGACTTTCAAGAAGTGCTACAAGAAGGCATTAATCTGGTGGGAAAATTAGAGAAGGTATACAGCTTTGATATATTCAGGAAGTATCGATATGGAAATAAAATCCGT…
M354515	TTGCCAGATGCCCTAATAAC	GAGGATACTCCCTGGCCTAA	347	LPss190250_c0_seq2_m.354515	LPss190250_c0_seq2	TTGAGAGAATTAACGATTAAAGCTCCGCTCTATGATGTTCCAAAGTCCATTGGACAGTTGACGAACCTGGAAAGGATTGAGATACGTTGGGAAGGGTCGCCAAAGTTACCCGAAGAATTTTGCGAACTGCTTTCGTTGAAACACTGGAGGATAGAATCCAATACGATAAGTTGTCTGCCAGATTCCTTCGGGAATCTAACAAATCTGAAACACATCGACCTCTCAAGTTGCTTTGCTTTGGAGAGTCTTCCGGATTCTCTTGGACGGTTGAATCGGCTGACCGAGTTGACGATAGACAATTGTTCGTTAGGACGGGTGTCATTTCAAAGGATTGCAGGAGAAGGAGAAAGTATTTGCCCAAACCTTCAACGTCTTCACATCACCAGTTGTCAGAATCTG…
M358720	GAGGAACACGCGCATATCT	TTGCAATCGTTTATGCAGAG	348	LPss190408_c1_seq9_m.358720	LPss190408_c1_seq9	TCTGAATTAATGCATCTCCAATGTCTAGTTCTGCGAGACTGCACTCAACTTCTCATCCCAATAGATTTTTTGGGAAATATGTCGTCGCTTGAGTATGTTGACTTCAGAGGTTGTCATAAATTGAAATATTTGCCGACGGGAATCGCAAATCAAAGGTCTCTAAGCGACCTGAATCTATTAAAAACTGATGTAGAATGGCCGTTGAATGTGGAACTGCCCAAAAAGTTACAACAACTAAGAATAGGAAATTCACCGAGCCTTCCAAGTGGCAGTATCGAACCCTTAGATTGGGTTCAAAGTTGCAGTCTCGGAGAATTGTCATCATTCAGTATCGGAAGCTCATCATTGATTGCCGAAAATTTGATTTTCGAACACTCATCATTCAGTGCCGAAGAATGC…
M359322	CGATTCTGAGAGGACACAGAG	CAGATGCCTGCAACTCCT	348	LPss190435_c1_seq1_m.359322	LPss190435_c1_seq1	CATATTGACTTGTCTGGGTGCTCAAAGTTGCAAACATTGCCACATTCTTTCAGGAATTTAATTCGACTTAAACATCTGTGTTTGGCAGCTTGCTTCGAGTTGACTCTGTCAAACGAAGTACTTGGAAATATCAGCACCCTTGAAAGCTTAGATCTTTCAAATTGCATGAAAATGGAAGTATTGCCACCCCAAATCACACATCAGCGGTCCTTGGAGGAAATGTGTTTGTTGAGTACAAACTTGAAAGAATTGCCCAGTGCTATTGGGGACCTAATCAATTTGGAAATTTTGAAATTAGGAAGTCCTTTGTTGGAAACACTGCCACCTTCGCTCGGTGAACTAACAAGCTTAAATGAATTGACACTCTCTGGCTGCAGCATATTGAAATATATGCCCAAC…
M361453	TGAGATCTTTGAGGGAAGTCA	CAGCTGCTGCAGTACTCCTC	350	LPss190503_c1_seq7_m.361453	LPss190503_c1_seq7	CGACTCAAACATCTATCTTTGGCACAGTGCTCCAGTTTGACCATCTCCAATGCAACACTTGGAAATATTACAACGCTGAAATATTTAAATCTACATTGCTGCAGCAATGTGAAAGAATTGTCATGCGGTATTGGAAGCCTGCGCAATTTGGAATTGCTGCATATAGGTAACGATTCGCTGGAAGTACTGCCACCTTCGGTCTGTTACCTCGAGAGCCTGAAGGACTTCTCAGTGTGTCATTCGCCGAAATTGAAATGCTTGCCTGATTCCTTCGGACAGTTGACTCAGCTGACAGAGTTGATGTTAGAGAGATGTGGGATAGAATACTTACCGCAAGGCCTTTTGAAGTTGAACAATCTCAGAGGTTTAACAGTACGGAATTGTCCTTTGCAGGAACTT…
M361960	AACTTTGCCCGAGGAATTT	CCGGACAGGCCAATAGTT	342	LPss190531_c0_seq3_m.361960	LPss190531_c0_seq3	ACAATGCACGATCATCTTCGAGATATGGGCAGAGATCTCGCAGAGAAAGAGCCTCCACACTGTCACCGTCGTCTTTGGCGCCCAACTTACAACCTTCTTAATCTGTCCGACCAATCACATGTACGAGGAATTAACATGGTTCCCCAATGGCCTCCGCGATTGTTTGAAAAGATTGCGGGACAAATGAGCAGTGTGCAGCTGGTTATGGCTGAAGGTGATTCTGTTCAAAGCATATTCAGCGCTGCACAAACACCCCAACTAATATGGCTACGCTGGGATAAATTTCCGTACCCCTCCCTACCTTCATGGATTCCACTGGAGAATTTAAGAGTTTTGCAAATAAAGGGGGACAAATTCGAAATGATCTGGACACACGAATCCCAGGTACCTGTGCAGATC…
M362629	GTGATGCTCTGGTGGAGGT	AATTTGGGGCACCTAGAGAT	349	LPss190560_c0_seq7_m.362629	LPss190560_c0_seq7	AAAGAATTGCCAAGTGCAATTGAAAATCTGAGGGATTTGGAGGTTCTACATTTAGGAAGCCTTTTGCTAGGGGCGCTGCCCCCTTCGCTGGGTTACTTAAGTAACTTGAAGGAGTTAAGGCTCTGCGATTGCCGGGAATTAAAATGTTTGCCATCCTCTGTTGGACTGTTGAGTCAGTTGATTGTGTTGAGAATAAATGAATGTGGACTAAGGGAACTGCCATTTAAGGGGTTGGACTCTTCCATTGATAAGTGCATGCCTCTGCTCTTGTACCTGGACATGTGGGAATTAACAGAGATATCGGAATTATCTTTTGATAAAAATGCTTGCCCCAACTTACGGCATCTGAGTGTCACGTGGTGTGATGCTCTGGTGGAGGTTGGAGCATTACCTAATGCA…
M362671	AGTTGCAACGGGGAGACT	CTCAAAACCGCTTATTCCTG	350	LPss190562_c1_seq3_m.362671	LPss190562_c1_seq3	ATGGCTCAATATTCCTCCGCCGCAGCCTCCACCTCCGCCTCCACCGCTGCTAAATCCGACTACGATGTGTTTATTAACCATCGTGGTCTGGATGTCAAGAAAACTTTTGCCAGCCATCTGTACCGGCGTCTTCAATCATATGGGTTGCGAGTGTTTCTAGATCAGCCTGAGTTGCAACGGGGAGACTATTTTGCTCCTCAGATTGAAGGGGCTATTGGATCTGCCTCAGTCCACATGGCTATTTTTTCCAGCGGATATGCCGAATCAACCTGGTGTTTGAAAGAACTCGTCTTGATGTTGGAGTCAAATTCTCCAATAATTCCAGTGTTTTACCACGTGAAGCCTGAGGAGCTCCGGTGGACGCGGGGCAAAGGAGGGTATGCTAAAGCCCTGGAGGGG…
M364027	TTTGATAGAGATTGGAAAATTGC	ATTTAGCCTCCGGGACAC	340	LPss190619_c0_seq4_m.364027	LPss190619_c0_seq4	AGCGAAACACTAGGAAATATAAACACGATTGAGTATATAAATCTCAATCGCTGTGATAAAATTGAAATGCTTCCTCCACAACTGGTATATCAGAGTTCGCTTGAACAGTTACATTTTAGGGGTACCAATGTAAAAGAAGTGCAAAGTGCAATTGGAGAGCTAAACTGTTTGGAAGTTCTGGATTTAGGAGGGCCTTTGCTGGACATGCTGCCAGCTTCGCTCGGTTACTTAAGGAACTTAATGAAATTGACCATATGGAACTGCAAGGCATTGAAATGTTTACCGGCTTCACTTGGTCTGTTGACTCAGTTGACGGATCTAACTGTACTTGGATGCCCATTGATAACTGAACTACCGTTTAAGGAGGTGAAAGGAGAAAGAAAAATATTGAATGATTTG…
M364858	ATTGAGGCAACTAGGATGGA	ATGGCATTCCCGAATATCTA	343	LPss190663_c1_seq1_m.364858	LPss190663_c1_seq1	TCCTCCAATGGCATGTGCATGTTTCGGCTCAAGACATTAGAGCTGTCAGACACAGAAATAAGGGAGGTATTTTTTGAAAACGGAGTTTGCCCCAAACTTCAACGACTGTCCTTGAGGGGGTGTCATGAATTGAGGCAACTAGGATGGATTTTTGGTCTGTCAAAACCTCCAGATCTCGACATCAGCAGCTGTGTGAATGTTGAGGACCTCCCCGGTTTTGAAACGTTGGTATCTTTGGAGACTTTGGATGTTCATGGATGTGAGAAGCTCGGGAGAATACAAGGGTTGGGCCAGCTTACACGACTTAGAAATCTAATTGTGGAGCAATGCCATGAGATACGAGAGCTACCAGGTGTGGAATATTTGACCTCTTTGGCGGTGTTGAGTGCTAGAGGATGT…
M365727	CAAAAGCATTTCCCAAACTG	GAACCCAACACATCCTCATC	349	LPss190696_c0_seq5_m.365727	LPss190696_c0_seq5	GCAAATTCCAATTCTCCTCTTGCTAAAAATGATCAGATTGTGGGCATGCAAGATGACATCGATGTGATTACTAGAATGATATTAAAAGAGAACGGCCATCGAGTCATTGCCGTTTGGGGGATGGGAGGCCTGGGAAAAAGTACCATGATCCGGCATGTTTTCAATAGTGAAGTGGTTCAGAAGAATTTCAAGCATCGGGTTTGGCTGAATGTATCAGAGAAATTCAACGTTGATGACCTTCTCCACGACATTGCCGACAAGATAAATCTCCCAGGAGACGAGAACACCAATCTAGTAAGCATGGAAAGCCTTAGAGCCAGCATTCATAGATATTTACAAGGAGAAAGAGGGCAAAATTCTTCTGTATTTGTTCGTCTTCATAACTATTTTATAAACGAT…
M367233	TCGAGGAGAACACTTGGAAA	TCTCGCAAGGAACAATCC	350	LPss190754_c1_seq1_m.367233	LPss190754_c1_seq1	ATATTCTTAGACATCGCCTGCTTTTTCATAAATGAAAGGAGGGATATGGCAATAAAGGTATGGAACGGATCGGGCTGGAAAGGTTCGTTGTGCTTCCAAAATCTACAGAAGAAATCTCTTGTGGAGGTAGACAGTGAAGATAAGATCAAAATGCATGATCACCTTCGAGATATGGGAAGAGAAATTGTGCAGGTTTCAGTATTGCGGCGCTGTTTTTGTGGTCCGACGGCGAATATTGATGATGTCTTGCAGAATGAACAGCTAATAAGCAATGTGCGGGGAATTAGGACGGAGTCAACCGAAGTGCGGGGAGATGACGAGTCATGGCACCAAAGGATTTGGCGGAATGAACAGTCCGTGAAGTCTGGCAGTAAATCGCGCAATAGTAACTTGCAGCTT…
M369996	CAACACCTCAACCTATTTTGG	ACTGCAGTTGGCAATTCTTT	338	LPss190876_c4_seq1_m.369996	LPss190876_c4_seq1	ATAGGGCAACTGAAGCACCTGGAACGGATAGTCATCCAATTTTCGTCAGGGTGCGTTAATCTCAAAAAATTGCCACAAGAATTTTGTCATCTTGTGTCGTTGAAGGTTTTGCTGTTAAGATGGTGCTCGAAACTGAAATCACTACCAGATTCCTTTGGTAATTTAGCAAACCTCCGACAGATCGAGCTGTCTCGGTGTCAGAATTTGGAGAGGTTGCCGGATTCCTTCATTAATTTGATGAACCTCGAGCATATCAAACTCTCTGAATGCCAGAATTTGGAGAGGTTACCAGACTCCTTTGGTGACTTGAGGAACCTGCAACACATCGATATGTCTTGGTGCCAGAAATTGCAGAAGTTGCCAGATTCTTTTGGTAACTTGATAAATCTTCAACACCTC…
M371657	GAATTGCAAGAGGGACTTCA	AACCCACTTATGTCTGCAAAA	350	LPss190935_c2_seq2_m.371657	LPss190935_c2_seq2	ATGGAATGCCCAACGCCTGCATCCTCCTCTTCCCAAAAGCGCTGTGAAAATGAAATTCGGCGTTCTTCTTCTGCCGGTAATTCCTTCTCTTCCAGTGCTGCTTATCCCACCACCAGCGGCACTTGCGATTACTCCCACGATGGTTTCCCCTACGATGCGTTTATAAACCATCGTGGGGAGGACACGAAGAAGACTTTCGCTAGTTATCTCTATCATCGCCTTCTTTCACTAGGATTCAGAGCCTTTTTAGACCAGCAGGAATTGCAAGAGGGACTTCACTTTCCTTATCAAATAGAAAACGCTATTCGAACTGCTTTGGTCCATGTGGCCATCTTTTCCCCAAAATACGCGGAATCACGATGGTGTTTGGAGGAGCTCCAACTCATGCGGAAATCGGGG…
M372317	GGACTGCGAGTCTTTCTTGA	GAGCATTTCTCCAATTTTCAAT	349	LPss190966_c0_seq1_m.372317	LPss190966_c0_seq1	ATGGCTTCTCCAATCTCCCAGAGCCACTCTGAAATTGAAATTGAACTTGAAAGTCAGCCTTCTCCTCCAAATGATCCTCTTACTGCACATGCTATTGACCCTTCCTCCTGTGCGTCCACCTCCACCTCCACGGCTGCTGATATCAATGATATCAGAAGCAGCAACAATTGCGGGTATGATATATTTCTGAACCATCGGGGCCCCGATACTAAGAAGACCTTTGCGAGCCACCTCTACCGTCGGCTTCACTCCTATGGACTGCGAGTCTTTCTTGATTTCCAGGAACTGCATGAGGGAGAACAACTTACTTCTCAAATACAAGGAGCTATTGCATCGGCCTCTGTTCAAGTGGCCATTTTCTCTCCTCGCTATGCAGAATCAAATTGGTGTTTGGAGGAG…
M372509	TGATACTGGACGATCTATGGAA	AGCAAGATCCCACTCATCTG	344	LPss190975_c0_seq2_m.372509	LPss190975_c0_seq2	GAAAAGAAATTTCTTCTGATACTGGACGATCTATGGAATCCAATCCAACTGGAAGAAGAACTGGGCATCCCCTGTATCAGTGATAAAGGTAGTAAAGTGGTAATCTCTACTCGCCGCATAGATGTGATTCGAAAAATGGGGGCAGATGACAGCTACTCCATACCAATACAACCCCTTTCCCCGGAGGAAGGATGGCAATTGTTTTGCAGAAAAGCTTTCAAAACCTGCGCTGCTCCGACAAAAAGGATAGAGGATGTGGCTACACAAATTGCAAAAGAGTGTAAGGGTTTACCCTTGGCCATAAATGTTGTTGCGGCAGCAATGATTGGTAATACTAATGCAGATGAGTGGGATCTTGCTTTAAATCAAATGAAAAGTGTAGATCCTGGTTTTCGAACA…
M376743	GGTTTCTCTCATTGAAAAATACTCA	ACTTCCAGCCAAGCTCCTAC	346	LPss191137_c1_seq1_m.376743	LPss191137_c1_seq1	ATGGAAGCGGACGCTGTAGCGGTAGCAGTCAATGTTACAGCAAGCGCTATAAGCAAAGTCGTTGTTGAACCACTCATTCAACAGATACAAGATCTTATAAACTTGTCTAAAAACAGGCGGCGTGTGCAAAGTAAGTTAGAGATATTGCAGAACCGGTTGTCAGCTGTTAAGAACGCCTTCCAAGATCAACTGAAAACGCCGGAGGAACCCATCATACGCTCTTTGGAGAGAACGAAAGTTGTGATTAAAGACGCAAGAAAGTTCACCGATGGGTCGCAAAGGTGTACTCTGAATTGCCTATTCGCCACAGAAATGAGAGAGTGGATCAAAACAGTTGATGAGCTCGAAAAGGACCTTCGGGATGCCATTTTAGATTTCGTCGCTGTTAAGAAGATGGTG…
M381111	GGCGTAGAGTCTGTTGCAGT	GGATCCTCACCTCTCACAAC	284	LPss191307_c0_seq3_m.381111	LPss191307_c0_seq3	ATGTGTGCGTACGCTGTCCCTCATTCCTCTGAGCCCGTGACTCTTCGAGCTTTCATCAAGAAGAAACAGAAGGCGCCCACTGCCATTCGATTCTGCTTCTCTTCTGCACATATCGCATATAGTTTTCGAAGGCTGTCAAATATGAAGAAAATGGTGCTGAAAGTGTCGATCGAAGACGAGAAAAGCAAGAGAAGAGCTATGAAAGCTGTTGCTGCTGTTGAAGGCGTAGAGTCTGTTGCAGTTGATATACAGAAGAGGGAGATAAGTGTGATCGGAGAAGCAGATCCCGTGGTTCTGGCAAAGAAACTGATGAAACTCGGATTTACAGAGCTGCTGAGCGTGGGTCCTGCCAAAGAAGAGAAAGCGGCTGCAGAGACTCCGACAGTTGTGTATCATCCT…
M382083	CTGCCAAGTGTGGAGAGATT	TTGAGAGCACTCACAAACATCT	336	LPss191349_c2_seq1_m.382083	LPss191349_c2_seq1	TGGCTCCGCTGGAAAAAGTGTCTCCACTCTTTCCTGCCTTCATGGGTGTCATTGAAGAAGTTAAGGGTTCTACAAGTATCAGAGAGCATGTTAAACACATTATGGCAAAGGGAGGACGAATCACAAGGATCTTTGCAGTTGACAACACGTTTGGAGTTGCCACTACGTTTGGAGGAGTTGAGGGCAGACAGATGTGTGAACCTGAAGAGCATACAGGAGTTGGAGCAGCTGACAAAACTTCGACTCCTCGATATTAGTGGGTGCTCTGACTTAGAAGAACTGCCAAATATTGAAACATTGGTATGTTTGGAAAATTTGAAAGCTAGCAGATGTGTGCACCTGAAGAGCATTCCGGGTTTGGCTCAATGTACTAAGCTTAGACGCCTATATGTTAGTGGG…
M384667	CTTCGAAAGTTACCGGATGA	GCTTCCGCAACTTCAACTC	350	LPss191449_c1_seq1_m.384667	LPss191449_c1_seq1	ATTTGGGTTTATGTGCGAAAGATAGAGTGGCAGGATGCTTTTGTTATTTTGCTTGAACTTGCAAGTAGAAATCTGTTGAATTTAACAAGCAATCTCAGGAGTCAAGCAATCAATTATGGAAGTGCCTCTGAGCTGTACTTTTCCCAGCATGATGTCATGCGAGCCTTGGCCCTAGATATGGCATCCCGAGATAGGATATTTTGCAGGAAGAGGTTGTTTATGCCTAGAAAGGAGGAGAGTTTACCAGGGAAATGGGAGCTGTTCAAGGATCAAGCGTTTGATGCTCAAATAGTTTCCATTCACACAGGGACAATGGAAGAGGATCAGTGGTGTAAGATGAATTTTTGTGAGGCAGAGGCTTTGGTTCTACTCTTTTCTGCAACCAATTACTTTCTTCCA…
M384881	TCAAAAGTTGCCTGATGACA	GCGCATCTACAATTTCGACT	350	LPss191457_c1_seq1_m.384881	LPss191457_c1_seq1	ATGGATAGCTTTAATTGCAAGAACTCATGCAGCAGATTGGATACGATGCTCACAGGACTCATAGAGGAATTTCAGCTATTGAGTTTGTCGAATTTGCGAAAGCCCAAAAATGAACAGAATCCTAGCTACGAGAAGTTCCTGAAAACGTTGATGAAGGGCGTGGAATTGCTGAAAAAGTGGGAGGGTACCAGCTGTTTTAAATTTTTTCATAGCCTCAGATATGGATTTCAAATCCGTCAGCTGGAGGGGGAAATCTCCGACTTCCTTCGGTACCAGATGCCTGTCAACATCTTTCTTGAAGTGAAGAATCTCATAGCAGAGCTGACGAATCTTCGCCAACAGTACGAGTTGGGGTCAATGGATGAGAGCAAAATGAATGAAACAATCTTCAAGCACGTG…
M385327	GATCGGTTTGGTCAATTAGC	CAAAGACCTTGATCCTGCAT	339	LPss191477_c0_seq3_m.385327	LPss191477_c0_seq3	CTTCCAGATCGGTTTGGTCAATTAGCAAGTCTAAAAGTGCTGGACTTACGAAGGTGTCCATCACTGCAGAAGCTTCCTGAAGGTTTTGGTCAACTCAAAAATCTGGAGGTGCTGGATCTTGAAAATTGCTGGCATCTTGAAGAGCTATGCAATGACTTCCACTGCCTCTCCTCCTTGCAAAATCTAAATTTGAGTTGGTGCCGCAGGCTAGAAGGAAAATCTATGGACCACGTGGTAAAGATGGACAGATTACAACTAACTGTGCGCATCGCGGGAAGCAAAGAGTTGGTGAAGAGGTGGGCAGAATTAATTGAAAGAGATGGGGATGCAGGATCAAGGTCTTTGACAGTCATTTCAGGGCAGGATTTCTCAATTTCCAGGGTTGAAAAGGAGAACATA…
M385994	TTTCAGAGGTTCCATCAGGA	CATCAAGTGTGTTCAACGAAGT	345	LPss191496_c0_seq6_m.385994	LPss191496_c0_seq6	ATGGACTTCATCCTCGTTGCAGCTGCGTCTGTGAATTTTTGCGAACTTCCAGGGAATTTGGTCCGTGTCCTCCACGACGTCTTCAGTGATCTTTGGGCTTCGTCCTCATTGCGGAATCCATCTCCCGCTTCTCCCTGTTCCAGTATTCGTTTCCACTCTGCTCTGCTCCTGCCACAAGAACATCAAGAAAGCTATATAGGCATGGATATATTCACCGGAGTTGTGAGCAGCGCCATAAGCACAGTAGTTGTGAATCCACTGATTCAGCTTATGCAAGATCTTTTGAACAGAGAGGAAAACCGTGAGTTTCTACAAGCTGATTTCAATCGTATGACCGCCCTTCTTAATGATATCAGAACCATCTTCGAGGACCAACAGAGAATTCCTCCGCGGACTGTG…
M386853	TTGTTTTGACTTCGTGTCCA	CCTGTGATTCTTCTTTCCACA	281	LPss191521_c1_seq10_m.386853	LPss191521_c1_seq10	GTGGCTATCTTTTCTCCTCGATCCGCTGAATCAGAGTGGTGCCTCAATGAGCTCGTCCTAATGGTGGAGTCAAGAGCTCCAATTATCCCTGTGTTCTATAATGTCCAGCCAACTGACCTTCGGCACGCGCAGGACGAAGACAAAGGAAAATATGCTGAATCCCTACGCATCCTCAAAACAAAGAAAGGGCATGACTCGGAACCGCGTTACAATTCCACATCCATTGAGAATTGGAGGAATGCTCTCTCTACTGTGGCAGGGATAAGTGGGCTTGAGCTGGACAAGTTTAACGGGGACGAGGGGGAGCTGCTGGATAAGGTTGTTGAATCTGTGTCGAAAAAATTGAACAAACCCCGCTTCGATGTGGCAGACTATCCAATCGGTCTGGATGAAAGAATT…
M386914	TAGACAGGCTGCCAAATTCT	GCCAGTGAGATTTATGTACTCAAG	350	LPss191526_c0_seq2_m.386914	LPss191526_c0_seq2	AATCTCATATGGCTGCGCTGGAACCACTGTCCCTTCTCTTCCCTGTCTTCCCTGCCTTTCCGCGTTCCAATGGAAAAATTAAGGGTTCTACACGTGCAAGGATTCAAGTTAGAAGAATTGTGGAAGAAAGAATCAGAGACACCGTTACAGTTGCGGGAGTTGCAGATTCAGGCTGCTCCCCTCTTCGACATTCCTAAGTCTATAGGGAGGCTGAAGCACCTGGAACGGATTGTGATTAGTCCTATGGGCAAATCCAAGGCTATAGTCGGTCTCAGAAAATTGCCGGAAGAATTTTGTCTTCTGCAGAAGTTAAAGTATTTGGTATTAGAAAGTTGCTCTGCTTTAGACAGGCTGCCAAATTCTTTTGGTAATTTAACCAACCTTCAGCAGATCCAGCTG…
M390444	AGGGGATGTGAGAAACTAAGG	TAGGCCTTCGTTCAATTGTT	348	LPss191642_c0_seq3_m.390444	LPss191642_c0_seq3	GAGTGGTTGAGTGTTAGGGGATGTGAGAAACTAAGGAGCATACCAGGTTTGGGTCAGTTCACAAAGCTTACACATCTGAATGTTGGTGGATGCCGTGAGATACAAGAGCTACCAGGTATGGAATGTTTGACTTCTATGGAGCTTTTGTATGTTGCTGGATGTGTGAAGCTCAGGAACATACCCTGGTTGGGGCAACTAACAAAGCTTAAAAAATTAGACGTTCAGCAATGCAGTGAGATACGGGAGCTGCCAGGCGTGGAACATTTAATGTCGTTAGATCTTCTTGATGTTCGTGGATGTCCCAAACTGCAATTGGATGGGAACGTGCTTGAGCAGTTGCGGCAACAATTGAACGAAGGCCTAAAATATGAAAGACAA
M391824	GAAACAGGGAAGCAGTTCAA	CTCTTCGTTGGGGATATCAA	345	LPss191694_c1_seq1_m.391824	LPss191694_c1_seq1	ATGTCTATCATAGTTGAAGCTGTTACAAGCATGCTTGTGGAGGAAGCATTGAAGGGCCTGTTTAAAGTTTTTCAAATCACTGCTTCCAGCAAAACATGGGGCGAAGAACTGAAGGCAAGTATATCGTTGCTAAAGCCTACTGTTGATAAAATTTGCACGAACTTTTCAGACTCAGATTCTGAAACAGGGAAGCAGTTCAAACATTTTCAAGACGTCCTGCAAAATGGCCTTAATGACGCGGAAAAATCAGAGAGATTGTGGCTGATTGATTTCCGTAGGTACGTATATGGAAAGAAATTCCTAAAATTTCAAAAGTCAGTACACGATATCCTTGTTACTCTTGGGCCGCCCTCTCTCCACCTTGAATTGCAGGGATTAACCGCAGCTGCCACAAATCTT…
M393085	CCTTTATCCCTCCAAGTGCT	CAAATCTCTGCCCAAATCTC	342	LPss191737_c2_seq1_m.393085	LPss191737_c2_seq1	ATGGCTGCATCTCCCAGCACCAGTTCCAATTACAATTACCAAGTATTTATAAATCATAGGGGGCCCGATGTGAAGAATACCTTCGCGAGCCATCTGTACCATCGGCTTTCTTCTGACCGCGGATTCAGAGTCTTTCTGGACCGGGAAGAAATTCAGGTGGGAGAAGCCTTAAAATGTGAGATAGAAGGAGCTATTGCAACAGCATCTGTTAATATAGCTATTTTCTCTCCTAGATACGCGGAATCAGAATGGTGCCTCGATGAGCTGCTGCAGATGCATCAGCGGAAGCAGGAGTCAAACGCCACCATCATCCCAGTCTTTTATAATGTAAAGCCTTCAGATCTCCGGATGTGGAAGCGTGAAGGCAGCAATGTGGACTATGAAAAAGCCCTCCAACAT…
M393489	AAAACATTGGAAATTTTTCATCA	CACACCTGCAATACGTTCAA	347	LPss191749_c1_seq3_m.393489	LPss191749_c1_seq3	ATGTCTTTCACAAGATACAACCCCTCGCAGCGGATTCTGTCTCCTGCTAGGACGAAATACCATGTTTTCCTGAGTTTCAGAGGAGGCGACATTAGGAAAACATTTGTAGATCATCTCTACGCTTCGCTCAAGAATGCAGAAGTTAATACCTTTCTGGACAGCGAGACGCTGAAGAGAGGTGACGAGATCAGCTCGACGATAGTAAAAGCAATTGAGAACAGTGCGATACTCATACCCATATTCTCGAAGAACTATGCCGAATCCTACTGGTGTCTCGAGGAGGTGTCTCGAATGTGCAAGTCGGGTGGGCTCATAATACCTCTATTTTATGACGTTTCCCCCACAGAAGTCCGGTATCCCGACAGAGGCGCCTTCGCCAAGGCCTTCCAGCAGAAGAAA…
M394426	CGGGTGCTAGCTTTTCTTC	TTGGATATTCTTGGAACTCTGC	321	LPss191793_c0_seq32_m.394426	LPss191793_c0_seq32	TTAGATAATGTAGATGATGTTGATCAGTTAGAGGCACTTCTACCAGTTAAAGAAATTCTCCCCTCCAAGAGCCTAATATTGATTACATCTCGGTCCAAAGATGTTCTTACAGACTACGGAATTGAACAGTCATCAATTTATAGCCTGACTGGCCTTAACTGGCCACAATCCCAAGAACTTTTCTGCCGTAATGCCTTCAAGCAGGTCCACCCACTCCCAGACTATGAAGATCTTGTAGATGGGTTTGTAACAGCCTTAAATGGTTTGCCGTCAAAGTTAGAAAGCTATGGGACATATCTCGGAAAGAATCTTGAAAAATCTCACTGGGAGAACATATTGGAAGAACTTAACATCGAAAAGGCCATATATTGGTGTGGCTTGAATAGAAAAGTGAGAGAT…
M395983	TTGCGAGTCTCACCTTACAA	ACACATCTCACGTGGAATCA	350	LPss191851_c0_seq1_m.395983	LPss191851_c0_seq1	AAGTATTTAAAACTCCTTGTAGATCGTTTCTTCTTCCAGAGAGTCCGTAAGAGCAGGGATGTCTTTAAGCCGAGGAGCAGGACAATAAGAGTTGACAATTGTATTCATGACATGGCGGTCTACATTGCGCAGAAAGAGGAGAACTGTGTATTTGTGGCAAGTCAAAATCAACTAAATTTCCCAGAGGTTGACTATGAAAACTGCAGCAGGATATCAGTAGCCGAGAATTTTAATATGGAAGATCTACCCACTGGCTTTAGATGCCCAAAGCTTGCGAGTCTCACCTTACAAGGTAATCCACTTTTGAAAGAGCTTCCGTCAGAGTTGCTTCTCAGCGTAACCTGTCTCAGGGTTCTCAATCTGTCAGGATGCTCGCAAATAACTTCAGTCCCAACGTCA…
M396338	GGCATTGCTTTGTGGAAATA	AATCTTGTTTCCTGGGCAAT	345	LPss191861_c1_seq2_m.396338	LPss191861_c1_seq2	AGCTTAATATTGATTACATCTCGGGAGCCAGAAGCTCTTAGGTGCTCAGAAGTTTATCCGATTTATAATTTATATGGCCTTAATATATCCTGTTCACGAAAGCTTTTTAGCTTCCATGCCTTCCACAAGGCAGCTCCACTCCAAGGATATGAATACCTGGTTGAATGTTTTTTAGGAGTTTGCAAGGGGTTACCTTTATTATTGAAAGTGTGTGGGGCATTGCTTTGTGGAAATAATGACAGATCTTCTTGGGAAGACCTATTAGATAGGTTTCGACAAATACGTCCAGATGAAATAGAAAAGGAGATAGCAGAAAAGCTTAAAGTTATTTACCACATGCTCAGAACAGAGGAACAGCGGACCTTTTTGGATATTGCCTGTTATTTCAGGGGTAAAAGC…
M398792	AGTTTTTGGGGCACTTCTTT	AGCCTTGGCGATATCTCTTC	328	LPss191945_c0_seq2_m.398792	LPss191945_c0_seq2	TCTTTGAAAGTTTTTGGGGCACTTCTTTGTGGAAAAAATAAGCAATCTTATTGGGAGGAACAGTTGGACAAACTTCGACGGATACTTCCCAATGAAATAAAGCAGAGACTTCAAATTAGTTTTGATGCACTCGATGCTGAAGAACGGGAGATATTCCTAGACGTTGCGTGTTTTTTCATAGGCGAGGACAGGGATAAGGCCGTCAGAATATGGGACGGGTCCAACTGGAAAGGTTTTCAAACTTTAGAAGAGAGGTGTCTTGTAGAAGTGGACAGCAAGAATGTGATACATATGCATGATCACCTTCGTGATCTGGGAAGAGATATCGCCAAGGCTCCAGGATTGGTGCGTGGGACCGACAACCTTGATGACTTGTTGCAGCCATCCTCTGTATTCACC…
M400127	AGTTTGATTCTGGTTACAAGTCG	CTCCTCTTCACTCAGGGAGTC	348	LPss191987_c0_seq8_m.400127	LPss191987_c0_seq8	ATGCGTTGGCCTTCTCTTTCACAATTTTATTTCATTGATTTCACTTCATTTTCCTCTGATTTCTATCTAATGGCATCTTCTTCCTCCATGGCCTCTCCTGCGTCGTCTCCCTATCCCCACTATGACGTCTTTCTCAACCACAGGGGGGCTGATGTTAAGGCCACTTTTGCCAAGGATCTCTATCATCGCCTTACTTGCTCTCGATTACAGGTATTTTTGGACGTCCCTGAAATGAATTCTGGACGCGACATTTCCGCGGAAATAGAAGCAGCTATTGGAGTCGCCTCAGTCCATGTCGCGATATTCTCTCCACGTTATGCAGAGTCCAAATGGTGCCTCGAAGAACTTGCGCTCATGGTTGCTTCCATGGAGTCCAGGGCTGCTATTATTCTTCCAGTC…
M400228	CCTTGAACAGCTGTCTTTATCA	GCCGCAGTTGCTCAAGTA	347	LPss191993_c0_seq1_m.400228	LPss191993_c0_seq1	CTTCCAAATTCATTTGGGAATTTAGCTCGACTCAAACATCTATGTCTGAGAGACTGTTCCAAATTAACCATTTCCAACGGAACACTGGGAAGCATTACCACGCTGGAATACTTGGACCTTGACAGCTGCAACAATGTGAAAGAATTGCCTCTCGAGGTCCCACGTCAACGGTCCTTGAAAAATTTAAATTTGCGGGGAACGAACTTAAAAGAATTGCCCAGCTGTATTGGAGAACTCTGCAATTTGGAATATCTGTTATTAGGGAGCGATTTGTTGGAAGTGTTGCCACCTTCTTTTGGTTACCTCAGGAGCTTGAATGATTTGTCCTTGTGGGAGTTGCCTGAATTGACAAGCTTACCAGAATCCTTTGGGCGGTTGACTCAGTTAACACAGTTGTCA…
M400283	CTCCACTGCCACGACTCT	GCAGGCTTCACATGGTAAAA	327	LPss191994_c1_seq13_m.400283	LPss191994_c1_seq13	ATGGCAATGGCAATGGCAGACCCGGAAATTGAATTGGCACCCATATCCATATCCATATCCACACCCCCTGCTCCTCCTCATGATGCTTTACCCTCCACCTCCACTGCCACGACTCTGGACGCCGATGACTCTTGCGGGTTTGATGTTTTCATCAATCACCGCGGTCCTGATGTGAAGAATACATTCGCCAGCCATCTTTACAGACGCTTGCTTCAACGAGGGCTTCGAGTCTTTCTCGACAAACCGGAACTGCAACAAGGACTCAATCTTACTTTGCAAATACAAAGAGCAATTCGAACTGCATCAGTCCACGTGGCTGTATTTTCTCCGAGATATGCAGAGTCTAAATGGTGTTTGGACGAGCTTCTCCAGATGTTGGAGTCGGAGGCCATAGTTATT…
M400720	AAGTTTGATTTTGATTACCTCTCG	GATCTTTTTCACAGAGCGAGTC	350	LPss192003_c0_seq2_m.400720	LPss192003_c0_seq2	AAAATTGAGAGTCCTGATGAAGGTGTAGGGATTCTTAGACGGTATCTTTCATCTTGTAAAGCTCTTGTAATCTTAGATGATGTAGATAGTGTCAATCAGCTAGAAGTGCTTCTGCCAATAAAAGATATCCTGAGCCCAGAAAGTTTGATTTTGATTACCTCTCGGGATAAGCATGTTCTCAAAAGTTCAGGGGTGTTAGAGTCCTCCATTTATAATTTGAAGGGGTTAAATACACAACACTCCAGAGAGCTCTTTTGCTCCTATGCTTTCTATCAACCACTTCCACCGCAGGACTTTCAAGGCCTAGTAGATCGGTTCGTAAAAGCATGCGATGGGTTGCCATTGTCGTTGAAGGTGGTTGGGGCGCTTGTTTGTGGAGAAGACGATGCAGTTTACTGG…
M404218	TGACAGAAGTTACTGGGAGGA	CAATGGTGTTGGTCGTGTAA	344	LPss192113_c0_seq4_m.404218	LPss192113_c0_seq4	CTTAGGAAATCAGATTACAGTAAATCCTCGTTTCTATTTGATGTAAGAGAAACTACCCTCAGAAAGTCTGTAAATTATTTGCAGTCATATCTCTTAGAAGACTTAACAGATGGAAAAATCAAAATCAAAATTAAGAGTCGTGATGAAGGGGTAGGGATACTTAGAAAGTATCTCTCATCTTGTCACGCTCTTATCGTTGTAGACGATGTAGATACTGCAGATCAGCTGGATGTGATATTGCCAATTAAGCATATCCTTAGTCCCCAAAGCTTGATTTTGGTTACCTCCCGGGACAAGCATGCCCTCATAAGCTCTGGAGTGTTAGAGTCATCAATTTATAATTTAGGGGGCTTGAATACAGAACACTCCAAAGAACTCTTCTGCTCATATGCCTTTTAT…
M404266	CAAGCCAGACTTGCGAGA	CAAAACCGCTTATTCCTGTAA	350	LPss192116_c0_seq3_m.404266	LPss192116_c0_seq3	ATGGAACACCATCTAACAGCCGCCACGCATCCAGATGGCTGCGCTTTCTCCTCCACAGTGACCACTCCCTATGTCCACTATGACATATTCATTAACCTTTGTGATTACAATTATTGTAGCCGAGATGTCAACAGTTTTGCTACCGAACTTTGCAGACGCCTTGAATCCCGTGAATTGCAGGTATTTCTGGACAAGCCAGACTTGCGAGACTTGCTGTTTGACGACAAGATTCCTTCTAAAATAGAAGACGCTATTTTATCCGCCTCTGTCCACATAGCTATTTTTCCTCCAAATTTTGCCCAATCGAAATGGTGCCTAGATGAGCTAGTTCTCATGATTAAGTCGAGTGCACAATCGAGGACTACGATTATTCCTATTTTTTACTACGTGAAACCTAGT…
M405614	ATGCTGCCAACATTGCTC	GCAAACACCTTCGTGAAAGA	336	LPss192160_c2_seq1_m.405614	LPss192160_c2_seq1	CCTTTGTTGGAAATGCTGCCAACATTGCTCGGTTGCCTCAAGAACTTGAAGGAATTGTTTCTCTTAAACTGCTCCAAATTGAAATGCTTGCCGGATTCGTTTGGGCTGGTTAGTCAATTGATAGAGTTGAAAATTTGCAGATGTGGAATAGAATATCTACCACGAGATATTCTGGGGATGAAGAATCTGGAAATTTTAATAATCGATGATTGTCCGCTGCGGGAACTTCCATTTAGAAAGGCTGAAGGAGAATGTGACTTCCTCGATGACAAATGCATGCTTAACCTCAAGACGCTAGTGCTGGCACGCACACAAATATCACATGTATTCTTTCACGAAGGTGTTTGCCCAAACCTT
M406224	TGGATTAAGAGTTTTTCTGGACA	AGAGCGTTTCTCCATTTCTG	348	LPss192173_c0_seq2_m.406224	LPss192173_c0_seq2	GATGTGTTCATAAACCATCGTGGGCCGGATGTTAAGAACACGTTCGCCAGTCATCTCTACAGACGCCTTCGTGACCATGGATTAAGAGTTTTTCTGGACAAGCCCGAATTGGAGGAGGGACACAGTATTTTTTCTCAAATAGACCACGCTATTCGAGTAGCCTCTGTCCACATTGCTATATTTTCTGAGAATTATGCACAATCCAGTTGGTGCCTCGATGAACTCGTCCTCATGAAAGAGTCAGGGGCTACCATCCTTCCTGTTTTTCTCAACGTGAAACCTTCTGTGGTCCGGCATAGTCGTGAGGGCGGAGAGTTCGCTGAAGCACTGCAGAAGCACCAAGAGAAAACAACATTCGACCCTCGAACCGGGGAAAGAAAAAGACGTTACGACTCGGAC…
M407378	GCGGGTGTGAGAGAGTTAGA	TTTTGTTAGACCGCAAAACC	342	LPss192201_c0_seq6_m.407378	LPss192201_c0_seq6	CAAGGATTGCCGTTATCTCTCAAAGTGATAGGGGCTCTTCTTTTCTCGGAAAGCCAGGACTTGGGGTATTGGAGAGCCCAGTTACAAAAAATATCTCAAGTACTGCCCACGGATATACAAGGCAGACTTAAAATTAGCGTTGATAGCCTTGATGAGCAAGAGAGAGAAATATTCTTAGACATTGCTTGTTTCTTCATAGGAGAAAACAGAGAGAAGGCCATCAAAATATGGGACGCATCTAACTGGGAAGGATCCATCGGTTTTCGGAACCTAGAGAACAAGTATCTCGTAGAAGTCGACCACAGAAACTGTATAAGAATGCATGGTCATCTTCGAGACCTGGGGAGAGCTTTGGCAGTGAAAGAACCTAAGGTTCGTCTTTGGCGGTTAACAGACAAC…
M410750	TTGAGATGCCCCAAACTG	TCATCTGGAAAATCTCTCAAGTTA	350	LPss192285_c0_seq1_m.410750	LPss192285_c0_seq1	ATGGATATTCTGACCGGAACCGCAGCCACCTCCATAACCGTTGTTGTTGCTGCACTCATCCGAGAGATTGACGATGCTAGGCAGTTGGATCATAACCGTCGGCTTCTCGAGATTCAGTTAAATCGAATGAAGGTCCTCTTAATCGATATTACTGATCAATTCGAGCGTCATCGCAAGACTCCCCCTCAATCGCTGAGAAACTGTTTGCAAAGGATGCAACATGCAGTTCTAAAAGCCAGAGACTTGATTGATCGCTCACAACGGCCGCACCACTGTCTTGAATTCTTTTTTTGCGCGCCCACACTCTCCAGAGATATCAAAGAGTGGAAGAAATCTTTAGATCTGCTTTTTGATGAGCTTCGCACCGATTTTTCAGTGTTTTGCACTGCTCAACAAGTT…
M411854	CAGGAATTGCAAAAAGGAGA	GTCTGCAGCCTGAGAAAGAG	348	LPss192323_c0_seq1_m.411854	LPss192323_c0_seq1	ATGGAAAACCATAACCTGCCATCTCCATCCTCATGCCCCTCCACCTCCGCATCAATTTCATATGCCCACAACAACTCCTATGTATTTGACGTGTTTATAAACCATCGTGGGCCTGATTGCAAGAAAACTTTGGCCACCGATCTTTACAAACGCCTTCGCGGATACGGTTTGCGAGTGTTTCTGGACGAGCAGGAATTGCAAAAAGGAGACGCCTTACCTTCTCAAATCAAAGGTGCTATTGAAAAAGCATCCGTTCATATAGCGATTTTCTCTGAAAATTATGCGCGATCGAGCTGGTGTCTGGAAGAGCTCGTACTCATGTTCCGGTCTGGGGCAATCATTCTTCCGGTCTTCTACGGCAGTGTCAAGCCTTCACATCTTCGCAGGGTGGATGTCAAC…
M413032	AGAATATTTGAGATCATTGAGGAAA	CAATGAAGTACTCTGATCCCAAT	348	LPss192367_c0_seq5_m.413032	LPss192367_c0_seq5	GCGCATCTGACAGGACTTGGAGAGCTAAACGTGGCAAACTGCAGTGAGTTAAAAGAAATCTCAGGTGCTCTCGAAGGTCTGAAGTGGTTGAGGAAGCTTAATGCAAGTGGCTGTGGAAAACTGCAGAGCATAGAGGGCTTGGCTCAGCTGACACGACTTGAAGTGCTAAACGTGGCAAACTGCAGCGACTTAAAAGAACTTCCAGGTCTAGAATATTTGAGATCATTGAGGAAACTTAATGTTTGTGGGTGTCGGAAACTGCAGAGCATAGGGGGGCTAGCGCAGCTGACAAAACTTAGAATGGTTAACGTGAAAGGCTGCTGTGAGTTAGAAGAACATGGAAGTCTGGAACATATGGGGTGGTTGAGGGTGCTAGTAACAAAGCATTGTGGGAAACTG…
M416596	ACGGATATGAAGGAGGGAAA	GTGCAGAAAGTGGGATACTCA	314	LPss192497_c0_seq2_m.416596	LPss192497_c0_seq2	ATGAAGAAAATGGTGTTTAAATCGACCATGGGGGACGAGAGAAGCAGAGCGAAAGCCATGAAGGCTGTCGTAGAATGCGGAGTGGACTCTATTACAACGGATATGAAGGAGGGAAAGATAACTGTGGTGGGAGACGCAGATCCTGTGCGTCTTGCAAAAAAACTGAGGAAATTGGGGTACAGCACGGAGCTGCTGAGTGTGGAGGAGAAGAAGGAAGAGAAAAAAGGGCCAGAGAAGAAAACGGAGGAGAAGAAACCCCCTGCTGAGAAGAAAGCGGATGAGAAAAAGAGCGAACAACCAGCAGTTACTACAGTTTTGTATCATGTGAATCCAGAAAGTGGGTACTGGCCTTATGAGGGATACCCTTATCAATACACAATTGTCAGAGATGAGTATCCC…
M417349	GAAGAAGTGATCGAAATGTGG	ATGGATGAGCATGTGAAGGT	350	LPss192522_c1_seq1_m.417349	LPss192522_c1_seq1	GATCTCATCATTTGGGTAACAGTATCCAAAGATTACAGTGACACAGATCTACAAAGTTGCGTTGCAGATAGATTAAAGTTAAAAAATTTTCCAGATAAATCCAATATTCAAGGGCGAGAAGATATGTTGTGCTCTTATTTAAAGAAGAAAAAATTTCTTCTTGTATTAGATGATATGTGGAAGAGTCTAAAGCTTCAAAGGTTAGGAGCGTCCTCGAGTGAAAGAGGTTCTAGAATTATTCTCACTACTCGGAATAAAGCTGTATGTACTCTAATGAATGCGGAAGAGATGATACCAGTGGATCCGCTGACAGAGGAGGACGGTTGGAAGCTGTTTCGTACCAGAGCATTTGGGAATGGAGATGTTCCAGAGGACAAGAAGGACGTTGCTCAGGAAATT…
M418918	AAAGTTACTTGTAAATCGCTGCTT	CCGTGCCATGAAAGTCTAAT	338	LPss192561_c0_seq1_m.418918	LPss192561_c0_seq1	GAGAGCTATGTAAAGTTACTTGTAAATCGCTGCTTATTCCAGGTGGAAGAGGGTGTTATCAGTGTCCATGACGTTCTCCGTGACATGGCAATTTACATTGGAGAAAATGAGGAGAATTGTATATTGAGGGCAGGTCAAAGTCTTAAACATTTCCCTCACATCCCATATCCAGAAAATTGCAGGAGAATCTCAATTTTGGGCAACGATATTAAGTCTTTGCCGGTAAAGGAATTGGGATGTCCCAAACTAGTTGCTTTATACCTTGGAGAAAATGAGGGATTGCAAGAAATTCCAGAAGCATTTTTACTGAACCTCACCTCTTTGAGGGTATTAGACTTTCATGGCACGGCCATACGATCATTGCCAACATCATTGTGGCAATTG
M419754	TCTCCCTTGTGGCTTAGAAA	CAAGATTCGAGCAATTGGAT	347	LPss192592_c0_seq10_m.419754	LPss192592_c0_seq10	AGTCTAGAAGCTCTTCCTAGCAGTCTTGAGGAACTTTCATCTTTGAGATTATTGAAGTTAAACAACTGTTACGGAATAGAAGATCTCCCTTGTGGCTTAGAAAAGTTAACATCGCTTGTTGAACTTGATCTATATTGTTGTGGGCTAAGTAGTATTCCTGGAAGCATTGGGAAGCTGAAGTTGAATTCAGTCAACTTAAATTCGACCTCTTTAAAAGGACTGCCCGATGGGTTTTGCAACTTCTCCACTTTAACAGAACTTGACATGACTAACTGCAAGCTTATAGAGGAGCTTCCTGAGCGATTTGGAGAAGTAACAAGTTTAAGAAAGCTAAAGCTGCCCTATTGTCGCAGTTTAAAGAAACTGCCAGAAAGTTTCAACCAACTCAAGTACTTGGAG…
M419794	ATCGGCTGTGGTAATTTGAG	CAAATCTCCATCTACATTTCTGG	349	LPss192595_c0_seq3_m.419794	LPss192595_c0_seq3	GAGGTGACCTTGATCGGCTGTGGTAATTTGAGAAGTATAGAAGGCCTCTGTGGTCTTGCAATGCTCAGAGAGTTGCACATTGAAAAGTGTAAAGAACTTGAGGAGCTGCCGAGTGTTAAAACAATGGTGTCCTTAAAGGAGTTGCATGCAATCGATTGTGTGAATTTGAAGAGCATCCGGGATTTGCGGTGGCTAACAAAACTTGAGCAGCTAAACGTTCACGGCTGCCCTGAGTTGGGCGAGTTGGAAGGAGTTGCAGATTGTACATCGTTAAAGAGGTTTAGTGTCAAGGGGTGTCCCAAATTGCGGTTGGATGAGAGAGTAGTAGAGAGGCTGCGCCAGAAATGTAGATGGAGATTTGACTGGGACGAACTAAGTCGAAGTTAA
M419911	AGCCGTATTCATAGACTGTGGT	GAAGGTTCCCTTCATGAGTTC	344	LPss192600_c0_seq1_m.419911	LPss192600_c0_seq1	CTAATGTCTCTCCTGAGATATTTTTTTTCGCAGATTTCTGCTATCCCTTTGGCCATGGCTGCATCCTCGGCCACTGCGGCTGCTTATATCGATATCAAATCCTTAGCCGTATTCATAGACTGTGGTGGGCTTGATTTGAAGGAAACCTTCGCCAGATCTCTGGATCTTCGTATTCTAGACCATGGATTGATTGTTTTTCTTGAGATGGAAGAGGGATTCAATATTTCTTCTCAAATAAAACACGCTGTTAGAACCAACATCGTCCATTTGGCGATTTTCTCTCCCCAATACGCTGAATCATCTTGGTGTTTGTACCAGCTCATGATGATGTGCAACCAAAGGCTTTCAATTACGCCGGCTGGGGTTCGGTGGACACAGAGTAAAAATGAAAAGCATGCT…
M420324	TACTGCTTCCAGATGCCTTC	TCGCATTTATAGAGCCAAAAG	346	LPss192619_c1_seq1_m.420324	LPss192619_c1_seq1	TCTGTAATAACCGAGGTGCGCGGAATTAGGACGGTTCCTAGGCTCCTACGGTACTCTGAACTTCCAGAACTTCCAGAATCTGAAGGAGCTTCATGGTTGAAAAGTTGGTGTGGTGAGGTGTTGGGAAACTGTCTGAGGAGGCTGATAAACCCTTCAACATATCGTTTCAGTAAGTTACAACTTGCTGCAACTGAAGACGATGATTTAGAAAGCATATTGAAGAGGGTTGAGTCGCCAAATCTGATATGGCTCCGCTGGAATAACTGTCCCTACACTTCCCTGCCTCCCTGGATTCTGATGAATAATACAAGGGTTTTAGAAGTGTGCGCCAAGAAACTGAATACACTCTGGCGAACAGAATCTCAGGCACCTTTAGAGTTGCGACAGCTGACTATTTAT…
M420805	CCTAAGATTAGGAAGCCCTCTG	CAAACACCTTCAGGAAAGGA	345	LPss192641_c0_seq3_m.420805	LPss192641_c0_seq3	AGTTTAAAGAGGCTTCCAGATTCTCTGGGGAAATTAAAATCTCTCAGATCTATCAATCTGGGACTGTGCAAAAGTTTGGAGATGCTTCCAGACTCTTTGGAAAATTTGCAAGATCTCAATGCGATCGATCTCAGTGGATGGAAAAGTTTAAAGAGGCTTCCAAATTCATGGGGAAATCCACAACTTCAACATCTGCATTTGAAGGGTTGCTCCAGTTTGACCATCTCCAGCGAAACACTTGGAAATCTCTCTTTTCTTGAGTGCTTAGATCTCTCAGGTTGTCTCCAGATGGAATTATTGCCTCCGGAAGTTGGACGTCAACGGTTTCTGAGAAAGTTAAATTTATTCAATACCAACATAAAAGAGTTGCATTTTGATGTTCTGTCCTTCAGAAATTTA…
M420945	GCCCCCAATATAGCTCTGA	TGAAAGATATGTTCTCATCATTTGTA	342	LPss192646_c0_seq1_m.420945	LPss192646_c0_seq1	ATGGCAGACCTGCAAACATCTCGCCCTCATCCCACAGTCTATAGCTCTTCCCCTTCCCCTTCCACCTCGGCCTGCACTAGTACTGCTCTGTACCACGATGTATTTATCAATCATCGTGGGCCAGATCTTAAAAACACCTTCGTCAGTCATCTTTATTATCGCCTTATTTCACTTGGATTGCGACCTTTCTTAGACAGAGAGGAATTGAAAGCTGGAGAGTACTTGAATCCCCAAATAGAAGACGCCATCAGAAGCGCCTCAGTCCATATTACTATTTTCTCACCCAGATACGCTGAATCAAAGTGGTGCCTCGACGAGCTTGTCCTTATATTGAAATCTGGAGGTAGTATTATTCCCGTCTTTTATAAGGTGAAGCCTTCCGAGCTTCGAAGGATGGAC…
M421797	GCAAAATGCGATAGATTACCC	TTGATCGTTCACCAGTTTCA	345	LPss192666_c2_seq15_m.421797	LPss192666_c2_seq15	ATGGATTTGGTGATTTCATCGGCTCAATCGCTTGCGGGTGGTGTTGTAAGCAATGTGCTGAAACTCGTTAAAGATGTGTTAAAGAAGAGCTATGAGTGCCCGTACGCTTGCAAACGCCTCCAAGGAACTTTGGAAGCGATGATACCAATGTTGGAACACTTAAACACTGGTGTAGAGTTGTCCCAACAAAACCAAAATGTGCTCAGCGATTTCTGTCTGGAACTGCAGAAGGGAGTTGAGCTATTTCAGAATGGTTCCAAACTTCATTGCATGAAAATATTCGAGAGATCTAAATATACAAAGAATATTGAAGATTTGGAGTCTCGTATTACCCATTTCACTACTACAAAAGGTTGGGCACTTCTATATTCTGAAGTAATTTCGCGGGGAGTCATTCTG…
M422562	TAATTTCGCCAGCTGCTC	CAACCTCCACCAGGTCATTA	350	LPss192698_c0_seq7_m.422562	LPss192698_c0_seq7	ATGCTTCCAGATTCGTTTGGGAACCTAACTAACCTCAAACATATTAACTTATCCTACTGCTCCAGGTTCCAAATTCTTCCGAACTCTTTTGGCAATTTAAAGAACCTTAGACATATTAACTTGTCCCATTGCTCCCATTTGCAGATGCTTCCAACTTCCTTTGGAAACTTAACTAATCTTCAATATCTTGACTTGTCCGATTGCTCCAACTTGGAGATGCTTCCAGAGTCCTTTGGGAGCATAACTAATCTGCAACGTATTCATCTGATCCGATGTTCAAATTTGAAGATGCTTCCAGATTCATTTGGCAACTTAATTAACCTCCAATTTATTAGCTTGTCAGGGTGCTCCAGTTTGAAGAGACTTCCAGATTCTTTTGGCTATTTAAGAGACCTCCAA…
M426294	CCATGGACTGCAAGTGTTT	CAGCTCTGGAAAGAGCATTT	350	LPss192808_c1_seq14_m.426294	LPss192808_c1_seq14	ATGTATGCACCTCATTTTCAGTTTGGTTTTCTGAATTTAAGCGGCCTCTGCAAACTAGTAGCTCATCTCCTCCCTCTCAATATGTATCCATCGCATCCACCATCCAAACCCTTCCCAACCCTTCCCATTTTTGTTTCTATTTTTCTATTGATTATGGCTACCTTGGCCTTCACCTCTTCTCATGACAACAAAAATTACAATTACGATGCCTTTCTAAATCACAGAGGACCCGATGTTAAAAAGACCATTGCCAGTTCTCTCTACCGTTGGCTTACTTCCCATGGACTGCAAGTGTTTCTAGATTACCAGGAACTGGAAGTGGGACAAAACTTAAATACCCAAATAAAAGAAGCTATTGCCTCCGCCTCTCTCCATGTTGCTATTTTTTCTCCAGGATAT…
M426693	GAAGCTGAGGCAGTTGGATA	TTGGGAGCTTCTGCAATTTA	350	LPss192823_c0_seq25_m.426693	LPss192823_c0_seq25	ATACTTCCAGAGGAGATACAAAAGACACTGAAAATTAGCTACGACAGTCTGGATGAAGAGGAGAAGCAAATATTCTTAGATATTGCCTGTCTCTTCATAGGACGAAGAAAGGAGACAGCCATTAGGGTATGGGACGGATCCGGGTGGGAAGGATCGTTGGCTCTTCAGAATTTACAGGACAAGTGCCTCGTGGAGGTCAAGGTGGAGTATATTTGGGAGGATTCTCGCAACTACGAGCTGGCAGAATACATAAGAATGCATGACCACCTTAGGGACTTGGGAAGAGATCTGGCTAGCAAAGAACCAGTTAGTTCGCAGGATCTGCGTAGGATTCGGTTCGCAGCCCGCAGGCCCGTTTCGAACGAGTTATTTGTGGAAAAAATCAAAACTTTTCCAGAA…
M426852	GCGATGAGTTTCAAAAAGAATG	TCATCAACAATATACTCCACACG	350	LPss192827_c0_seq1_m.426852	LPss192827_c0_seq1	ATGGCGGCGGATATTGGGACCGCAGTCGTCCAACTGCTGGATGAAGTTAGTGAGTCAGAAGGAGAACAGCAAGTTCTCAAAACTGACTTTACGAGTATGAAAGGCTTGTTAGACCTTATTTACAACCAGTTCCAATCTCGGCAAAAGAGGTTTCCCGAGCCTGTGGAAAGACGCCTGGTAAGGATCAGAGATGCGCTTGCAGATGCCAAGACTCTGTTGGATGCCTCGAAGAAACAGCAAAAGCGAGGGTGTGGCCTCCTTTTCTGCAACTCCGACCTCCCCTCGAAAATCAAAATTTGGAAAGTAAGATTTGATGCCCTATCGCTAGAGCTTGAAATGGTTTTTTCGATATCCTCCAATGCAGAGCAGATTGTGTCCTCAGCAGCTCCTCGAGCACAG…
M427306	CGAGCAGGAATTGCAAGA	AACCTTTGATTTCTGCAGCTT	347	LPss192846_c1_seq10_m.427306	LPss192846_c1_seq10	GATGTCAAGAAAACCTTGGCCACTGCTCTCTACCATCGCCTCACAAAGCATGACTTGCGAGTATTTTTAGACGAGCAGGAATTGCAAGAGGGAGATAACATAACTCCACAAATTGAAAGTGCCATTCGAACAGCCTCTGTTCACATAGCAATTTTCTCTCCTGGCTATGCGGATTCGCGATGGTGTCTCGATGAACTCGTACTCATGTTGAAGTCCAGGTCCAGGTCCACCATTATACCGGTCTTCTATGGCGTCAAACCTTTCGAGCTTCGCTGGACGGAGGACAAAAATGGAGTCTACGCTCGATCTCTCTGCGTGCTCGAAGAGAAGAAAACATCTGGCGGTCGACCCCGATACGACCCCAGCATCATTGAAAAATGGAGGAATGCTCTCTCTGAA…
M428660	CTGGACGATCAGGAATTGAT	CAACATGAGAAAGCGCATC	343	LPss192887_c0_seq1_m.428660	LPss192887_c0_seq1	GATGTTTTTATCAATCATCGTGGCCCCGACTGTAAACACACCTTCGCCACTCGCCTCTACCGTCGCCTTCGTGCCCAGGGATTGCAAGTCTTTCTGGACGATCAGGAATTGATAGAGGGATATAATATTACTTCTCAATTAGAAGCCGCCATTAAAGGAGCCTCCGTCCAGGTTGCCATATTCTCTCCTACTTATGCAAATTCAGAGTGGTGCCTTAAAGAGCTAGTCCTCATGCTAAAATCGGGAGCTACCGTTCTTCCCGTGTTTTACGGCGTTGAGCCTTCTGTGCTCCGCTGGACGGTCAAAGGCGGAGCGTACGGTGAAGCTCTTCAGAACCTCCAGCAGAAGACAACACGCGACCCAAAAACTGGTAAAGAAAAGCCACGCTACGACTCAGAG…
M428772	CAACACTCATCAGGCTGAAA	GCCCAACTGTTCCACTATTC	350	LPss192890_c1_seq3_m.428772	LPss192890_c1_seq3	GTTGAGTCGCCAAACTTGAAATGGCTACGCTGGAACAACTGTCCCTTCTCTTGCCTGCCTCCCTGGATTCCGATGAAGAATATAAGGGTTTTAGAAGTGGTTGGAACCAAATTGGAAAAACTGTGGCAAGCAGAATCTCAGGCACCTCTGGAGTTGCGGGAGCTACATGTCTATGCTCCACTTTCAGTGTTCCCGAAGTCCATTGGACAGATGAAGCACATCGAAAAGATTGTGGTGACTTGTATGTCAGATTTGATTCATCTCAAAATTTTACCAGAGGAATTCTGTCATCTGTCCTCACTGCAATACCTGCACCTAAGATGCCCAGATATGAAGTCGCTGCCTGATTCTTTCGGGTCCTTAACAAATCTCCAGCACCTCAATCTCTCTCGCTGCCGG…
M430686	CGGACAAAATCAGGGAATCT	GGCTGCATTGGTGAAATC	344	LPss192946_c1_seq2_m.430686	LPss192946_c1_seq2	AGGGAGTTGCGTCCACCAACACCATGGGAGCGAGAATATGACACACATGCAGTGGGAATTGAAGAACCCTTCAATAATGTTACGAAGCTTCTGCAGTGGGAAAGCAAGGAAAGGGCAGTCGCAGTTATAGTGCATGGTTTCGGTGGCATCGGAAAGAGTACGCTTGCAGATGCTGTTTTTGCCCGCTATTATGTAAAAGATTGTAAATATTCTGTGGTGAGGTTAGACTCATCTCTAGAAACAGCGAACTCATCTACAGAAATAGTGAATTTGCAAAAAAATATTTTAAAAGATTTGATGAGAAGTACAGAAGACGGCAAGACGTCTGAGGGAGCAGAAGGAGATGAAAATATACTAGATTTCCACGACTTTCAGGATGGAGGGCGAAAAATTGGCAAC…
M431437	CAGCTTGATTTTAGTTACATCTCG	CTTCATCCAAACCGTCGTAG	344	LPss192971_c0_seq2_m.431437	LPss192971_c0_seq2	TACAAGCGATCTTGCTTTTTATTTGATGTCAGAGAAAAATCTAATTTAAATTTCATGCAAAGCATTCTTCTGAAGGACCTGGCTCAATTGTATGGGAAAATACACAGCCCTGATGAAGGTAAAGTGAAGATCAGAAGGTATCTCCAATCTTGTCAGGCCCTCATAATTGTGGACGACGTGGATCATGTTAAGCAACTTGATGCATTACTTTTACCAGCTAGGGATGTCCTTCATCCTAGCAGCTTGATTTTAGTTACATCTCGCGATAAGCGGGTTCTTATAAATTCAGACATTGCAGAATCGTCCATTTACACATTGAAAGGCCTCAATCCACAACACTCTCAAGAGTTATTTTGCTCGCATGCTTTCGGTCAGCCTTATCCAGTTGTCGGATTTGAT…
M431864	GGTATCTTTGCATCAGTTGTACC	CAGCTGTTCCACTACGTTATCA	349	LPss192984_c0_seq2_m.431864	LPss192984_c0_seq2	GCCAGTTTTTTCATAGGAGAAAACAGGGATACCGCCATAAGAATATGGGACGGATCCCACTGGAGTGGCTCACTGGGGTTTCGAACCCTACAAAACAAGTGTCTTGCAGAGGTTGACATTGAAAATAAGATAAGAATGCATGATCACTTGAGAGATCTGGGAAGAGATCTGGTGGAAGCTTCAGGATTGCCCCGTTGTGTTAGGCTTCTAACAGAAGACATTGATGATTGGTTGCAGCCATCATTTGAAGTAGCTGAAGTGCGAGGAATTAGGATGCTTCCTAGTACAGATAAAGATAATGGTGATAATGGTGAGCCTGCATCTTTTCCGTTGCAGCCTCTTCATATGAGGAAGTTGCAACTTCTTGATGCCAAAGATGGTTTCTTGGAACGCATTTTG…
M432681	GGACCCTCATAATTGCAAAA	TTTGAGAAGGCAGGGATTT	350	LPss193022_c0_seq2_m.432681	LPss193022_c0_seq2	ATGGCGCAAGCTGCACTCGTGGATATTGCAACTGGAACCGCAGGCAACACCATTAGCAGCGCTATTCTTGTTCCCATCATCCAGCAAATCATTCAAGACATAGAGGATGCAATTCGCTTGGATGACAACCGTAAGCTTCTGAATGAGCAGTTAGATCGGATGAAGGGCCTCTTGCTTGATATCAATTCTCAGTTTCAAGATCAGCAGAGGGAGACACCGGTTTCTCTGAAGAATTGTTTGCTAAGGATGCAACGCAAAGTTGGAGAGGCCAGTGAGTTGATCGATCGCTCACAACGCCCCTGGCTGCAGCAGTGTATTGACTGCCTCCTTTGCAAGCCCAATGCGTTTAAGCAAATCCGAGAGTGGAACACAACTATTCTTCAGCTCCATGATCAGCTC…
M435122	AAAGTTTCTAGAAGTCTGTGATGGA	AAGATGGGCATGCATTTG	346	LPss193106_c0_seq14_m.435122	LPss193106_c0_seq14	ATAGATTTGCAAAATGAACTTCATAAGGACTTGACTGGATCAAATCGGGTAATAACCAATATCGATGGAGGAAAAACAATACTAAAGAAACATCTCTCATCCAACAAGGCCTTAGTAGTTTTAGACAATGTAGATGATGCCTCTCAAGTTAATGCACTTTGGCCAATTGACACGATTCTCTACCCTGATAGTTTAATATTGATTACGTCTCGAGACAGAGATGTTCTCAGAGGATCACGAGTCGAAGACTCACTAATATATACCCTGACTGGCCTTAATGAAAAATACTCTAGGGAACTCTTTTGCTGGCATTCCTGCAAGCAGCGAGATCCACTAGTAGGATTTGAATCTCTTGTGGAAAAGTTTCTAGAAGTCTGTGATGGACTACCTTTATCTTTG…
M435475	CGAAAGGTAGCCGAGGAG	CCCGTTTTTAACACATAGTCATAGT	350	LPss193119_c0_seq4_m.435475	LPss193119_c0_seq4	GCACAACAGTCCTTGGAAATACAACCCTTCCGAAGAGAAGAGGCGTGGGAGTTGTTTTTAAAAGTAGCTTTCGAAGACGGCCATGTTCCGGAGAATATAGAGAATATTGCGCGAAAGGTAGCCGAGGAGTGTAAAGGGTTGCCGTTGGCAATTAACGTAATAGCCTCAACAATGAGGGGCAACGCATCTGTAGATGAGTGGAAACTTGCCTTACAGCAAATGCAAAAAACGGATTTTAATTTTCCAATAACCCATCCTCGAATTAATGGAGAATTGTATCAGAGATTGAGATGGAGTTACGATAGTCTGCCCGGTGCTAATTTGAAAAACTGTTTTCTTTACTGTGCCATGTTTACTGAAGATTCTCCAATACCAGTGGAAGCGATGGCACACGTATGG…
M438044	TGGATAGCTTGATTCTGGTTACT	TTCCTGTGAACTCAAAGAGTCAT	350	LPss193199_c2_seq1_m.438044	LPss193199_c2_seq1	ATGGCACATCTTGCAACAGCCTCCGCTTCTGCCTCTTGCTCAACCTCTGCGTCCATTTCTGATCCCCACTACGATGTTTTTATAAATCATCGTGGTTGCGATGTCAAAGAAACCTTCGCCCGCCTTCTCTACGAACGTCTTTCTTCCTGTGGCCTGCAAGTGTTTCTGGACAAGCCTAAAATGGAGCCGGGGCGCAGCATTTCTTTCCAAATAGATGCCGCCATTAAAAGAGCTTCTGTGCAGATAGCCATTTTCTCCCCCAATTATGCGGATTCGAAATGGTGCCTGGATGAACTGGTCACCATGGTGAACTCTGGGGCTACCATAATCCCTGTCTTTTACAAAGTTAAGCCTCATGTGGTCCGGAAGACGGGCACCGATCGCAATGGAGCGTATGCT…
M438200	AAAGGAATGATTTTGCTCGAT	CAACAAAACATCATCCTCCAT	345	LPss193206_c2_seq6_m.438200	LPss193206_c2_seq6	CTGCCATTTGGAAAGATTGAAGGAGAAAAAGGAATGATTTTGCTCGATGTTTTGCAGCTGAGCGGCACAGAAATATCTGAGGTATCCTTTCCTGAAGATGTTTGTCCAGACCTTCAACATCTATTCATCACTTTCTGTAATGACCTGGTTGAAGTGAGAGCATTACCAACGACATTGGAATCTCTAGATTTAAGGGGGTGTCGTGCTTTGATGAAAACAGGTGGCCTTTGTAGTCTTGGAAACCTCAGAACACTGAACTTGAGGGGGTGTGATAACATCCAAGTAGAGCTTCAAACTTTAAGTTCTTCAGATTGTAGATTATTAAATACCCCACTTGACGCTTCCCACTGCATGGAGGATGATGTTTTGTTGGAGGTGTTTTGTAACTATTTCGATCAC…
M442557	AATTAGGCTGCTTCCTGGAG	CCCCCTCTACTTTCAAAACC	305	LPss193280_c0_seq3_m.442557	LPss193280_c0_seq3	GAATTACCGCGCCGTCTTTGGCGTCACACGGCGGGGAACATTGATGATTGGCTGCTCCAGCAATCATCTGTTTTAGCCGAAGCACGTGGAATTAGGCTGCTTCCTGCAGGGCATGGCACCGAAGCAGGTGGAATTAGGCTGCTTCCTGGAGGGCATGGCACCGAACGAGTGGGGACAAGCTCACAGATGTTGTCATGGTACCAAAGGAATCGCCAAATGTTGAGGCACCGCGTGATGAAGCTTCGCAATAGCTATCGTTTTCTTGATTTTGATTTCATGAATTTCCAAATTGTTCACACTGAAGGGCATCTGTTGGATCGTATCTTGCGTGTGCCCTCGCCAAATCTCATGTCGCTTTCATGGCGTGATTGTCCCTACCATTACTTACCCTCCTGGATT…
M443613	TGGAAAAGTTGGTATTGGAAA	GGTTGGAGCAAACACCTGTA	345	LPss193324_c0_seq2_m.443613	LPss193324_c0_seq2	GGCCACTTGGAGAGGCTTCCTGACACCTTCGGGAATTTAATTAAGCTTAAATATCTTCGCTTAAGTGGTTGCGATAAGTTAACCATCCATGGGGGAACTTTTCTAAAGATTAAGCTTGAAGAGATGACTCTCCCCAAATGGCGCATGGAAGTGTTGCCCCCCCAAGTTGTTCATGAGTGGTCACTGGAAAAATTACTGTTGGGCTTTATAAACTTAATAGAATGGCCAAGTGCCACAGGAGAGTCAAGCCATTTGGAAAAGTTGGTATTGGAAACGCCTTTCTTAGAAACGCTGCCGCCTTCTTTCGGAAGTGACCTAAGGAACTTGAAGTATTTGGAGCTGCAGAGCTGCCGGAGTTTGAAACGTTTGCCAGATTCCTTTCTCCTCTTGAATCAGTTG…
M443949	CATGGAAAACGGTACTTTGG	GCAGCGCTTTATAAGGAGAG	333	LPss193334_c1_seq15_m.443949	LPss193334_c1_seq15	ATAGTATTAGATGATGTAGATAGTGTTTATGTGTTAGATTCCTTTTTGGCAATGAAGAATGTCCTTGACCCCAAGAGTTTGATTTTGGTTACTACTCGTGACAGACATGTCCTGACAAGGTCGGGGATAGCAGAAAGTTCAATTTACATGCTCAGCGGAATCAATCAAGAAGGCTCCCGAGAGATTTTCTGTTCATATGCCTTCTCGCAGCCATATCCACCCCCAGAATTTGAACCTTTAGTAGAGGAAATTTTAAAGGCATGTGAAGGATTGCCATTACTTTTGAAAGCGTTTGGGGGTCTTCTATGTGGAGAAAATGATCTATCTGCATGGAAAACGGTACTTTGGAGAATCTCCAAGATGGAACATAATGACACATTGGGTATGCTTATGATTTGT…
M445668	CTTCTTATTGGAAAGGGCAAT	TTTCGGTTAGTGGCCAGA	345	LPss193391_c0_seq1_m.445668	LPss193391_c0_seq1	GTTTTAGATGATGTAGATCATGTACATCAGTTGGATGCGTTTTTGCCAATAAGGGAAGTCCTTCATTCAGATAGTTTAATTTTGGTAACATCTCGCCACAAGGATGTCCTCACAAACGGGGGAATAAGAGAGGCATCAATATATAAGCTTACAGGGCTCAACGAACAGCACTCCAAACAGCTCTTCTGCTCGTATGCCTTTTGCAGCCCTCGTCCACGTCTAGGATTCGAAGATCTTGTCGATGCCTTTTGTAATGCCTGCGCTGGATTACCTCTTTCTTTAAAAGTTTTTGGTGGGCTTCTACATGAAAAGAATGACCCTTCTTATTGGAAAGGGCAATTGGATAAACTTCAGCGAATAAAACTTCCCGATGAGATTCACAAGAGGCTAAAAATAAGC…
M446126	CTTTCAGTCAACCCGATCC	AGATTTAGAAACCCCAGCAAA	349	LPss193410_c2_seq6_m.446126	LPss193410_c2_seq6	GTTCTTTCCTCCAGTAGCTTCGTCCTGATTACAAGTAGAGACATAGATGTTCTGACAAGGTCAGGAGTAGAAAATTCGTTGATTTATTATCTTGATGGCCTCAACCAACAAAATTCCCTTGAGCTCTTCTGCAAGCATTCTTTCAGTCAACCCGATCCACCCCTAGAATTTAAAGATCGGGTCGACAAGTTCGTAACACTCTGTGATGGATTTCCTTTATCTTTGGAAGTGTTCGGGGCACTTCTGTACCGGAAAACTGACATGTCTTTCTGGGATGCTCGCTTGGATAGGCTTCAAAAGGAACTTCACAGATCCATAGAAGAAAGATTGCTAATTAGCTATGAAACCCTGGATACATCCGATAAAAATATATTCTTAGATATAGCCTGTGTTTTCATA…
M446411	GCGTCATGTTTCTCAAGGTT	TGACATCACCTGTCCTCAAG	348	LPss193414_c0_seq1_m.446411	LPss193414_c0_seq1	GTCGTGAATGCCCACGTGTCTATGTCGGAATGTGAGATAAGGCCGAAGCGTTTCTCTCGTTATATGCTGTCCATGGCTTCGTCCATGCTACCACTCTGCTCTTGTTTTCACTCAGAACTCACATACCTCTGTTATTATTGCAACTTCACTTTTCGTTCGTTTTTTGTCATGGAGATTGCCACCGGATTTGCCAGCGGGATTGCCACCAACGCAGCAGGCGGGTTTATTAGTGTAGTCGTCCAGCAGATCAAAGACGTGGTTGACTTGGATGGAAATCTTCAAGTTCTTCATAAGGACTTTGCCCACATGCTGTCCTTCTTGGACCATATTCAAAATCGATTCCAAGATCAACACAAAATGCTGCCGAAGCCCGCAGAAATGTGTTTGGGAAAGATGGGC…
M447893	GGATTGTATCACTGCACCAAC	CTTTCCCACTGGTCTTTGG	341	LPss193466_c1_seq1_m.447893	LPss193466_c1_seq1	CTACAGAGTTTTATGCTATACTTCTACAAAGGGTTAATTCTGCCGAATTGCAAGTTTGCACATCTTGAAATGGTCGGATTGTATCACTGCACCAACATAAGGGAGCTCACTCCATTGGAGCGGTTGCCAAATTTAAAGATTCTGAAGTTGTATTGGTGCAATGAATTGAGAGAGTTGGGGATAGGGAGTGGTGGAAGTGTTGGATATCCAAGGCTACAGAAGTTGGTTCTGAAAAGTCTAAGGAACTTAGAGAGTTTGTGTGGAGCATCAAACAGGGGAGTGTGGGATGAAGGAACACTCCCTCACCTCCGTGTCTTGAAGATACATGATTGCCCTTTTTTGGAAAGATTTCCGAGTGGGATGGAAAAATTGCAAAATCTAAGTGCATTAGTTTGTTCC…
M448054	AAGGGTTGGAACACCTCACT	CGCAACTGCTCCACTACTCT	289	LPss193472_c0_seq3_m.448054	LPss193472_c0_seq3	ATACAAGGGTTGGAACACCTCACTAAGCTTAAAATACTATCTCTTGACCATCTCGCTGAGATAGAAGAGTTACCACTTTTGGAAAATTTGTGGTTGTTGTGGGTTAAGGAATGTCCCAAGTTGAAGCGCATACAAGGATTGGAGCAGCTCACAAAGCTTAAATATTTAACAGTTGAAGAATGCGGTGAGATAGAAGAGCTGCGAGGTGTGGAACATGTAATGTCATTGGAAGAACTTGATGTAAGGTACTGTCCCAAACTGCAGTGGCGGGGGAGAGTAGTGGAGCAGTTGCGCCAACGATTGAGAGAAGGCCTA
M449455	TTCTTCCAAGATCATGACATAGC	TCATCTTTAGAGAGGGGTTGAG	350	LPss193514_c0_seq3_m.449455	LPss193514_c0_seq3	ATGGCAGGCATCAGCAGAGTATCAGGCAACGCCTTAATCAACCCTGTGATGGAATTGATGAAGGTTGTTATTCAAATGGAGGATAATTGTCAGATTCTGCGAACTGACATGAAGCCTATGGAGAGCCTTCTACATGATACAGCTGACATCCTCTTCCGAGATGAAGTGGATATTGCAGCCTTCTTCCAAGATCATGACATAGCGCCCCTGGAGCTGGTGAAGACGTGGTTGCAATTGCTGCACAATTCTCTTACTGAAGCAGAACGCCTACTCCGCATCGACAACTGGGGAAGGCGCCAACGTTGTCTTGACTTTATCGTGAACAATCCCAGGAGACCCTCCAAACAAATCAGACATTGGAACGCTTTTTTTGATCACCTCTGTGGTTGCTTTCCAATC…
M449762	GCTACCAGGTGTGGGAAAC	CGGCCTTCATTACTTCTGC	328	LPss193530_c0_seq1_m.449762	LPss193530_c0_seq1	ATAGGAGAAGACAGGGAAACTGCTATACGAGTATGGGACGGATCGGACTGGGGAGGATATCAAGGGATATGGATCTTGCAGAGCCGGTGTCTGGTGGAGGTGGACGGCAAGAACCGTATAAGAATGCACGATCACCTGAGAGATCTGGGCAGAGATATTGCAAAAAATGAAACTCCCCATCGGCTTTGGCGCCCAAATGATAACCTTCTTCATTGTCTACCCGATCAATCACCGGTGCGTGGAATTCACATGGTTGAACAAAGGTCTGCTCCTCGTTTCGAAAACCCTGTGGAGCTGGGCAACAGTTTCCTGGGGATGAGGATGTTGGAGCTGCTTAGGGCTGAAGGTGATTGTCTAAAAAGCATATTTAGCAGCGTGCAGTCAAGACATCTCATATGG…
M648262	GAGGATGCAGAATGCAAAAC	CCCATCCATTAAAATAGAAGCA	345	LPss1935411_c0_seq1_m.648262	LPss1935411_c0_seq1	GGAAAAACTGTTCTTGCTGATGCTGTGTTTGCACGACTTTCTATAGAAGGTTGTAAATATTCTATGGTCAGATTGGATGATATAACATCAAATCCAGACATAGTAGAGCTGCAAAAGTGCATATTAAAAGATTTGAGCATAAAAGCACCTATGGGGATGACAGATAAACAAGAAGAAATTGGGCATCTAGTGTTGGAGAATATTAGAACATTTGAGGATGGACAAAGAGAAATTGGTCGCATGTTAGAGAAAGAGATTGCATTCATTTATATCGACAATGTTGTGAACGGTGATCGTCTTGAACAGATTTTGCCTAGGGACATTAAGTCGGCAAAAAAATTGAGATTACTTATCACTGCAAGAGACACAAGTCAATTTAGAGGATGCAGAATGCAAAAC…
M450970	TTTAATCACATCCCGTGACA	AAATCTGTTGCTCTTCTCTATTAAGTG	350	LPss193568_c0_seq1_m.450970	LPss193568_c0_seq1	GAACTCTTCAACAGGAAGAGTTCAGAATACAGTAAATCCTATTTTTTATTTGATGTAAGAGAAGAGGCTAAAAACTCTATAACTTCGTTGCAGACAAAACTTCTGAAGGGCTTGAGTGCATCTAAGGAAAAAATAGACAGCAAGGATGAAGGCATAGAGATTCTCAGGAGGCATTTCTCGCTCTTATCTGCACCAGTCTTGCTAGTTCTAGATGATGTAGATCACCAGGATCAAGTAGATGCACTTTTGCCGGTTACAGAAGGTATCTTAACTCTACCCCCTAGTAGCTTAATTTTAATCACATCCCGTGACACGAATGTCCTCACAAGGTCAGGAGTACAAAAGCCATCAATTTATAAGTTGACTGGCCTTAGTAGAGAACGCTCCAGAGAGCTCTTC…
M451180	GAGATGCAGCCAGGATACAA	AAACCGCTGTTGTCTGCTAC	350	LPss193579_c1_seq2_m.451180	LPss193579_c1_seq2	ATGGCCGCATCCTCTTCCACCGCTGCTCAGCCTAACAATAATCAGTGGTTCGATGTGTTTATAAACCATCGGGGCCCTGATGTTAAGGAAACCTTCGCGAGGTCTCTCTACCTTCGCCTTCTGTCACTTGGATTGAGAGCCTTCCTGGATAAAGAGGAGATGCAGCCAGGATACAATTTTCCTGGTCAAATAGAACACGCCATTAGAACCGCATCTGTTCATGTAGCGATCTTCTCTCCCAGATACGCTGAATCTAGCTGGTGCCTGAATGAACTCCTATTAATGTTGGAGTCAAAGGCTCCCATTATTCCAGTGTTTTACCAGGTCTCACCAGCAGAGGTTCGGTGGACGCAGGGCAAGGACGGAAATTATGCTCGAGCCTTACAACAGCTGGCAAAG…
M455613	GATTGGGCTCAGGGAGTTA	CAAAGCTGCCATCTCCTTC	340	LPss193664_c1_seq3_m.455613	LPss193664_c1_seq3	CTGTTGACTCAGTTGAGAGAGTTGGAGATATCAAAATGTGGAATACAAGAGTTACCAGGTCTCATGAAGATGAACAATCTCCAAACTTTAAGAGTACGCGGTTGTCCGTTACGGGAACTGCCATTTAAGGAGTTGTCTGCCCCAAGCAGAAAGAGAAAGCGGAGGGCAAAGGACAAAGGCCTGATTGGGCTCAGGGAGTTAGAGTTGTACTGCACAGAAGTAAGAGAGGTATCCTTTCCTGAAGGTGTGGGCATCAACCTTCAAACCCTCCGCATCATGTGTTGTAATGATCTGGTAAAGGTTGGTGCATTACCAAAAGCAATAGAGCATCTGATTTTAAGGGGTTGTGGTGCATTGAGGAAAATAGAAGGGCTTTCTGGGCTCGCCGAACTTGTGGAT…
M455847	AACCTGGAACGCCTCAAT	TTTCTCTCGATGCAATCAAA	343	LPss193675_c1_seq6_m.455847	LPss193675_c1_seq6	TTTATTGATACCGAAGGTTGTCATTTGAAGCGCATTTTGTGGTGGGTACACTCACCAAATCCCATCTGGCTTCGCTGGTTGAAATGCCCCTACAAGACTTTGCCTCGCTGGGTTCCGTTGGAGAATTTAAGGGTTTTAGAATTGTCCGGGTGCTATTTGGAAAGATTGTGGCCTTCCAAATCTCAGGTACCTTTGATGTTGCGAGAGTTAGTTATTGATTCTCCCCTTTCAAAGTTACCAAAGTCCATCGGGCACCTGAAGGACCTCGAACTCATGGTACTCCGAAATACTAATCTCAAAAGTTTGCCAGAATCATTCGGGAATTTGAAGAAACTAAAATCTCTCGATCTATCTCACTCCCCTTTGTTGCAGAAGCTTCCGATTTCCTTCGCTAAATTG…
M457391	GCATGACCATAGAAAATCGAA	AATGAATTTGGCAATGCTTC	349	LPss193727_c0_seq2_m.457391	LPss193727_c0_seq2	ATGAAAGCAGAAGAGTCAATCGAAATCCAACCCTTATTACCCGAAGAAGCGTGGCAGTTATTTTGCAAAGCAGCATTTAAAGACGGGGTTGTTCCGCAAGAGCAAGTGGAGAATGGGAGACATACTGCCTACTTCTGTCGACATTTGCCGTTGCTTATAAATGTTATCGCTGCAACAAAGTTGGGCAACACAGGGGCGAATGACTGGGGTTTTGCTTTATCAGGTTTGAGAAAATATGTGGTTCGTCCACTTGACCGTTTACGTCTCCTGAAATGGAGTTATCACAGTTTGCCTGATGCTAATATAAAAGTCTGCTTCCTCTACTGTGCGATGTTTTCTCAAGATCTGATGATTAACATAAAAATGATGGTGGAAAAGTGGATTGCTGAAGGGCTTGTA…
M458116	TATTTGCCCGAACCTTCA	AAGGGAATTTCAGTTTAGGACAG	350	LPss193751_c0_seq5_m.458116	LPss193751_c0_seq5	ATGCGGTTGACGATATCAAATTGCCCAGCTTTGAAATGCCTGCCTGATTCCATTCGACTGTTGAGTCGGTTGTTATTTTTGAGCATAGAGAACTGTGGGATAGAATATTTACCTCAAAAAATGAACAATCTAAGAACTTTAATGGTAACCGAGTGTCCACTGCACGAGGCTCCATTTAGAAGGGTTGAAGGAGAAACAGAAACAGAGTTGAATACATTGGACAAATGCATGTTTCATGGAGGTATTTGCCCGAACCTTCAAGGTGTTTGCCTTAACCTTCAACGTCTTTACTTAGTCGATTGTAAGGAATTGAGGAAAATTGGGTGTCTCTGCGGTCTCACAGAACTTGAGACTCTTGAAATTCATAAGTGTGAAAACATAGAGAAGATCTCAAGTGTT…
M459581	TCCATGGAGAAAATACGTCTTAC	GTAGAACGCCAGAAACGATG	346	LPss193782_c1_seq2_m.459581	LPss193782_c1_seq2	TTAAAAAAGGTGAAAAAACCAGCTTTGGACGTTGCTGAACATCCAACAGGTTTGGATGACAAGGTAGCTGATTTCGAGAATACAGTCTTTTTGCCACGACAGCTTGGAGGAAAACCTCAGATCTTGGGGATCGTGGGGTTAGGTGGTGTAGGAAAGACCACGTTGGCAAAAGAACTCTTTAATAGGAAGAGATCGGGTTACAAAAGATTCTGTTTTTTAGCTGATGTTAGAGATAATGCAGATAAAGGAACTTTACATTTGTTGCAGAGAGAACTTCTTCAGAGCTTGACCGGAGGAGCTGAGCCAATAAACAGTGTCCATCAAGGAAAATCGATTATCAAAATGCATATTTCATCTCCTAACATCCTAATAATTTTAGATGATGTAGATAAGGTGGAT…
M459983	GTCATCCATCCAAAGAGTCTG	CTCCTCTTCCTCCAGAGCAT	348	LPss193800_c0_seq9_m.459983	LPss193800_c0_seq9	GTCGCCAAAGAATTTTTCAACATTGCCAGAGCAAAATCGATTAGAGCAAAAGACAATCGATTTTGCTTTTTATTTGATGTAAGATCCAAATCTTTAGATTCCCTGCAGAGTAGCCTTCTGCAGGGTTTTGGTGTATCGAATGTACAAATAAATAGCATTGATGAAGGCAAGGTTTTGATCAAAATGCATCTATCATCTTCTGACGAGGCCCTTGTGGTTTTAGATGATGTGGACCATATTGATCAGCTGGATGCATTACTTTTTCCAGTTAAAGATGTCATCCATCCAAAGAGTCTGATTTTAGTTACATCTCGCAATAAAGATGTGGTTACAAACTCAGGGATAATATCATCCATTTACACGATGAAATACCTCAGTCCTGAGCACTCACGAGAGCTC…
M460358	TCATCTGGTTAGGCAATTCG	TGTTTACAACTTGGCGAGCTA	350	LPss193803_c1_seq3_m.460358	LPss193803_c1_seq3	ATGGGCCACAGTATTAGGAAATTAAAGGAGAGACTCCAACAGATAAAAAGGAATGCTGAAAATCTCGAATTCCCTGGGTGTGTTGTCAATGTGAATTCTCATGGTCAGGTATTGGATGTAGATTGTTTTAAAGAAAAGAGGAAAAAACCCAATGTTGTTACTCAAGAATCACAGATTGTACACATGGTCAATGATATTAAAGTGATTACTGAATGGGTTTTGAAGGAACACAGCCCTCCAGTCATTGTCGTTGTGGGCATGGGAGGGCATGGCAAAATCCTTCTGCCTTGTCATATCTTCAACAGCGAGGAGGTCAGTAAACATTTCGGCTGTCAGCTTTGGTTGGCAGTATGTAAGAACTTCTCTATTAGAGAGCTCCTCTATCATCTGGTTAGGCAA…
M460502	GCTTAGAAAGGCTCAGAACG	GGGCCCCAAACACTTTTA	345	LPss193806_c0_seq5_m.460502	LPss193806_c0_seq5	TTCAAGGTTGACTGTCATGTCCAGTACCTTTGGTTAATATTTGTGCCTTGTTGCTCCCATATCTGTTTCTATTATTGTGCAATGACAGAACTGCAAGCATCCACTCATCCCAGGGTTTATAGGTCCGCTCCCTCCACGTCCAGCGCCTCCGCTAGCACTGATATCTGTTACAACATATTCATCAATCACAGGGGCCCTGATGTCAAAAACACCTTCGCTAGCCATCTTTATCATCGCTTTCTTTCGCATGGATTGCAACCTTTCCTCGACAGGGAGGAACTGCAGGCAGGAGATTACTTAACCCCACAGATTGAAGGCGCCATCAGAACCGCTTCTGTCCATATCACTATTTTCTCCCCCAGATACGCGGAATCAAAATGGTGCCTGGATGAGCTTCTA…
M461125	AAGCCCAGTTGAGCAAAAT	TCTGAGGGGTAAGGTTGTCA	348	LPss193825_c0_seq1_m.461125	LPss193825_c0_seq1	TCAGTAGACAACACTCAGAAGAGCTTTTCTGCCGGCATGCCTTCGACCAAGCTCGACCCCTTTGAAGACATGGTTGCAAAGTTTGTCGATGCCTGCGATGGATTACCATTGTCTCTCGAAGTGATCGGGGCTCTTATGCACGGGAGAAAAGATTTGGAGTATTGGGAAGCCCAGTTGAGCAAAATCTCCAAAGTACTTCCCTCTGATATACAAAGCAGGCTGAAAATAAGCTACGATAGTCTTGATGACGAGGAGAAAGAGATATTCTTGGACATAGCCTGCTTCTTCGTTGGAGAAGACAAGGATACCGTCATAAGAATATCGCAAGGATCTGGCTGGGAAGGATCACTGGGTATTACGAATCTAGAAAATAAGTGCCTTGTGAAGGTTGATAGAGAA…
M461409	ACTCGCAGGAAGGATCTCAT	TTGGGCAGAGAATCATAAGC	350	LPss193835_c0_seq2_m.461409	LPss193835_c0_seq2	GCTATTGGAGATCAAATAAATATCTGGCTCCGAGGCAGTTTTGATGAGAGGAAGATGAAGCTGTCTGCATATCTGAAGGAGAAGAACTTTCTTCTGCTATTGGATGACTTGTGGAGTCGCCTCGATTTGCAAGAAGTAGGTGTGGCTTTTGGGGATGATAAACACAGTAAAGTCGTATTCTCTACTCGCAGGAAGGATCTCATTCCAGAAATGAGCGCACAACAATATTCCACTGAAATACAACTCCTCTCTAAAGACGAGCGCTGGAACCTGTTTCGCAGAGTTGCTTTCAAAGACCAGCAAGTTTCTATGGATATAGAAGACCGTGCCAAGCAAATTGCCAACCACTGCAAAGGCCTGCCTGTGGCCCTAAATGTAGTCGCCGCAGCAATGGTTGGG…
M463406	TTGCATCCAAACGCTGTAA	CCTTGCTGCTCTGTATTACCA	350	LPss193890_c0_seq1_m.463406	LPss193890_c0_seq1	ATGTTCCCTACCATGGTCGAATTGATTTATAATACGAAAGTATCCATATTGGTTTCGCAGATTATTATGGATTACCAATTATACCCAATTCTATGCATTTCTCTGTTTGCAGTCATCACATGGCTTGCGTTGAAGCACCTCCTCATCTGTTTCGTCTCCAATTCGATCTATCTATCTTTCGAAGACAAAATTCAATTTTTTTGGAATGATAGCACACCAGAAAAGAAAACCCTTCAAGTTAATTCCATCGCTCGCATTACAGGAGGATCTTTAACAACTCAACAGGCACCGTGGAGCCAAACGGCAATCGAAACAAGCAGAAAATTGACAGTTAATAACAGTGGCGCGCCATCCAGGGTGATTCATTATGATGTCTTTATAAATCACAGGGGCACAGAT…
M463889	CTTGTTCAGAATTGAGGCAAA	CATCAAATCCTTGCTTGAGTC	348	LPss193903_c1_seq3_m.463889	LPss193903_c1_seq3	TTTGCTATGATGAAGTCTCTGGAGATTTTAAGTGTAGATAAATGTCCGTTGCTGGAACTTCCATTCAGAAGGGTTGAAGGAGAAACAGGGGAAAGACAATTGGATAAATTGTCATCCACCGATGACAATTGCATGTTTGGTCTTCGGGAGTTATGGATGTCAGGGACAAAAGTACTGGAGGTAGGCTTTCCGGTGGGCATTTGCCCCAATCTTCAAACTCTGACTTTAAATTCTTGTTCAGAATTGAGGCAAATAAGAGGGTTTACTGGTTTGGGAAAGCTGGAGTTTCTCGACATCATCCAATGTGATAAAGTGAAAGACCTGCCGAGTTTTGAACCCTTGATATCTTTAAAACAGTTGTGGGTTGTAGGCTGTGATGAGATGAAGAGCATAGAAGGG…
M465650	AGAGCCTCATGGTGCTTGT	TTCTAGTTGCACTTCCTTATTCG	347	LPss193963_c0_seq1_m.465650	LPss193963_c0_seq1	TCAGGGATAGGTGAGCACAAATCAATGCTACATTTGAATGTCAAGGGCTGCAAAAATCTGAAGACGTTGCCCCCTGGAATATCCAAGCTCGTCTATTTACGGACGTTGAAAGGCGCTCCAGTATCCATCAGGAACAACAATCAGTCAAGCACAGCCACTGCTTCGGATTCAATGCAATGGACGGATCTAAGAGGATTGACCCGTCTGCAACACCTATCAGTTACATTAATAGACGCTCAATCATCTGCAGCAGAATCAGTACAAGCTTCGGAAGGCCGTACTATTGACCTCGAGGGCACTTTTGGGGGTTTGACAGACATGCGGACCCTCTATTTCCGAAATTCCGCTTGCGGCGGCCTCCTCCATCTTCCCGACGATACACAACACATGGTACGCCTT…
M466508	CAGCGGGGATACGAATTT	CTCGAAACCACTAATGTCTGC	348	LPss193976_c1_seq2_m.466508	LPss193976_c1_seq2	ATGGCTGCTTCCTCGTCTACCGCTGCTCATTCCAACAACAGTCAGTGGTATGAGATATTCATAAATCACCGCGGAGTTGACGTGAAGAAAACCTTCGCCAAGTCGCTCTACAATCGCCTTCGCTCAATTGAATTGAAGGCTTTTCTGGACGAGGACGAGTTGCAGCGGGGATACGAATTTCCTTCTCAAATAAAACGTGCTATTGAGACTGCCTCAGCCCATGTGGCGATCTTCTCTCCTCGTTATGCTGAATCAAACTGGTGCCTAGATGAGCTTGTACTGATGTTGGACTCAGGGGTTCCAACAATTCCAGTGTTTTACGGTGTCACACCCGCGGAGGTTCGATGGGCGGGGAGTAAAAGGGGAAGATATGCTCAAGCCCTACAAATCCTGGCAGAG…
M470655	TCGAGAAGCTCTGTATGATCC	TCCGGCAGTAGAAGTTTTCTT	350	LPss194108_c0_seq5_m.470655	LPss194108_c0_seq5	GTTATTGTGAGTTCCAGGAATCACAGAGCACTGTTAGAGATGGGGGTTAATGCAGAAAGGTCCGCAATAAAAATGGAGGATTTGCTTGAAGATGAGAGTTGGCCGTTGTTCGCTCATCATGCTTTCCCATATAATAACAGAAATCTGCCAGTAAGCATTGAGGAGAAAAAAGCGAGGGTTGTGTGTGCCAAGTGTGGAGGGCTTCCCCTTGCGATCAAAGCAGTTGCCCGGTCAATGGCAGGCATTATTGATCCAAAAGAGTGGGAGTTCGCAGTCCGGAGGCTTCCAAACGCCGACGGCCAAGACCTTCGAGAAGCTCTGTATGATCCCCTGAGGTGGAGTTATGATGCCCTGGGCAGGTACGACGTTAATCTGCAATTGTGCTTCCTCTACTTATCT…
M471815	GATGTGCTCACATGTTCAGG	GCAATATCTAAGAACATCTCCTGTT	344	LPss194140_c0_seq4_m.471815	LPss194140_c0_seq4	ATGGAGGCATCTTCGTTATCCCAATTTTTTTCTGAAACTGAAATTGTATCTATTGCGTCGACCACAGATGCAATGGCAGCATATTCTTCAATATCCCAAAGTTCCCTTCAAACTCAGACTCAGATTTCTCATGCCTCCGCCTCCGCCTGCGCCTCCTCCTCCTCCACGACCAGCGACTACGGCTACGATGTGTTCATAAACCATCGTGGCCCAGATGTCAAGAAAACCTTTGCCAGTCATCTCTACCATCGGCTTGTTTTACATGGATTCCGAGTTTTTCTGGACAAGCAAGAGCTGCAAGAAGGAGAAAACTTAAGCTCTCAAATAAAAAGCGCCATTGCTACCGCCTCCGTTCATGTAGCCATTTTCTCTCGCACATATGCGGCATCAAATTGGTGT…
M474169	AGTTTCTCTCTTTTGGGATGC	TTCGGACAACTGAATACTACGA	338	LPss194186_c0_seq9_m.474169	LPss194186_c0_seq9	ATGAAAGATCTGGAAAGTTTCTCTCTTTTGGGATGCGATGTGGAGCGACTGCCTTGTTGGATTACTCAATTCCGAAAGCTAGCATACCTTGATCTAAGAAGCTGTAAGCAGTTGAAAGAGCTCCCCGCGGAGTTGCCATGTTTGAGAATGCTATGGATAGAGGGTTGCTCTAAGTTGGAGGCGTTGGAATTGGGGATGGGTTTTCCAAAACTACAGCAGTTGAACCTTAACTGGTTAGAGTCGTTGGAGTGTGTGGGGCCCGTGGGGGCAGCAAGTGGAAGTGGAGGGTTGGGAGAGGGGGCGTCACGGTTACCCCCCATGCTCAACTCTCTCGTAGTATTCAGTTGTCCGAAATTGAAGAGATTGCGTGGG
M476788	GGACATGACAGTTGGGAGTT	TGATTTCTGTTCTGTTCTCTTGG	349	LPss194246_c0_seq47_m.476788	LPss194246_c0_seq47	GCCTTGGCTTCTTCTGCAACGACTGCCAAATCAGCAAGGAAGAACTTGAGGGTCAGTGATACTGTTTTCACTGCATTGTCAGAAATGGGAGATGCACTAGATAATTGCACAATAGAAAACAAGGAACCATATATAGTGGGACAATGTCAAGCCTTTGAAGAGCTGCAGAAGTTGCTGATAGCTGATGTAAAGCCTAAGAACATTGGCGTGTTTGGCAACCGTGGATCCGGAAAAACTCTGCTTCTCAAGACAGTCTTCAAAAGCGAAGAGGTACGCACTCATTTTAGCGAGGGTTTAATACTCTGGCTCACTGCTTCGCAAAATTTTTCTTTTTCAAGTCCTGTGAATGAACTCTCACTCCGTAATCAAATAGCCATACAAAAAAATAATTTAGATTTG…
M477132	TGGATCTGGAAAAACTCTGC	TCACAATGATTTTGGAGTTGG	344	LPss194256_c1_seq5_m.477132	LPss194256_c1_seq5	ATGGTTGATCCTGGTTTTGTCCCTGGCCTTATTGGTGTGGGCTTACAGATGACAATCGACCAAATACTTCGGAAAATTAACATTGCCCTTCACTGCAAGAATGAGTTGTCCGCTTTGAAAGATAAAATAATAAGAATTGAGCCTATTATCGAGCAGATCCAGCAGAACCGGCTAGCATTGAACCAGCATAAAGAGGAGGCTTCAGCCGTTAACAAATGGCTTAAAGAGTTGCAGGTGCTTCTCAAAGAAGCATCAGAAATTGTGCATCAGTGTACAATACCAAGGTGGAAACTTGTTTCTCGATATAAAACCACCAAGAAGATCAGCACTCTGATTGCAAATATAGACAAAAATGTAAGATTATCTCCCTTGGTTAACATGGTCCAAGCTCAAGAGCAC…
M477516	CGTTTCAAGTTGCACAGAGA	GCATATAGCTCCTCCAACGA	348	LPss194265_c0_seq2_m.477516	LPss194265_c0_seq2	GTGGAGGTTGGAACATTGCCAAAAGGACTCATAAAACTGGTTTTGATTGGTTGTTCTAAATTGAGGAGGATAAAAGGGCTTTGTGGCCTTGCAAAACTTCAAATTCTGAACATTAGCTGGTGCGAAGAATTGGAGGAGCTACCCAGTTTTGAAACATTGATATGTTTAGAGGAGTTGCAGGTATCTGAGTGTGTGAATCTGAAGACCATACAGGGCTTGGAGCAGCTAACAAAGCTTCGAAAACTAGACGTTTCAAGTTGCACAGAGATGGAAGACCTGCCAAGTGTTGAATGTTTGAGGTCGTTGGAGGAGTTGTGGGCATGCAGTTGTGTTAAGCTAAAGAGCATACAGGGATTGGCGCAACTGACACAACTTCGAGAACTACACGTTTTTGGCTGC…
M477672	CGGAAGCATTCCTAATTTGA	ATTTGATGGGACGTGCTTT	344	LPss194269_c1_seq4_m.477672	LPss194269_c1_seq4	TGCTCTTCTTTTCCTAAAAATAGTCAAATAAAATCCAAGTATTTAGTGAATGCTTGGATTGGTGAAGGATTTACCCCGCGCACAGCAGAAAACCCATATGATATAGGCCTCTCCTATATTGATGAACTTGTTGATCGATGCCTTCTTGAAGTTTTGAAGGTTGGAGGGGATGGACGAGTAAAGTCTTGCAAAATCCATGATTTGTTGCACGAATTAGCTAATTCAGAATCCCACAAGAAAACTAAATGTTTGTTAAAGCCTGGCCAAAATTTGGAAAAATTTCCAGAGGGCCAGTTGGGCCTACGTAGAATTTCATTGATTGCAAACAATATATCAAAAATCACGGAACCCATCAAATGTCCAGGGCTCCGCACTCTATTTCTGTGTAATAACGTCCGT…
M478150	TATCATCCCTTGTGCAACTG	TCCATACACAAATTTTGAAGTCC	346	LPss194293_c0_seq1_m.478150	LPss194293_c0_seq1	TCAAAACTTCGATCTTTAGAAGTGTTGGACATGACAAATTGTCAGAATTTAAAAATTTTGCCAAAAGATTTTGAATTATTGAATTCTGTACAAGAACTCAGTTTCAAGCATTGTGAGAGTCTTGAAAGGCTTCCTGCCAACTTTGAAAAACTTGAGTCATTGAGAGTTCTGAATTTATCCTTTTGCAAAGCCCTCAAGAATCTCCCTGATGGCTTAGGAAATTTATCATCCCTTGTGCAACTGGATCTATCATCCTGTCAGAGTCTAAGTAGTCTTCCAGCAAGCATTGAACAGTTAAAGTTGTTGGAATCCATTAATATTTCGTCATGTTTGGCTTTGAAAGAATTACCCTCTGGGTTTTGCAACCTCCTTATTACATATCTTGACTCGACTGCGTGT…
M478555	TAACTACGGCCCCAGGTC	TCCCATACCTTTTGGAGAAA	285	LPss194303_c1_seq5_m.478555	LPss194303_c1_seq5	ATGGCAAACCTAACTACGGCCCCAGGTCACGATGACAATTATTCTGCTGCTGCTTCTTCCTCGGCTTCATCCTCTACCTCCTTTTCTTGTTCCCGCTTTGACATCTTCATAAGTCACCGCGGGCCGGATGTCAAAGACACTTTTGCTAGTCATCTCTACAGACGCCTTCTTCATCATGGATTGAGCGTCTTTTTGGTCAGGGAGAAATTGGAGGGACACGATTTTTCTTCTCTGATAGAACAAGCTATCGGAGGTGCCTCAGTCCAAATTGTAATTTTCTCCAAAAGGTATGGGAAATCTAGT
M480347	AACTAATCTCCGACAGGTAACG	GGGCCACCTAGAGACAGAAT	318	LPss194362_c2_seq3_m.480347	LPss194362_c2_seq3	AGTGAAAACTGTATAAGAATGCATGATCACCTCCGAGATCTGGGAAGAGAATTGGCAGATAAAGAACCTGGTGGATGTCCACGTCGTCTTTGGCGCTCAAATGGCAACCTTTTTCGTAATGTGTCTGTTCAATCCACGGTGAGAGGAATTAGCATGGTTCAACAAAAATCCGGTGAATCGTTTCAGAGTCCTGCAGATTTTACCAATCACATCAGCAAGTTGCAGCTACTGAGAGCTCCGGATAATTGTTTTGAAAGCTTATTGAAGGTGATGAGACATCCGGAACTTCTGTGGCTTCGCTGTGAGATATATGACGACTCCCTAGCTTCGTGGATTTCAATACGGGATTCAAACTCCTCACTATCTTCGTTGATTCCATTAAAGAATCTAAGAGTCCTA…
M482068	ATGCCCTTCATCCCAGTAG	ACCGTCATAGCTAATTCTAAGTTTG	350	LPss194401_c0_seq3_m.482068	LPss194401_c0_seq3	TTGCGAGTCTTTCTGGACAAGGAGATGGAGAGGGGAGACTTCTTCGCGTCTCAAATAGCGAACGCTATTCGGACAGCCTCTGTCCATCTAGCGATTTTCTCTCCTCATTATGCCGAATCAGAGTGGTGTCTAAATGAGCTGTTACTTATGTTGGAGCAGATGGAGTCAGGCCAGTCAATCATTATTCCGGTCTTCTACGGTGTGAAGCTTGCAGATCTCAGGTGGAAAAAAGGAGTGTATGCTGAAGCCCTGAACGTTCACCAAAGCAAGAAAACAATCGACTCTCAAACGGGGCTACCGAGGCCGCGTTACGACTCCAGCACCATTGAGAAATGGAGAAACGCGCTTTCTTATGTTTCATATATATACGGTTTTGAACTGGAGCCGGACAATAATGGG…
M482294	TTCCAGTAGCTTAATTCTAGTTACGTC	CTCTTCGTCGAGACTGTCGT	349	LPss194411_c0_seq1_m.482294	LPss194411_c0_seq1	GATGCTCTCCATGATGTTGCAGAAATCAGCGGTTTCGAGCTGGACGAGGCGCCGTATAACGGTGACGAGGGGAAGTTGCTGACGGATGTCGTCGAAGAAGTGCTGAAAGTAGTTCCAAAAATACCCCTGCATGTGGCCAAATATCCCACCGGATTGGTGGACAAAGTTGAAGATTTTGAGAAAAAGGTGTTATTGCAGAAGCACGAAAGTGCGGAGGCTAGGGTCGTAGGAATTGTTGGACTGGGCGGGGTTGGGAAAACAACTCTCGCAAAACACTTCTTTAACAGTGCGAGAACAAAGTACCCTCGTTCCAGCTTTTTATCTGATGTCAGAGAACACCACAATGGAGGATCCTTAAAGTCCTTGCAGACACAACTCATTGAGGACTTAACTCAGCGG…
M482509	GCCCGGGAGATACTATCAAG	GTGTCTGCATCTTCTCTGAATG	346	LPss194419_c0_seq2_m.482509	LPss194419_c0_seq2	ATGGAGGCAGTGGCAAAGGCATCAGGCAAGCCATACCAGGTTTTTATCAACCACAGGGGACCCGATACCAAGAAAAATATTGCCAGTCTCATTTACCATGCCCTCGAACGCTATGGGTTGCCAGTCTTTTTGGATCAGTACGTACTTTGCCCGGGAGATACTATCAAGAATGAAATCGAAGGAGCCATTAGCAGTTCCTCTGTTCACATTGCCATATTCTCCAAAAATTATGCTCAATCACGCTGGTGTTTAGATGAGTTGTGTTGGATGTTGAAATCATCTCATCAGCCCAAGCTTATTCCCATATTCTGTGACGTTGACCCTTCGGAACTTCGTCACACTGAGAAGGGATGTTATGCCGATGCCTTTCAGAAACACCGTGAAAGAGAATCCATGGAA…
M485694	AGCGCGAAACTGGACTCT	TAAGCCTCCATGTCAAAACC	262	LPss194485_c0_seq3_m.485694	LPss194485_c0_seq3	CCATCAGAACTTCGGTGGACGCAGCGCGAAACTGGACTCTATGATAGACTCCTGCGCTTGCTCCCCTGGGTTTTTCGCATGCTCCCCTGGTTTCTTCGCAACCTCTGCCCTCCGAGTGTCGAAAATGGTGTGTATGCTCGATCCCTGCGCCAGCTTGAAGAGAAGAAAACAATCGACCGTCAAACTGGTCAAAAGAAGCGGCGATATGACTCCAATACTATCAAAGAGTGGAGGGACGCTCTTTTTAATGTTGCAGACATAAGCGGTTTTGACATGGAGGCTTATAATGGGGACGAGCAGCAGCTCCTAGAAAAGGTCGTGGAAGCAGTGTTGAAAAGGATTCCAAGGAAACTCCACGTTTCCAAATATCCAATCGCTTTGGAACATAAAGTAGAAGAT…
M487093	TGGCCTGATTGATCCTCTTA	TCTTTCCATATCGGTACTTTCTG	299	LPss194507_c0_seq1_m.487093	LPss194507_c0_seq1	ATGGCTGGCCTGATTGATCCTCTTACTAATAAACTTTTGGATAAAGCGTTCGCCGAAATGGGAAGGGTCGCTAACATCATTTTTTGCAGCAAAACATGGGGCAGAGAGCTGAAGGATATATTGTTGTTGCTAAAGCCTACCATCGATGAAATTTCTAAGAGAATTCCTGAATCAGATTTATCACCTGATAGAGGCAAGCAATTCAAAGGCTTTCAAGCAGACCTGCAAGATGGCCTTCGCCTCGTAGAAAATTTAGAGAAAATACGCAGCTTTGATATATTCAGAAAGTACCGATATGGAAAGAAAGTTTTAAAGTTTCAAAAGAAAATCTACAATTTCCTTTTTATTCAAGGTCTGCCCAGTGTTACCCTTGATTTGCAGAAACTAAGTGCAGATATT…
M487618	CAAGTGCATGCCTATACTCAGA	GCCTCAGCCAATTCCACTA	348	LPss194514_c0_seq1_m.487618	LPss194514_c0_seq1	GAAGGTGTTTGCCCCGACCTTGTACTCCTCGATCTCACAGGTTGTGGTAAGCTAGTGGAGGTCGGAGCATTGCCGACAACACTAAAAGAATTGAGATTGTCGGATTGCCGTGCATTAAAGAAAGTAAGGGGCCTCCGTGGCCTTGCAAAGCTTCCATCTCTGGAGATGAAGGGGTGTAAGGAAATAGAGAACCTGCCAGATGTCAGGGAGTTGGACAATCTTATATATTTGAATTTAAAGGAATGCCCTATGGGTGGTGTAATGCCATTTGCGAGTATAGAAAAGGTTCAAGGAGGCCTCAGATTGGACTCTTCTTCTATTGACAAGTGCATGCCTATACTCAGAATTTTAATTCTCTCTAAGACGAGAATAACTGAAATATCATTTGGTGGTGTTGTT…
M489282	AGTGTTTGGGGGACTTCTTC	GGGTAATGCTGGCTCCTT	349	LPss194557_c0_seq14_m.489282	LPss194557_c0_seq14	ATGGCACAGACAGTTCCTCGGCACAATGACAACGCAGCTTTTTCTTCTTTGCCATCGACTAAATTTGATGTGTTCATAAATCACCGAGGTCCTGATGTCAAGAAGACATTCGCTAGTCATATTTACCATCGTCTTAATTCCTGTGGATTGCGAGCGTTTTTGGACGAACCAGAATTGGTAGAGGGACGCACCTTTCCTTCTCAAATAGAAGCTGCAATTCAAAGCTCTGCTGTCCACATAGCCATTTTTTCTCCTACCTATGCAGACTCAGAGTGGTGTCTGACTGAGCTCATCCACATGATAAAGTCGGGGGCTACTATTCTTCCCGTGTTCTACAACGTGGAGCCTCAAGAACTCCGCTGGACGGGGAAAGATGGACGTGGGAGGTATGCCGAAGCC…
M489554	GGAAAAGAGAAGGGTTATTGGA	CTCTGTCCAACGCCAAAT	345	LPss194563_c0_seq7_m.489554	LPss194563_c0_seq7	CTCTTTTGCTGGCATTCCTGCAGGGAGTCAGTTCCACCCGTAGGATTTCAACCTCTTGTGAATAAGTATTTAGAGGCCTGTGATGGTTTGCCTCTATCTCTGAAAGTGTTCGGGGCACTTGTCTATGGAAAAGAGAAGGGTTATTGGACAGAACAATTGGATAGGCTTCAACAAACACTTCCATCAGAGATTAAAACCCGACTTAGGATTACCTACGATGCATTGCATGGAGAGGACAAAGAAATCTTCTTAGATATTGCATGCTTTTTTACAAGATATAGTAGGGATACTGCCATAAAAATATGGGAGGGATCACGCTGGAAAGGTCGGCTGGGTCTTCAGAATCTACAGAATAGATGCCTTATAACAGTGGACAATGAAATCTACATCCAAATGCAT…
M490321	GGGAACTCAGATGTCCAGAA	ATTCACCTGCAGGCTATGAC	350	LPss194584_c0_seq1_m.490321	LPss194584_c0_seq1	ATGAATCCAGAAGAGTCACTGCAAATACAGCCCCTCTCCACCAATGAAGCGTGGGACGTATTTTGCAAAATAGCTTTCAAGGAGGGGCATGTTCCAGAGGAAATAGAGGATATTGCCCGACAAGTTGCCGGCCACTGTAGAGGATTGCCACTAACAATAATTTTAATAGCCGCAGCAATGATTGGTATAAGCAGCCCTTCACAGTGGTATAATGCTTTTAATTCAATGCACATCCCAACTTTGGATTTCAATTTTTCAACGGCTCATCCTCGTCTTGATCGAGAGATGTATGACCGAATGAAATGGAGTTATAATAGTTTGCCTACGAAATTAAAGAATTGCTTTCTGTATTGTTCCATGTTTCCAGAAGATTCAACCATTGATGGGCAACTTTTGCAG…
M491338	GGAATTACCATGGTTCAAGGA	TCTCCCACAATGTTTCCAAC	316	LPss194610_c0_seq16_m.491338	LPss194610_c0_seq16	TTCTTCCTAGGAGAAGACAGGGACAAAGCAATAAGAATATGGGATGGATGTGGCTGGAGAGGTTCCATTGGTCTTCGGAATTTAGAGAACAAGTGTCTTGTTGAGGTAGACACTGAAAACTGTATAAAAATGCATGATCACCTCAGAGAATTGGGCAGAACTTTGGCGGAGAGAGATCCTTGCCTTCGTATTTGGCGTCCAACTGACAAGCTTTCTCCCTTTGTGCCCCACCGATCATCTGTGCGTGGAATTACCATGGTTCAAGGAAATTTTCACCAATCGCCCGCAGAATCTGTGCAGAGTAGGAAGCGTTTAGTTGATATGAGCAGGTTGCAACTGTTGAGGGCTAATGGTGATTGTTTGAGAAACATATCCAATGTGCTGGCATACTCAGATCTT…
M493002	GCCCTTCTCTTTGGAGAAAAT	TGGTAGTATGATGCCAAAGACC	346	LPss194652_c0_seq6_m.493002	LPss194652_c0_seq6	ACCTCTCGTGACAAGAAAGTCCTGAGAAAAGCAAAAATAGCGGAGACGTCAATTTATGAGTTAGAGGGGCTAAATACACAGCACTCCAAAGAGCTTTTCTGCTTTCATGCCTTTGGTCAACCACATCCACAGCCAAAATTTGCAGATCTGGTAGATCAGTTTATAACGGTGTGTGATGGATTGCCATTATCACTGAAAGTATTCGGGGCCCTTCTCTTTGGAGAAAATGAAAGATCTTACTGGGAAGAGATCTTGAATCGGCTTCACCATCTACCCAAGGAGATACAAGAGAGGCTTAGAATCAGCTACGACTCACTTAATTCAGAGGAACGACAAATATTCATGAACATCTGCTGTTTTTTCATAGGAGAGGACAGAGATACGGCTGCAAGAATCTGG…
M495709	GGAGTTGGGAAAACCACTCTA	CCTATGAGCACATGTTTGTCC	350	LPss194701_c0_seq10_m.495709	LPss194701_c0_seq10	TGCCCTCAGGCTTCTGCTGCTTTCTCCCCCATGGCCTCATCTTCATCTTCTGCCTCCACTTCTTACTCTCCAGCTCCTTGTGATGTTTTTATTAATCACAGGGGCCCGGATGTTAAGAGGACCTTCGCCAGCCATTTGTATCGAAGTCTTGTTTCCAGGGGATTGAGTGTCTTTTTGGACAAAGAGGAGTTGAAGGCTGGACAAACTATCTCTTCTCAAATAGAACAGGCTATCCATGGAGCGTCTGTCCACATTGCAATTTTTTCAGCAAACTATGCTGAATCTATTTGGTGCCTGGACGAACTTGTCCTCATGGTAGAGTCTGTAAAGTCGGGGAAAATCATTCTTCCTGTATTTTACAAAGTTGAACCTTCTGTGCTCCGTCATACAGTCAAAGAC…
M497330	AGGATTGAGTGCTGTTCGAT	TGCAACCTTTGAAGTTTTGAC	344	LPss194748_c0_seq9_m.497330	LPss194748_c0_seq9	CAACTCCAAAGTCTAGACTTGTATGGGGCTGAGAGCTTGGCGATGTTTCCAGAATCTTTTGGGAATTTAATTCGACTCAAAACTCTAAATTTGAATGGTTGCAGTAATTTGACGATGTCCAGCACCACACTTGGATATATTACGACCCTTGAGTTCTTAGACATTCGATGGTGTGAGAATGTGAGAGAAGTGCCTCCCCAGGTGGCACATCAACGCTGCTTGAAATACTTATATTTGTATGGAGCAAACATAAAACAATTGCCCAGTTGGATCGTAAACCTATTCAATTTAGAAGCTCTGTCAATAGGCGGCAACTATTTGTTGAAAGTACTGCCGGATCACTTTGCACAATTGGCTAAACTGGAAGAGTTGAGGATTGAGTGCTGTTCGATAGAATAC…
M498803	TTCCCTCAGATAGTTTAATTTTGATT	TCAAGGCTGTCATAGCTAATCTT	349	LPss194781_c1_seq2_m.498803	LPss194781_c1_seq2	ATGGCTCAAACACTCGCTTCCGCCTCCACCTCCACTTCCAGTACTGCATCTTCTCATGGCAATTACAGTTACCACGTTTTTTTAAATCATCGCGGCAGCGATGTGAAAAAAACTTTCGCAAGCCATCTCTACCGCCGGCTTCTTTCGTATGGATTCAGAGTCTTTCTTGACCAGCAGGAATTGCAGCGCGGAGAAGCAATAGATTGTCAAATAGAAAGAGCTATAGCAACGGCCTCCGTACACGTGGCTATTTTATCTTCTGGATACGCTCAATCAAGATGGTGTATGGACGAGCTCGTTCTAATGCTGAAATCCATGGAGTCGGGCGCTGCCACAGTTATTCCGGTATTCTATAATGTTAAGCCTTCCGATCTGCGATGGTCAGACAAGGGCAAAAAC…
M499887	GTCCTGTCACTTAAAGGTTTGG	GGCCAATGCAGTTTTTGAT	342	LPss194809_c0_seq4_m.499887	LPss194809_c0_seq4	TTGCTGGAATGTGTGGAGTATATTGTTGATGACGACTATCATAGTGTGGAGTATTTAAAGATTCATGAAATTTTCCGTGACATGGCAATTGACATAGGCCAAAAGGAGGAAAACTGCTTATTTGCAGCTGGTCAACAGTTGCAGAACTTTCCGACTGAAAAAGTTTCCAGGAATTGCAGACGAATATCGGTGGGCTATAATGCTATTCATGATCTGCCAAATGATTTGAGATGTTCAGAACTGGGGAGCTTGGTATTAGCCTCCAATGTTCGTTTGGAAAAGGTTCCAGAAGAAATTTTCAACAATGCCCTGTCTCTTCAGGTTTTGGATTTGTCATCCACTTCAATAAAAGGATTGCCAAACTTGAACCAACTTCAACAGCTTCAGTTTCTCAACTTG…
M500477	AAAAGATTCCCAATCTGAAAAAG	GATCTTAATTTGGCGGTCTTTA	350	LPss194825_c1_seq13_m.500477	LPss194825_c1_seq13	CATCTCCGACACCTATCAATAGCCATTGAATCAAGTAATGATGGTCGTGATGTTACAATGGAGGACGAGGGGACTTTTCGAGGCATGACAAAGATGCGCACCCTCTCCGTTCAACATCATAGTTGGAACGATACAGGTCTTCATCTTCCAACTGACATGGAGGCCATGCAACGCCTTGAAATAGTTCATCTTGTGAATTGCGTGGTTCCTAAGTGGATTTTTAAGCTTCAGAATCTCATGGAGCTATCATTAACCCGGCCGTTCTATAGCTCCAGTTTAGAATTTAGAGGGTTAGAAAAGATTCCCAATCTGAAAAAGCTAAGCTTGTCCTCCAATAGGAACCCGGACTTCATTGAATTTCCAAATGAGTTTGGGGAAGCAGGGGCATTTCCCAAACTG…
M501662	CTTGAGCATCTTTGTTTGGAG	CTGCTGACGTTGAGATGTTG	347	LPss194853_c0_seq1_m.501662	LPss194853_c0_seq1	TTCGGGAATTTAATTCGACTTGAGCATCTTTGTTTGGAGGGCTGCCCTCAGTTGGCTGTCTCGAGCAAAACAGTAGGAAATATCAGCACATTTGAAAGCTTAGACCTTTCAGGGTGTCTGAAAATGGAAGCATTGCCTCCCCAAGTGGCATATCAATTGTCCCTGGAAAAATTAAATTTGTGTAATACAAACTTAAAAGAATTTCCAAGTGCTATTGGAAACCTAAGCACTCTCCAAGTTCTGAGAGTAGATTCTTTCAAGGAAATGCCGGGACTCAAACACTTAGACCTGCACGGCACGGCAATACAGGAATTATCATTTGCCAAAGCTGTTTGCGCTAACCTTCAACATCTCAACGTCAGCAGTTGTTGTGAACTGGTGGAGGTTGGAGCA
M502279	CACTTGTCACAACCAGAGAGAA	AGGATATCTATACTCATTTGCAAGC	340	LPss194866_c1_seq1_m.502279	LPss194866_c1_seq1	AGCGGCAAAACCACTCTTGCATTCGCCCTTTGCAACGACCCCCAAGTCAAAGATTTCTTCAAGAACAACGTAATTTTCATTACCGTTTCAAAGCTTCCCAATGTAACCAGCCTTTTGGATATTTTAGAGACTATGTGGGATAAGCTAATTGGTGGTCAAAGGCCTAAATTCCAGAACAAAGAGGATGCACAGATCCAACTACAGAATAAGCTTACCCAAAGTGCAGGAAGGAGATATCGGCGAACTTTGATGGTTTTGGATGATGTTTGGTCTGCATCACATCTGGAAGCCTTGCTGTTTAAAGCTGAAGGATACAAAACACTTGTCACAACCAGAGAGAATTCCCCTGTTCTAAACAGAAATGACGCTCGTCTTTACAATATGCCTATGTTGGAGGTT…
M503518	CGGGAACATCCATTTAGAAAG	TCGGGGCATTCATAAACAT	350	LPss194891_c0_seq1_m.503518	LPss194891_c0_seq1	AATTTGCAGATGCTTCCAAATTCGTTTGGGGATTTAACTCAACTCAAACATCTATCATTGGAAAGGTGCTCTAATTTGACCATCTCCAGCGAAGCACTTGGAAATATTACCACTCTTGAAAGCTTAGATCTTTCATATTGTAACCAGGTGAAAGAAGTGCCTCCCCAGCTCACACGTCAACTGTCCTTGCAAAAATTATATTTGAATGGATCGAAGTTACAGGAATTGTCGAGCATTATTGGAGGAGCCCTCTGCAATTTGGAAGTTCTGGAATTAGGTAGCGATTTGATGGAAGTGCTGCCAGATGGTCTTGGTGTCCTGAAAAGCTTGAAGGGATTAACAATCTGTTCTTCACCGCAATTGAAATCCTTGCCGGATTCCATTGGACTATTGACTCAG…
M504456	TTCAACTTGCCATATTTGATAATAA	CTCCACTAAGTGAGTTTTCTGACA	324	LPss194919_c0_seq1_m.504456	LPss194919_c0_seq1	TACACCGGAAAGAACCGAACTCAGCGAATGGCTTTCCTGTCTGACAGGGAGAGAAAAATGGATAAGAGTGTTGTATCTATGCCTGGGCTCCTGTGCTTTGTGACCATGGTAGCTACAATATTGCTTCATACGGTAGCTGCAACAATTACTATTAGTGAATCGAGGAAACCATATAACTCCTCCCATATTCAGCTTGAAGAGCGTTTATCCGATGATCATCTGGTTAACAACATCCCGCGCGGAAGTACTTCTCTTCAACCCTATCATTTTGTTTCCAAGGAAGATGAACGCAGGCGTGAATTGGCATCATCCATGGATACACTAAGCGACGTGGATGCTCTTCTTTCGTTACGAAAGGCGATCACATCCGATCCATATGGATCGTTGCTCAACTGGACC…
M504816	TCCTCAATAGGTCAGGCATC	GTGAAAAGGCAAGCAACATC	343	LPss194928_c0_seq3_m.504816	LPss194928_c0_seq3	CAAGATTTTGAAAAGGTGGTGCTATCACAGCAAGAGGAGCATGTAGAGGCCAAGGTTGTGGGAATTCTGGGTGGCGTCGGGCTTGGCAAAACAACGATGGCGGAATTTTATTTTCAGCGGAAGAAATCATATTATAGGGAATTCTCATTTTTGTATAATGTGAAAGAACATGCTCTAAAAGATTTGCAAAGTAAAGTCATTGAAGACTTGATACATAGTCCCAATATCAGGATTGAGAGTGTCGAAGAAGGCTTAGAGATGATCCGGCAGCATCTCCCATCTTGTCACGCTCTGGTAATATTAGATGATGTTGATCATGTAGATCAACTTGATGCGTTGTTGCCTATCAAGTGTGTCCTTCATCCAAACAGCTTGATTTTGGTTACCTCACGTGACAAG…
M504833	TGAGTCATTTTTCCATTGACAG	TGTGCACTGACTAATGTCCAG	347	LPss194930_c0_seq1_m.504833	LPss194930_c0_seq1	TTTTTAGATATTGCTTGTTTTCTCGTGGGAGAAAACAAGGATATGGCGCTAAGGATATGGGAGGGATCAGGGTGGCAAAGTTATTTGGGTTTTCAAAATCTAGAGGACAAGTGCCTCGTAGAGGTGCACAGTGGAAATATACATATGCATGATTGCCTTCAAGATCTGGGTAGACAAATTGAAGAGGCTTCAACATCGGCGCGTCGGTTTTGGCGTCACACAGAGAGCACACAGAGCATTGATGATTTGTTACAGCAATATTCATCTGGAAAAAGGGAAGTGAGGGGAATTCGGCTGCTTGGTATGTCTATGCCCGAAAGTTGGAGACATGACCCTTTTAGATTGCACTTCAGTAATCGACGGGAAGATCTTTCTGTTATCAGGAAGTTGCAACTTCTT…
M506417	TTCCTTCAATCCGAACCATA	TTTTGACGAGGACTTTCCAG	347	LPss194963_c0_seq3_m.506417	LPss194963_c0_seq3	ATGGAGGATTTGCAAAGTAAAATATTGAAAGAAAGCGAGTTAAATGGCACAATTATTGTGGGCATTGCTGGAGTAGGCGGAGTAGGGAAGTCAGCTCTGGCTAAATTTTTGTACAACTTGAAACGTTCTGATTTTACTAGGTCTTGTTACTTGTCTGAGGTAAGAGAAAAGGGTATAGCATCTTTGCAGCATAAGCTAATTCGTGATTTGCTGGGTTATGATTTGCATATTGATAATACCAGCCAAGGAAAGGGTATTCTCAGAGATCGTCTGGGAGGCCTAGCAGTTCTGGTTGTATTGGATGACGTGGATCATTTTGAGCAAATAAATAGTCTACTTGTGACAGATCGTGTGGGATCTGGTAGCTTAATTCTGATCACATCTCGTGATCAAGATTTA…
M506470	TGACTTTGTTGAGGGAGCTT	TGCTCTGCAGTTTTCCAGAT	330	LPss194965_c0_seq10_m.506470	LPss194965_c0_seq10	TTGTTGCTTTCTGATTGCATTCAGTTGAAATGTTTGCCGGATTCCATTAGATTGTTGACCCAGCTAACAGAGTTGAACATCAAGAATTCAGGTGTAGAGTACTTACCACCATGCCTCATGGAGCTGAACAGTCTTCAGCGGTTGGAAATTGACAAGTGTCCGTTGAGTGAACTGCCATTCAGAAAAGTTGAAGGGACAATAGTGTTGGATAAACTGGACGCTTCCATTGTCAACTGTATGTTTGGGCTAAAGTACTTAAGACTGTGCCAGACAAACATTTCAGGGTTATCATTTTGTGAAGGCGTTTGCCCAAACCTTCAACATCTCAACATTCTTAGATGTGGTTTTTTGGTGGAGGTTGGAGAATTGCCAGCAACACTAATAGAGCTAGAGTTGAGT…
M506718	TCTGACTCAATCTAATGAGCAAAT	TTTTCTTCAAATTATTAACCTGATTG	350	LPss194968_c0_seq6_m.506718	LPss194968_c0_seq6	ATGGAAAGCCAAAATACCATCACCCTGTGTGAGAATGCTTCTGCTTCATCTGATTCTAGTCCCACCTGCTACGATTGCATTCTTCAAGTCTGTCAGACTTTCCTGCCCTTCTTCAGTATTAGGCCTACGTGGGCGTCTTATCCCGACTACGATGTTTTTATTTCGCATCGTGGTCTTGATGTGAAGGCCATCTTTGCCACTGATCTCTATTGTTCTCTTGTTGCCTGTGGATTCCAAGTATTTCTGGACAAACCTGAAATGCAGGTTGGACACGATTTTCCCTATCAAATAACGCACGCTATAGAAAAGGCCTCTATCCATATAGCCATTTTCTCACCAGGGTACGCGAGATCAATTTGGTGTCTGAAAGAGCTGGAACACATGTGGAACAAGTGCGAA…
M506910	CCATTTAGAAAGGAGGAAGGA	ATAGGACACCCTCTTATTATCAGC	347	LPss194975_c0_seq6_m.506910	LPss194975_c0_seq6	AATTTATATGGGTGTGAAAGTTTGAAGATGCTTCCAGGTTCTTTGGGAAATTTGACAAATCTCCGATCCATCGATCTGAGTTTGTGCAAGAGTTTGAAGAGGATCCCAAACTCCTTAAGAAATGTGAATCTCCAATGCATACATTTAGATAACTGTACAAGTTTGGAAATGCTTCCAGAGTCCTTTGGAAATTTGACAAGCCTCCAAGATATTAACATGACTGGGTGCGAAAATTTGAAGATGCTTCCAACTTCATTTTGGAATCTATCGCAACTTAAACATGTGCATTTGAGCTCCAGTTTGACCATTTCCAGTGAAGCACTTGGAAATATAATCAGCCTTGAATGCTTCCAGAGCAAGACCTATTGTGTCCGAATGGATTCATCGCTTCCCCAAGTT…
M507107	TGCAAACATTAAGAACATGGAA	CTGCGTGCAACTCTTTCAA	348	LPss194985_c0_seq1_m.507107	LPss194985_c0_seq1	AGGGTTTTAGAAGTGCGGGGGGATAAATTGAAATTATTGTGGCAATCCAGATATCAGGTACCTTTGCAATTGCGAGAGTTAGTTATTAGTTCTCCCCTTTCAAAGTTACCAAAATCCATAGGGCACCTAAAGCACCTCGAACTGATTGTCCTCCATAAGATTAATCTTAAAACTTTGCCGGATGAATTTTGTCATTTGTTGTCGTTGAAACGATTCGAGTTAACAAACTGCCCAAATCTAAAGTCACTGCCAGATTCCTTTGGGTACTTGATAAACCTGGATTACATCGATCTGTCTCACTCTTCTCATTTACAGGTGCTTCCAAACTCTTTCGGTAATTTAATAAACCTGAAATACATAGGTCTGTCTCACTCCCTACAGTTGCAGATGCTTCCAAGT…
M507344	CCCAAATTTGCCAGAGAGT	GATGTCGACACGATGAAAGA	341	LPss194993_c0_seq8_m.507344	LPss194993_c0_seq8	GCCTGGATGCTGTTTCGCAGAGTCGCTTTCAGAGAGGAGCGAGTTTCTATGGATATTGAAGAGCGTGCCAGGATGATTGCGGAGGAGTGCAGAGGTCGTCGTTTGGCCATAAATGTAGTCGCCAAATCCATGATTGGGCAAAGCAGTGTACATGAATGGGATGTTTGTTTATCTTCGCTTCAAAAGGTAGATCCATCTTTTCCACCCACCAGTCAGATAGATGCAGAACTGTATAGACTGTTCCGATGGAGTTATGATAGTTTGCCGAATTCAATTGTAAAGAATTGCTTTCTATATTGTGCTCTGTATAAGCAAGGTCAGGAGATCGATTCCCGCGAATTAGTGGAAATGTGGATTGGGGAAGGTCTGATCAAGAGCAAACAGGGAGCATACTTAATG…
M512934	CAAATACTCTCATAAAACTGGAATTG	CAGCAGTTCCACCACACC	350	LPss195128_c2_seq3_m.512934	LPss195128_c2_seq3	TTGCCAAGTGCAATTGGAGACCTAGTCGATTTGGAAGTTCTGGAATTAGGAAGCCCTATGCTGGAAACGCTGCCTCCTTCGCTAGGTGAACTAAAAAACTTGAAGAAATTCACCCTCTCCAATTGCACAGAATTGAAATGTTTGCCGAAATCCGTTGGATTGTTGACTCAGTTGACTGAGTTAGCATTTGATTGTCCAATATGCGAACTACCATTTAACAAAGTCCAAGGAGAAATAGAAACAGTCTCAGAATCAAGAACCTCGAGTAATTTGGACAAGTGCTGCATGCTTGAACTTCACAGTTTAGAACTGTACGGAACAGAAATACCACAGGTCTCATTTGATGAAGCTGTCTGTCCCAACCTTCGACATCTCCTCGTCAGCGGCTGTAATGTTCTG…
M513180	TCGTCGTGCACAAGTGTAGT	AATCCTCTGGTGCTCGTGT	349	LPss195138_c0_seq1_m.513180	LPss195138_c0_seq1	ATGGCAATTTTGCAGTCCGTCTCCTCCCCTTCATCTGGAAAACAGATGAATGAATCTCCCTTGACAATTACATGCGCCTCAAGCTCTCAATCAACTGTTTATGATGTATTCGTCAGTCACCGAGGCCCTGATGTGAAGAAATCGTTGGCCAGCATCCTTTACCATTCACTGCAACATATGGGACTGCGTGTGTTTCTTGACTCGGGCGAATGTGAGTTGGGTGATTACTTTCCAGACAAAATACATCATGCCATTTGCTCTGCTTCTGTTCACATCGCCATTCTCTCGGATAACTATGCCCATTCTCCCTGGTGTTTGGCCGAGCTTGCCTTAATGTTGGCAACTGATGCAAAGATTGTTCCCGTTTTTTATCATGTTCCTCCCTCTGTCCCTCGCCAC…
M514304	CTGAAATTACGAAGCTCTTGCT	TCACAAAATTTTATTTCCAGATGTT	350	LPss195167_c0_seq3_m.514304	LPss195167_c0_seq3	ATTGAGTTGAGTAGGTGCTACAAATTGCAGATGCTCCCAAATTCTTTCAGAAATTTAGTAGAACTTAAATTTCTGGGTTTGAGTGAATGTAAGAGGTTGACCATCTCCAGCGAAACCCTGGGAAAGATCAGCACACTTGAAAACTTCTCTCTTTCAGGTTGTATGAATGAAGTGCCTCCCCAACTTACATATCAGCGGAACTTGCAAAGATTGTGTTTGGAATTTGACTTCAAAGAGTTGCCAAGTGATATCGGAAACCTATGTAATTTGAAATTTCTGAAATTACGAAGCTCTTGCTTGGAAATGCTGCCACCTTCGTTCGGTCATCTAAGGAGCTTGGAGGAATTGGAGCTCGTCTGCTGCCCCTTGAAATGTTTCCCTGATTCCATTAGAATGTTG…
M514863	AACCTAACTGCAACCCATCA	ATTGCGCATATCTTGGAGAA	268	LPss195185_c0_seq12_m.514863	LPss195185_c0_seq12	ATGGTGAACCTAACTGCAACCCATCAGAGTGCTGCTGAAGGTGCTGCTTCTTCAGCAGCCTCGACTTCTTATTATTGTGTGTTTATCAACCATTGTGGTCCGGATGTGAAAAACAACTTCGCCAGCAATCTTTACAGGCGCCTTCTTGATCATGGATTGAGAGTCTTTTTTGACAAGGAGAAATTGGAGGAGGGACAGAACATTTCTTCCCAAATAGTACAGGCTATCCGTGCCTCTGTCCACATTGCATCTTTTTCTCCAAGATATGCGCAATCTAGTTGGGGACTGAATGAAAAATTATAA
M516176	GGAGACAGCTATTTGCCTGA	GCTTCCAGGAACCTCTTCA	348	LPss195216_c0_seq1_m.516176	LPss195216_c0_seq1	ATGGCCTGCTGCTCAGATATTGGGACTGGCGCTGCAGCTAATGTTTTGCCCAGCGTGTTGAAAAGGGTTGTTCAAGAGGTGAAAATGGTCATCTCTTTGCCTCAATCTTTCCGCGACATGGAGGTTCAAGTTGAGCGTCTGAACAATTTTAGAAATGATATAAATGCGGAGCTCGCTCAAGGACAAATGAACCCTAAAAGAATAGTGAAGGCTTGGCTGGATAAGACGGGCGAGGCCATAGAAAGGTCAGAATCTATTGGCAGGGATTACGAGCAACGCAGAAGGTGCCTAAGTTGGTGTCCTAACTGCTTCTCCCTCTACAGAATCAGCAAAGATATCAGAGATTGGGAAGCAACTGTTGCTCAGCTCGACTCAGAGAAGGATTCTGATTTTCCTCCA…
M519333	TTTGCCTTGGATAACAATGTC	GCAACTGACTCCATGCTTCT	349	LPss195290_c2_seq12_m.519333	LPss195290_c2_seq12	CATATCGACTTCAAAGGCTGTGTTCTATTGGATCGTTTGCCACAGGGAATCAGCTCTCAGAGGCGTTTGAGATACTTAAACCTACTATGCACTCGTTTACTAGAATTGCCCTTGAACTTAGAACCACTAGACATGTTAGAACACCTGAGAATAGGAAGCCCAAGCTTGGAAGAGTTACCAGATTCTGTGGCCTGTTTTGTGCACTTAAAAGAGTTGATTCTGGTCAACTGCATAAGATTAAAGCATATCAGCACACGTATTGACCAGCTAACATGTTTGGAGAGGTTAGAAATATATTGCTCCAATGTGCACATCTTACCAGCAACAATTACACTGCTGAAGCATCTGAAAACTTTGACTATATGCAGTTGTCCATTAAATTCTTTTGCCTTGGATAAC…
M520159	GGAGGGCACAAATTTAAAAGA	GGCAAACACCTTCACCAA	347	LPss195308_c0_seq2_m.520159	LPss195308_c0_seq2	CGGGACCTGGGTAGAGAATTGGCGGAGCTCCCTGGATGCCCACGTCGTCTTTGGCGACCAAGTGACAGCCTCTTTCGAAATGTGCCGACTCCATCCATGGTGCGCGGACTTACCATGATTCAACAAGGATCTGGCGAATCGTCCCAAAGTCCTTTGGAGTTTAAAGATCGTATGGTTGATATGACCGGTTTGCAGCTACTGAGAGCTCCAGCGGATTGTTTGGAAAGGATATTCAAGCTGATGAGACACCCAGAACTTCTATGGCTTCGCTCTAAGATACATCCATTTCCCTCCCTACCTTCGTGGATTCAAAGAAATAGTTCGGACTCCTGCCTACCTTCGTGGATTCCAATAAAGAATCTAAGAGTCTTGGAATTGGAATTGGAATTGCGGCCCTCA…
M520185	AATAGGAGGGCTTTGTGGTC	CCCTCTTCCCACCGTAAC	285	LPss195311_c0_seq4_m.520185	LPss195311_c0_seq4	ACACAAATAGGAGGGCTTTGTGGTCTGTCACAACTTCAAAGGTTGGACATCACTTCGTGTGTAAGATTAGAGGAGCTGCCGAATATTGGAATGTTGATATCTTTGGAGTATTTATCTGTTTCTGGATGCATAAAGCTGAAGAGCATTCCAGGATTGGCGCAGCTCACGAAGCTAAAGGCCCTCTTTGTTTACGGATGCCATGAGATGGTGGAGCTGTCGGGCTCAAAACATTTAATGTTGTTAAATTTTGTTAATGCTGGTAAATGTCCGAAGTTACGGTGGGAAGAGGGGCTGCTCGAAGAACTGCGCCAGCGACAGGTCCTCGTCCAGTTAGGCCAGCGACAGGTCTACTACTTCCAGTCAGACCGCTAA
M523918	GTAAGACGTCCCTGCTTGAC	CATCCTGGCAAACACTTCTT	341	LPss195377_c0_seq2_m.523918	LPss195377_c0_seq2	GGGCAATACGGGGACCCTACTCCACGCAGCCAGATTCCGATCACTCAAACTGGTATTGTTCCATACGCAAAGCGATCTGAACAGATTGAGCTTGCTGAAACATGGTTGACGGATAAAAATAGCAACGTTCAAGGAATCGGGATCATTGGCATGGGGGGCGTTGGTAAGACGTCCCTGCTTGACGCCATCAACAACAGCCAGAGGGTAAAGTCATCATTTGAGCTCATTATTAAGGTAATAGTTTCCAGAAACGATATCTCATTTCTGCAAAATAATGTTGCTGAAAGATTGAACCTACACCTTCCAGAAAATTATTCCGTAGAAAAACGAGCCTATACTCTGCGCAATTATTTAAAGAATAAAAAGTATGTTATTCTTTTGGATGATATGTGGTTGGCC…
M524234	TTGCCAAATTGGATATGTGA	CCATATATTGCCTTGAAATCG	332	LPss195387_c0_seq2_m.524234	LPss195387_c0_seq2	AAATTTCTTTTAATATTGGACGACCTCTGGAGTGCACTGGATCTGAAGCAACTGGGCGTGGCATTTGAGACTGATAAAGGTAGCAAAGTTGTGTTCTCCACGCGTGATAGAGAGATAGCATTAACGGAGGCTGACGAGTCCACGGAAGTGGAACTCTTGTCCAGAGAAGATGGGTGGCTTTTATTTGAGAGAGTAGCTTTTAGAGGCAGCCATGTTCAAGATGAAATAATGGAGTGTGCCAAAAAAATAGCAGAGGAGTGCAAATGTTTGCCATTGGCCATAACAGTAGTGGCCAAAGCAATGAGAGCCAAAAAAACACCAGGTGAGTGGAATACTTCTTTGTCTCAAATGAAACACCCTTCTTTTCCACATATTCATCCCTCTGTTGACAAAGAATTG…
M527998	ACGTCAGTGGGGCAATTA	CCCTTTATTACTACGGCCAAT	350	LPss195441_c0_seq6_m.527998	LPss195441_c0_seq6	TTTCGCAGAGTGGCTTTCAAAGAGGAGCATGTTTCTATGGATATAGAAGATCGTGGCAGGTTAATTGCGGCCGAGTGCAAAGGTATGCCTCTCGCTATAAATATGGTCACCGCAGCAATGATTGGGAAGCGCAGTGTAGATGAATGGGACAATTGTTTGTCTTCCATTAGAAGCGTAGATACATCTACTTTTGCAGCCACTCATCCTCACCAGCTTGATGCACAGCTCTATAAATTCTTCCGATGGAGTTATGATGCTCTGCCTAATTCCAACCTCAAGAATTGCTTCTTATATTCTGCAATGTACCAGCAAGATCTAGAAAATGCAAATCCAATTATATATGGAAGCAGTGGGGTCGAAGGAGTTGATTCGCGCGAGTTAGTGGAGATGTGGATTGGA…
M528830	TCTTCCCACTTCATTAGAAAGACT	TCACAACCAATCAATTCTAACCT	348	LPss195463_c2_seq1_m.528830	LPss195463_c2_seq1	TTGCCCCTGGCCATAACTGTAGTGGCCTCAGCAATGAGAGACAAAAAATCCGAAGCTGAGTGGAAAACTGCATTGTATCTCATGAAAAATGCTGCCAGTGTTGACGAAGAACTCTATCAGAGTTTAAAGTGGATTTACGATGTCCTACACGAAACTCCAAACTTGCAGAAATGTTTTCTTTCCTGCGCTCTGTATCCAAAAGATATGAGAATTAATGTGGATATATTGGTGAGAATGTGGATTGCTGAAGGATATATTAAAAGCGAGGAGGGAAACTATTCAAGCGACATCGCCTCGGGACACAGGTATGTGAAGCTCCTTATAAGTCGTGGCTTATTTCAGAATGTTAACGTTGAAAAGGAGAGCATATACAACGTCAAAATACCTGTGAACATCTGG…
M529134	TGAGATTGGAGCATTTCCTT	CTCCAAGATTCACTATAGCTCCA	348	LPss195474_c0_seq1_m.529134	LPss195474_c0_seq1	ACCTCTTTGCAGCTGTTAGACATCATATACTGCAGTAACGTGTGGGCAACACGTGATAAAAAGAGGAGATGGAAAAAAGTGGCTTCCATTCCGGATTTAAGTACTCTAACACAACTAAAAGAGTTACATGTACAAAACAACGGAGAAACAATCAGAGAAGGGACATTTGGGAGCATGGTTCAACTGGAGACACTCGAGTTGAACCTGACATCGATGACAGAGTTACCTTCCGACATATTCAACATGTCAAAGTTGAGAAGGTTCACTTTAGAGTGCTCCCACGTGGTCAAGATGGAAAGTAAGTTTTCCGAATTTCACAATTTGATGCATCTTAGATTGTGGAATTGTCCTACGTTAGAGGACCTGCCGGATTTGCATAAGCTCACGAGCTTGAAGAGA…
M529469	GACGCAGATTTCAGGCTTT	CAAAGGGCTGATACAAGAGTAGTT	350	LPss195485_c0_seq1_m.529469	LPss195485_c0_seq1	ATGGATCCCTTTATAGGTGCAGTTATGGGTGTAGGTCTGGACAAAGCGTTAGCCGCGCTGATAGGAACTGTTAGAATCATTGTTTACAGCAAAAAATGCGGTAAGGAACTGAATGAGATGCTCAAGTGGCTAAAGCCTATCATTGACGAGATAATTAGTATAGAAATTTCCGAGTCAGATTCATCCTTCCAGGTAGGTAGCCAGTTCAAAGAGCTTCTGAAAGAGGGTTTTCGAGAAGTGGAAAAGATAGCGGGAACACACCGGTTTAACTTAATCTCAAGGTACCGGTATGGAAAGAGAATCCGAAAGTTTCTAAAGAAACTCACAAATTTCATTACTTTAAATGGTCCACCCGGTCTCATCCTTACAATGAAGAAATTACATGAAGATCATGGGGTA…
M532229	TTTAGTGACTCTGATCCTCAGAAA	AAGTGTTGTAATCTCGACTGGAA	349	LPss195547_c0_seq2_m.532229	LPss195547_c0_seq2	ATGGATATTGTTGTGGGAACAGCAATGGATACTCTTGCCAGGCAAAGTTGCGCGATCATGATTCCATTTCTCCAACAACTCATCAGAGAAATAGACGATGTCATTCTGTTGGATGGAAACCGTCTGCTTCTGCAAGATGATCAGTTATATCGTATGAAGAAGCTCTTACTCTATATTAACTATAAATGTGAAGATGCAGAACTGCCTTCCCAGATGCCCCCGGAGATAGATAATTGTTTGCAAGAGATGCAGCATGAATTTGGACGGGCGAGAGAGTTGATCTACCGCTCGCAACGGGCGCAACAGTATATCCAGTGCGTCGTTTGCAAGCCCAGACTCTCCACACAAACCAGAGAATGGAAAAAAAACTTTGATGAGCTATTTCACCATCTTCAAACC…
M532635	GATAGGAACCTTCCTCACAAACT	TTGGAGTAAAGGAGTATCGACTAAG	349	LPss195559_c1_seq1_m.532635	LPss195559_c1_seq1	ATGTGCCTTCGGTGTCATAGCGTCATAGGCCTCTTACCGGATTTTCCTTCCTCTACCCTCTGCTTGAGGCTGCCGTCCTCAACATATCTCAGGAGAGGAGGGTGTTTTCTTACTTTCAGATCCCTTCCTCCATCAGAGAAGGCAAGCATGGAGCAAGTAGGAGTGCCAGCAACATACCAGGTATTTATAAACCACAGGGGACCTGACACCAAGAAGAAACTTGCCAGCCTCATCTATCATCGTCTCACAAGCTGTGGCTTGCGCGTCTTTCTTGACAAGGACGAACTCGTTACAGGAGATACTGTGTGCCCTGCAATCCGAAAAGCCATTCGCAGCTCCTCCGTCCATATTTGCATTTTTTCTGAGCGTTACGCTGAATCACGTCCGTGCTTGGCTGAG…
M532762	AGACCACATCCGGACACTAC	ACCTCCTGCAAAAAGAGGAC	350	LPss195560_c1_seq7_m.532762	LPss195560_c1_seq7	TCTCGCAATAAGGATGTTCTCATAAGATCACAGATTCCAGAGATGTCAATTTACACGCTAAAAGGTCTCGATCCAGAGCATTCCCGAGAGCTCTTTTGCTGGCATGCTTTCACCCAGCCCCATCCACTCCCAGGATTTGAAGATCTAGTGGAAAAGTATTTAAAGGCGTGCAATCACCTGCCTTTGTCTTTGAAGGTGTTTGGAGGTCTTCTTTATGGAAATGATGACAAGTCCTTTTGGGAAGACCAATTGGAAAGACTGGAACAAATTCTTCCGGATGACATACAAAGGAGTCTTCAAATAAGTTACGATGCACTTCAGATGGAGGACGAAAGAATAATATTCTTAGACATTTCATGTTTTTTCATTGGAGAAAGAAGGGATAAGGCAATAAACATA…
M535237	AATTCCGGAAGGCTTTTTC	GATTCCCGGACGACCTAGT	350	LPss195601_c0_seq5_m.535237	LPss195601_c0_seq5	CATGTGATTTGGGTTACAGTTGCTCGATTTCCAATTGAGCAGATACAAAATGATATTGCTTCTACAATTCATTTAGATCTCGCAAACTTTTCTGCTGATGTGCGGAAGATGAAATTGTCTGCCTATCTCAAGACAAAGAGATTTCTTCTGATTTTAGATGACATGTGGAGTGGACTCAATTTGAAAGATCTAGGGGTAGAATTTGGCACTGACAAATATAGCAAACTGGTATTCTCTACTCGAAATAGAGATCTGATTCCAGAAATGGACGCAGAAATGTCCATAGAAATACGCCCTCTACCAACAGAGGAGGCGTGGGACCTGTTTTGCAGAGTAGCCTTCAAAGACGGCCATGTTCCAGTGGACATTGAGCAAATTGCCAGAGAAGTCGCCAGCGAA…
M535397	ATTGTTCCACGAAGGTGTTT	ACATTAGCTGGACCGATGG	350	LPss195607_c0_seq2_m.535397	LPss195607_c0_seq2	AATTCATTTGGGAATTTAACTCGACTCAGACATCTAGGGTTGAGAGGTTGCTGCAGTTTAAGTATCTCCAACGAAACATTTGGAAATATTACGAGCTTAGAACACCTAGATTTTTCAGGTTGTAGCAATGTGGAGGTATTGCCTCCCCAAGTCGCACGTCAACGGTGCTTGCAAACATTAGATGTGTGTAAAACTAAATTAAAAAAGGTACCAAGCGATCTTGGAGACTTATCCAAATCGGAAGTTCTGGAATTAGGAGGGGAGCCTTTGTTGGAAATGCTGCCAACTTTGCTGGGTAGCCTGAACAGCTTGAAGGAATTGTGGCTTTTTGATTGTCCGGAGTTGAAATGCTTGCCGGATTCCTTTGGATGGTTGACTCAATTGACGGTGTTGAACATT…
M536046	AGATTGGAACATTGCCAAATA	CCTGAGCCCAATGAAGTTT	348	LPss195622_c0_seq5_m.536046	LPss195622_c0_seq5	CCAAATTCCTTCGGGAATTTAGTTAGCCTCGTAAATCTTAATTTGAAGCGTTGCAAAAGTTTAATCATCTCCAACGAAGCACTGGGAAATATAAGCACGCTTCAGTTTATAGATCTTTCCTATTGTAAGAAAATTGCAGTATTGCCTCCCCAAGTATCACAGCAAAGTTCCCTGAAAATATTAAATCTGGAGGGTACAAACTTAAATGAATTGCCCAGTGCACTTGGACAGCTCATTAATTTGGAAGTTCTGAAATTTGGAAGTCCTTTGCTGGACACTTTGCCTGATTCTGTTGGACTGCTGAGTCAGTTGACAACATTCAAAGAACAGGATTGTTCATCAAGTGAACCGCCCTTTAAAAAGGTTAGAAGAGAAGGAGAAACATTGAGTAATTTGGAC…
M536961	CGAGAACTTTTCTGCTTCCA	TTGAAAACCTTTCCAGTTGC	342	LPss195641_c0_seq5_m.536961	LPss195641_c0_seq5	CCGTCCATGTGGCGGTTTTCTCACCCCGCTATGCAGAATCGAGTTGGTGTCTCAACGAACTCCTCCTCATGCTGGAGTCAGGGAAGACCATCATCCCGGTCTTTTACCATGTCCCGCCCAACGAGCTTCGGTGGACGCAGGGAAAAGCTGGAAAGTATGCTGATGCTCTGCAAATATTGGCAGAGAAGAAGACTTATGATCCTCAAAGTCGTAAACGGAAGTCGCGGTACAACTCTGCCACCATTGAAGAATGGAGAAATGGTCTTTTATCGCGTTGCAGAAATAAGCGGTTTTGAGCTCGAGAAGTTCAACGGCGATGAGGGGGAGTTGGTAGAGAATGTGGTTAGATGTGTGTTGAAAAGAATGCCAAAAGCACCGTTGCCTGTAGCTAAATACCCA…
M538397	TTGGCGTATGTCACAGCTT	GCCAGCTTAAATTCTCAAATATGTA	350	LPss195665_c0_seq3_m.538397	LPss195665_c0_seq3	CGGGAAGAAAACTTCTACTGCCTCGCAGGTAAGGGTTTGACAGCCTTAACTGAAGATGAATGTTCAGGGCGCACTAGGTTTTTGTTGAACTACAACAAATTGAGATCGCTTCCAGTGTCGTTCCGAGCTCCAGAATTGTCTTCCTTGATGTTGGCTGGAAATGCAAATCTCAGAGAGATTCCAAGAAAAATGATTAAGAGTATGGTTTCCCTGAAGATTTTGGATCTGAAGGGGACGTCCCTCCGGTCATTGCCGGAGAGTGTAGGGTGTTTGAAACAGTTGGTATACCTTGGGTTAGAAGGGGTGCCCATTACCAGGCTGCCTGCCTCACTTACAAATCTTGTATCCCTGGAAGTCCTTCTACTTTGTGGGTCGAAAATCACAGAATTGCCGTCAGAC…
M539802	ACAAGGAGGATGAGCATCAG	GAAAGTGCAGAGAAGTGACCA	348	LPss195696_c0_seq8_m.539802	LPss195696_c0_seq8	TTCTCTCATTGTTTTCTTCTGCGGTGCTTTTCCGACAACAACAAGAAAGCCATGGCAATGGTGACCAGCGGAGCGGGCAACGACATAATCGACCCAGTCGTCCAGCTGATAAGTGGAGTTATTCACCATGAGGATAGCCATCAGATTCTGCAAATTGAGTTGGGGCGTATGGAGATGCTTCTACAAGATATTGGCCTCTTCCTATATCAACAGAAAGCACCGGCCCCAGAGAACGTGAAGATTTGGTTTCAATTGCTGCACAATTGTTTTGCAGAGGCAAAACCCCTACTCCATCGCTCGGGATCACGCCAAAGGTGTCTGGACTCTGTTACGCGCAATCCCAGGAGACTCTCCAAACAAGTAAGTCAATGGAAAGCATTATTTAATCATGTCTTTCAA…
M542269	GCCATCAAATACAAGGATCAG	TTTTGCAGTATCCCAGATTGA	349	LPss195740_c0_seq11_m.542269	LPss195740_c0_seq11	CATTGCACCCCAGCCATCAAATACAAGGATCAGAATGGGTTACACATTGACCTCAGAGGGTTCCCTTGTTTGAAGATGGTTCCAGATTTCTTAAAGTCTATGAGCCGTCTCGCAAGGATCCACCTTCCTGGTTGCGAAAGTTTAAGGAGTCTTTCAGACTTTTTGGGAGAGTTCACATCTCTCGATAATATCAATCTGCGACTGTGCAAATGTTTGGAGATGGATCCGGACTTTCTTGAGAATTTGATGTATCTCGATTCCATCAATCTCAATCTCAGTGGATGTGAAAGTTTAAAGAGGCTTCCAGATTCTTTGGGGAAATTAAAATCTCTCTATTCTATCAATCTGGGATACTGCAAAAGTTTGGAGATGCTTCCGGACTCTCTTGAGAATTTGGAA…
M543815	TCCACCTGAGCTTCATTTCT	AATACTTGGGGCAGCTGTT	349	LPss195779_c0_seq12_m.543815	LPss195779_c0_seq12	TTGGAGAGGCTGCCAGATTCTTTCTGCAGCTTGTCGAACCTCTACAGCTTGGACCTGCATTGGTGCTCTCAATTGGAGAGGCTTCCAGATTCCTTCGAGGATCTAATTTGCCTTAAATATCTCGATTTAAGAGGTACCGATAGTTTAATTATCTCGACCAGAGACCATGGAAATATCCCCTGGGAAAGGCTAGCGGGAAGGTTGGGGCACCATGGAAATATCCCCTCGGAAACGCTAGCGGGAACGGTGGGGCGGTGGCTAAAATTGCACGTGTGCCGCCGGATGGAGGGGGAAGAGAGGATGGAGAGGGATCTGTGGGAGGAGAGAGAGGAGATGGAGAGGCGTCTGTGGGAGGAGACGTGGTGGAGGGGAACGTGGTGGAGGCTGAGATATAGCCAG…
M545278	TCGTTATCAAACCAGCATGA	TCAGAAGTAGTGTTTTACCAGAACC	347	LPss195808_c0_seq10_m.545278	LPss195808_c0_seq10	TTCTTGAGTTTTATAGGGGATTTCTTGAAAAGAAAAACCATGCCTGATCCAGGTTTTGTTTCTGGATTTATTGGTGTGGGTATCGGCAAAGCGATCCAGCAGATCATTGATCGCATAGACATTGCAGTTCGGTGCAGGAAAGAATTGGTGTCTCTTAGAGATGTCGTAATGAAAATAGAGCCTCTAGTTAAGCAGATCCAGAGATACCGCCAGGCAATAAACAAGAAAAAGAAAGATAAGGTTTCTGCTGTCAGCAAATGGCTTAAAGATTTGGATGCCCTTCTCCAAGAAGCATCAGAGATGGCACGACGCTGCACAATACCAACGTGTAACGTTGTTCTTCGTTATCAAACCAGCATGAAGATCTCCGGTTTGATTTCACATATCAACGAACATCTC…
M545731	GACTGGACGGCCTCAGAT	GCACTGATCCAAAAACTGGT	349	LPss195816_c0_seq2_m.545731	LPss195816_c0_seq2	ATGGCAAATCATCACACATTCACTTCCTCCTCGGCCTCTGCAACTCGCAACGGCAATTACAATTACGACGTATTTATCAATCACAGGGGACCAGATGTTAAAAAAACCTTCGCCAGTCATCTATACTGTCGGCTTCTTTCTTACGGATACAGAGTCTTCCTGGACCAGGAAGAAATGCAGCAAGGGGAAAACTTAACTCCTCAAATTAAAGGAGCTATTGCAACGGCTTCAGTTCATGTGGCTATTTTCTCTCAGAGATATGCCGAATCGAAATGGTGTCTCGACGAGCTCCTGTTGATGCTGAAGTCGGGGGCGACCATTATCCCTGTCTTTTACCATGTTAATCCTTCTGAGCTTCGGAGGACGCAGTATGAAGGCAATTGTGGAAAGTATGCTGAA…
M546726	GATACCAACCGTCTCACAGG	TTGCAATTTCCCAAAGAGTC	338	LPss195829_c0_seq7_m.546726	LPss195829_c0_seq7	CTTCAATGGATCAAACTGTCAGTTAACAGCTTGACTGGGACTATACCAACAGAATTCGGCCGTCTGGGCATGTTGGAACACCTCCGCTTGAAGGAAAATAATCTGTCTGGAAGCATCCCATCTCCTCTGAGCAACTGCACGTCTCTCCGGGATGTGTCCATTGGACACAACAATCTGAGAGGTCCAATTCCTCTTGAACTGGGCTCGCTGAAAAATCTAGACTACCTGGCTGTCGAATCCAACAAGTTGGAAGGTACCATTCCTCCATTTCTGGGAAACCTCTCTTCCCTGCAGATTTTATTTATGGGGGACAACAAATTGTCTGGAAAGATACCACCTCAATTGGGACAGTTAAGAGAGCTTGTTCAACTATCTCTTTATGGTCCTGGTAATATTTCA…
M547001	CCTCAAATTGAAGGGGCTAT	CCGCTTATTTCTGCGACA	350	LPss195837_c0_seq3_m.547001	LPss195837_c0_seq3	ATGGCAGACGTTAATTTGACCCTTGCCCGGGACACTACATCCTCCGCATCCTGCTCCACATCGCATTCCCCTGACCATACCAACAGCTATGTGTATCAGGTTTTCATAAATCATCGCGGACCTGATGTGAAGAAAGGTCTCGCCAGCCATATCTATTATCGCCTTAAAGCCCTTGGAGTAGCAGCATTTTTGGACCAGCGAGAGTTGCAAGAAGGAGAAAACATGACTCCTCAAATTGAAGGGGCTATTCGAACAGCCTCTGTGCAGATCGCCATATTTTCTCCGAAATATGCGGAGTCAAGCTGGTGCCTCAAGGAACTTGTATTGATGTTGGAGTCGGGGGCTACAATTATCCCCATTTTCTATCATGTCAGCCCTGGGGAACTAAAGCGGACGCAG…
M547259	GCGAGGCTATCAAGACAACT	CTTGAAGATTGCATTTGAGTACA	298	LPss195840_c0_seq5_m.547259	LPss195840_c0_seq5	AGAGTAGATCTAGATGGGCTAATGAAACATATATCACAGCTTCTTGACATCATTGAGGGGAAGACTTCATCACCGCAGCAGCAACGCCTGGCTGAAGATTATTTCCCCACCACTTCGAAAATCTTCACCAAATTAAAAATGTTCCTCTTTGAAGCAAAAGATGTTATTCCGGGCGAGGCTATCAAGACAACTGTTAACGTTGTGTTAAAGGGCATGGGTGCTCCAGACTTGATTACTACACCCTTTGTCCTGGTCGCCAACATCTTGGAAAGAGTTGGGGATGTCGGGGACAACAAGAATGAGTGCATCACTCTTCTTAAGGAAATGTATTTTTTGGCCAAATTGGTTAAGGAGTTTCAAGAACGGCCTCAGTTGATGGGAACTAATGGAATAATTGAT…
M549070	ATGTTCAGGATTACCGTTGG	AAGAGCGTCCCACCTCTATT	338	LPss195869_c1_seq3_m.549070	LPss195869_c1_seq3	ATGGAACAGGCGGTTATTACCACGCTTGCAGAAAAAATGGCTTCAATGCTAGCTGATAAACTATTTCAAGAGGTATCGTTGGTTATTGACTTCAAAGATGATTTTGAGTTCATTTGTGAGGAGGTTAATTCCATTAATTCCCTCTTGAACGACGCGAGAGGAACGACCGCTTCCAATTCAATTGTGAACTGGGTGGACAAAGTTCAGGATTTTCTGTACGATGCTGTATACTTAGTAGAGGAATGCGAGGATCGCGAGCTTAATTTTTTCAACATTATCTTCAAGTATCAGATGGGCCGTAGGATTAGGGCATTAAAGGAAAGGATCAAGATGATACACAATAGTGCTAAATATCTCAAATATGTGAGGTCCGTCCTGGATGCAGAAGTTCGTCTTCAT…
M550881	GGGAATCTGACAAACCTTGA	AGGGAATGTGGCAGGATT	350	LPss195901_c0_seq10_m.550881	LPss195901_c0_seq10	TCCCTGCCTTCCTGGATTCCAATGGAGAACCTAAGAGTTTTGGAAGTGGTCGGGACCAAATTTAAAACATTGTGGCTACATGAATCTCAGGCACCTATGAAGTTGCAGGAGTTAAATATTTGTGCTCCTCTTTTGAAGTTTCCAAAATCTATAGGGCAGTTGAAGCTCCTTGAAAAGATTGTCCTGGATTGTCCGCCAATGTGGATTTATTTAAAAACTTCGCCAGAAGAATCTTTTCATCTCAAAACGTTGCCAGAAGAATTTTGTAATCTAGAGTCATTGAAACACTTGGAGTTAAAACGTTGTTCTACAATGAAGTCGCTGCCCGATTCCTTTGGGAATCTGACAAACCTTGAATACATCGATTTGTCTGAGTCCTACAGTCTGGAGATGCTTCCA…
M552336	ATAGCAATTTTCTCTCCAAGATATG	CTTCTGCCTCCAACATTAAAA	350	LPss195937_c0_seq6_m.552336	LPss195937_c0_seq6	ATGACATCTTTATTAACCACCGAGGGCCTGATTGCAAGAAAACATTGGCCGCCTAGATCACTGGTCATCATTGCAAACACAGATTGCGAGTATTCCAGGAATTGCAAGAAGGGGATTGCTTTAACTTCTCAAATGGAAGGAGCTATTAGAACAACCTCCTTCCATATAGCAATTTTCTCTCCAAGATATGCTGAATCGAGTTGGTGTTTGAAGAAGATCATGTTGATGGTGGAATTTAAGACAACTATCATTCTGGTATCCTACGGTGTCCAGCCATCAGAACTTCGGTGGACGCAGGGCGAAACTGGACTGTATGATAGAGTCTTGAGCGTGCTACCGTGGGATCTCTGCATGCTCTGCTGTACGAGGGGCGAAAATGGAGTGTATGCTGGATACCTG…
M552409	GGGGCATTTCCTATGTTAGAA	TCATTGCTCCAAAATTCTCC	347	LPss195939_c1_seq9_m.552409	LPss195939_c1_seq9	ATGATCCAGAGGCTAAGAACATTGGAGTTCTTGGAAAGGGTGGATCAGGAAAAACTCTGCTTCTCAAAAAAACTCTTCAATGCCCAAAAAGTACGCAATCATTTCAGCCAGGGTTTAGTACTTTGGCTCACTGTCTCTCAAACTCCGTTCCTTACAGGTCTTAGGAATGAACTACGTGCACAAATAGGCATACAAAAGAATGTAAATTTGGGCGAAAATATGGAGGAAGAAGATTTAAAAATATGGTTGAATGAAACGTTGCAGCAGAGTAGCAGTTTTGCATTGTTTCTAGATGATGTATGGGGAGAGAACCCTGCAGAATTGTTGGAGGGGTTGGGCATACTGCGACCTGTAAGAAACCACTCCAGTGCCAAAGTTATTGTGAGTTCCAGGAATCGG…
M555137	TGAGAGTCTTTCTGGATCAACC	TTCTGAAACAGCAGAAAGAGC	347	LPss195990_c0_seq13_m.555137	LPss195990_c0_seq13	ATGCACTTCACTTTACACTGTACAGACATTGAAATGGCTGATACAGTAGCTACCTCCTCCTTTGCTGAGGCTGATAAAGACGCTTCCTCCTCCATCGCTGCATCTCCCCACAAATTGTATCATGTATTCATCAATCACAGGGGCTGTGATGTTAAGAAAACCTTCGCCAGTCATCTGTACCATCGCCTCTGTTCTGCACGTATTGGATTGAGAGTCTTTCTGGATCAACCAGAAATGCGAGCGGGACGCACCTTTATTTCTCAAATAAAAGACGCCATAACATCAGCCTCCGTCCATGTCGCTATCTTCTCCCCTCGATACGCGGAGTCGGAATGGTGTCTCGATGAACTCCTCTACATGGTGGACTCCAACTCTCTGATTATTCCTGTGTTTTATCAT…
M555808	TGGATGTGTGAAGCTCAGAA	TCGTATATGCTGCATTTTGC	340	LPss196004_c0_seq2_m.555808	LPss196004_c0_seq2	ATGCAGATCGATCCTTCCAAGGTAGTTTTGGACGAGCTATGGGACGAGGCTCAGGGTTTGCTGGCTCGTACTTGTGTGCGAGAACGCCCCAATATCTATCAATGCTCTGCCAGCTTTGTGAAGCTTTTGGAGTCTCTCCGAACTCTCTATATAACCGATTCTAATTGTAGTTGTGAAGGGCTTAATTCCAATTCAGCTTCCGAATCGAATTCGGTCGATGGCCGCGGCTTTCTTACCACGGCAGCTGATTGTTTGCAGAGGGGTTTGTTCCAAGGCCTCGAGATTCTGTGTATTCTGTTTGATCTCACGCAACAGATAATGTCATCCTTGCAGGGATGGTCAATTAATTTGAATGCTCATCATTGTTCTACGGGAGGTAAGGTTGATGGGTGTCTGGAG…
M558005	CCCGTCAATAGAAGAAGCAA	GTTGATGCGCCTTAGGAAC	346	LPss196050_c0_seq10_m.558005	LPss196050_c0_seq10	AAGCTCCAGCATATTGACTTGTCTTGGTGCGGAAAATTGCAGATGCTACCAAGTTCCTTTGGGAATTTAATAAGGCTCCAGCACATTGACTTGATTGAGTGCCCAGAAATGTGGATGCCCCCGAATTCTTTCGAAAATTTTACACAACTAAAATATCTGCATTTGACTGGTTGCAAGCAGTTCAGCATCTCGATCGAAACCCTGGAAAAGATCACCACATTTGAAGACTTGTCTCTTTCAGGAGGCTTCTCTGTTTCAGCTCGTGAGAATATTGAAGCAGTGCCTCCCCAACTTGCATATTCACGGTTTTTGCGAAGATTGTGTTTGGACTTTGAGTTCAAAGAATTGCCAAGTGCTATCGGAAACCTAAGTAATTTGAAAACTCTGGAATTAAAAAGC…
M560682	GCACTTTTGCCAGTTGAAAT	ATCTCGTCCGGAAGTATGTG	338	LPss196091_c1_seq1_m.560682	LPss196091_c1_seq1	GAGGCGTGCAATATTGGCGAGGACGTGGAAGTGGAGCTGCTAGATAACGTGGTTAAATGTCTATTGGACATACTGAAAAAGCAAAAGCCAGATTTGCACGTGGCCAAATTTCCAACAGGTTTAGATGAGAAACTGAAAGATTTTGAAGATACAGTCCGATTGCAGCAACAACAGAGTAGTAGATCTCAGATCTTGGGGATCTGGGGTTTAGGTGGCATTGGAAAGACAACTTTGGCCAAAGAATTCTACAATAGGAGGAAATCAGATTATCACAGATCCTGTTTTTTGCATGACGTCAAAGATAATGTGGCTAAAGGCACATTAAATTTGATGCAGAGAGAACTTTTTAGAAGCTTGACCTCAAAAGATGAGCCAGTAAACAGTGTTGATAAGGGTACA…
M560753	GCCCAATTGTCTCTTAAGTCG	GCCATTGATATAGCTGTTTTGC	350	LPss196094_c2_seq1_m.560753	LPss196094_c2_seq1	AAAAGCAGAAAGGTGCTTTTAATATCCAACACAAGAAAGCCCCATCAGAAATGTTCTCTGAGCGATTCAACAACAGCGATGGCAAAAGCGAAAATCCTTCATAATGGCGTTCCATTGATGAAAAAGAGTGAGAAAACCAGCCGTTTTGATATTTTCCAGAATTTCAGATATGTTTTTGAAATCCAGCAGCTGGATAAGGCGATCCATGACTTTGTTCAGTACCAGATGTCTGCCCAATTGTCTCTTAAGTCGAAGAATCTTATGTCAGAGCTTGAGAGTCTTCGCCATCTGTGCGAGTTGGGGGTGATGGATGAGAGAACGGTAAATGAGACCATCGCGCCGAAGCTGACTAATAATCCCCATGAGAGTGACATGATGCTAGAACAAATAGGTCCAGAT…
M561696	AATTGGCTGCAAAACCTG	ACTTGCATGCCCACAATTT	350	LPss196114_c0_seq14_m.561696	LPss196114_c0_seq14	ATGGCAGGTGCTAGTGTTGTTCAATTTATGTCAGATAAACTCTGTCCTGTTCTTGCGGAAAAGCTAAAGGAAGAAGTTTCTGTGGTTGTGACGTTCAAACAGGAGTTTGAATCAATATATCAAGAGGTTCTTCGTATTAAATTCTTGCTGAATGATGCTGGGGAGTGGACAAACTACGAAACGATGGCCAATTGGCTGCAAAACCTGCGGGATGCTCTCACCGATGCTATGGACCTCGTAGAGGAGTGCAAAGATGATGACAACGCCCACAATTCAATTTCGAAGAATCCAATTTTCAACCATCCAATTGGCCATCAGATTATTTTCCTGGATCAAATGTGCGGTCAGCTTATTTTTAGGTATCAGAAAGGCCGTGAGATTAAGGAATTAAAAAACAGA…
M563012	TATGCACTTGCGAGAATTGA	GGACTTTGGAAGTGTCTCCA	348	LPss196142_c0_seq1_m.563012	LPss196142_c0_seq1	ATAATGACAAAGGTGCGGTCCCCAAAACTAATGTGGCTCCACTGGATTAACTGTCCCCACTCTTCGCTGCCTTCCTGGCTCCCAATGCAGGATTTAAGAGTTTTAGAAGTGGCCGGCAAGGAATTGAAAATATTGTGGAAATGTGAATCTCAGGCACCTATGCACTTGCGAGAATTGATCGTTGATGCTCCACTTTTAAAGTTTCCAAAGTCATTAGGGCAGCTGAAGCACCTTAAAATGATTGAAGCGAAGGAGTCGAATCTGGCAACCCTACCAGAAGAAATTTGTTACCTACCTTTTTTAAAATGTTTAAAGCTAAAAGACTACGAGATTCTTCCAGATTCGGACGGGAATTTCACCAATATCCAACTGACCGACGGAAGAAATCTGGAGAACATT…
M566802	AATTGAAACAAGGAGACAGATTAGA	ATTATGTCCGCAGCCTGA	349	LPss196193_c0_seq1_m.566802	LPss196193_c0_seq1	ATGGCACACGGTAACCTGCCATCTGCATCCTCATCCTCATACGCCCGCAACAACTACTATGTCTATGACGTCTTTCTAAACCACCGTGGGCCGGATTGCAAGGAAACCTTCGCCACCGATCTTTACAATTGCCTTCGCGGATACGGTCTGGGAGTATTTCTGGACAAGCGGGAATTGAAACAAGGAGACAGATTAGATTCTCAAATCGAAGGTGCTATTCTAAAAGCCTCCGTTCACGTAGCGATTTTCTCTCAAACTTATGCGCAATCGAGCTGGTGCCTAGACGAGCTCGTACTCATGTTGCGGTCCGGGGCAACCATTGTTCCGGTCTTCTACGGCGGTGTCAAGCCGTCAGATCTTCGGTGGGTGGAGGGCAACCCTGCAGGACCCTATGCGCGA…
M566875	TTTACATGGAGAGTGCTACGG	TTTATTGGCAAGAAGGCATC	341	LPss196194_c0_seq17_m.566875	LPss196194_c0_seq17	GCGTCAAAATCTTGCTCCCAGGGCTACGATGTTTTTATCAATCATCGTGGTCCTGATATCAAGGATACCTTCGCCGCCGCTCTCTATTGCAATCTTGAGGAAAGTGGAGTGCGAGTCTTCTTTGACAAATCGGAAATGCAGGTTGGAGATGACATTGCCTGGCAATTAGAAGACGCTATTCGAGTCTCGACTGTTCATGTGGCGCTTTTCACTCAGAACTATGCCCAATCGAATTGGTGCCTCGATGAGCTATGCCTCATGGTGGAGTCCGCCGAGTCCCGCGGGACTACACTTATTCCTGTATTTCACGGCGTGGAGCCTGCTCATCTCCGCTGGACGGGCAAAGATAAATCTGGACCGTACGCTGTAGCCCTGCGCCAACACGAAGCGAATCAGCGA…
M567190	AAATCTGGTGACCCTCTTCC	GCTTTGTAATCTGTTTTGGAATC	350	LPss196200_c0_seq1_m.567190	LPss196200_c0_seq1	ATGCAATTGTCTGCACATATGAAGACCAAGAAATTTTTTATAGTGTTAGAGGACATGTGGAGCACACTGGATCTGGAACAACTGGGGGTGGAATTTAACAATGACAGAGCCAGCAAACTCATATTCTCTACTCGCAATAGAAGTCTGGTTGAAGAAATGAAGGCAGAAGAGTGCATGAAATTAGAAGCCATGTCCACAGAAGAATCTTGGGATTTGTTTTCCAAAGTGGCTTTCAAAGAAGCAGGAGACCATAATATTTCTGAGGGGTTAGAGAATATTGCCAGACAAGTCTCCAGCGAGTGCAAAGGCTTACCCCTTGTCATAAATGTAATAGCCTCATCAATGATTGGGAAGAGCGATGTGAATGAGTGGAAACATGCTCTCAGGCAAATGCAGAGA…
M567848	CTTGCTGCAGAACCTAGAGC	GGATTGTTCCACTAAGTTGGTT	347	LPss196222_c0_seq6_m.567848	LPss196222_c0_seq6	CTGCAGAACCTAAAGCGCCTGAATCTAGGTTCCAACCACTTGACTGGAGGAATTCCGTCATCTCTGGGCAATCTTTCCTTATTGAGTACTTTGCAGCTTTCAGATAATAATTTGACAGGGACTATACCAACAGAATTGGGTCGTTTAGTCAAGTTGCAATATCTCGATTTATACAACAATTTTCTTTATGGAAGTATCCCAGCTTCTCTGGGAAATTGCAGATCTCTAGAAACAATGTACATTTATGCTAACAATCTCACCGGTCCCATTCCTCCTGCTCTGGGCAATTGTACGCAGTTATCGAATCTTGCTTTTTCCTCCAACGACTTGACTGGAAAAATTCCAGCAGAATTGGGCTTGCTGCAGAACCTAGAGCAACTATATCTAGGTTTCAACCAC…
M568259	GGAAATCGACACTAGCCAGA	TGCAATTCCTGCAGTTCTAA	350	LPss196229_c0_seq2_m.568259	LPss196229_c0_seq2	ACTGAGCGTGATACATCTGCATCTCCTGCTCCTGCTCCTGCATCTGCATCTTCTGCTCCTGCTCCATCTGCTTATTCATCCTCCTCTTCTGCGTTGACTCCTAATGGCCCTTATCAAGTGTTCATCAACCATAGGGGGCCTGACGTTAAAAACCGCTTCGCTAGCTTTCTCTACCGTGAACTTAAATCCAGAGGATTGCAGGTCTTTCTTGACAAGCCAGAGTTGGAGCCTGGACACATCATTCCTTCTCAGATAGAAGGCGCCATTCAAAGCGCTTCTGTACAGATCGCGATTTTCTCTAAAAACTATGCAGCATCAAAGTGGTGCCTGGACGAGCTCGTCCTCATGCTCCAAACGACGCGGAGTGATACGATGAGTCGGAGGGCTACAGTTCTTCCC…
M569634	TAGCGATTTGTTGGAAGTGC	GCTCTAATGTCTTGAGCCAAA	350	LPss196243_c0_seq3_m.569634	LPss196243_c0_seq3	TTGGTAGATCCGTTTGTTAGAGTGTGTGGTGGATTGCCACTATCATTGAAAGTGCTGGGCGCACTACTTTATGGACGACCATATGATTACTGGGAAGATCAATTGGTTCGACTTCAAGGAAATTTTCCCAAGGAGATAGAGGGTTGTTTTAGAATAAGTTATGACTCACTTGAGGAAAATGATAAGTCAATATTCTTAGATATTGCTTGTTTCTTCATAGGGCAAGACAGAGATAAAGCTATCAGGATATGGGGTAATGTTGGGCTTCAAAATCTGCAGGACAAGTGTCTCTTAGATGTGGACAGTGAAAATAAAATAAATATGCATGATCATATTAGGGATCTTGGAAGAAAAATTGCGAAGGAAGTAATGCCTCTTCGTCTTTGGGGTTCGACAACC…
M569648	TCCTTTGAACATGGAGGAAT	AGGTGTAAAATTGAGTCCCTATTG	350	LPss196244_c0_seq3_m.569648	LPss196244_c0_seq3	TTGACTACGTTAGCTCTTTATGACAGTGGACTCACTAACATATGTGAAGGCATTGCCAATTTGACCCAGTTGACGTTCTTAGATCTCTCTGGTAACCAACTCACTACCATACCGGAAGGTATTTCCAATTTGGTTGAGTTGACAACTTTAGATATCTCCGATAACAAACTTAGCCTTAACACATCTAAAATCATTTTCAATTTGAATCATTTGATCGAATTAGATCTATCTCAAAATAATTTCATAGGTCCAATTCCTAAAGCCATTGCCAATTTAAAGAACCTTGAACTATTATATTTCTCAAACAACAACCTCAAAGGGAGAATTCCAACAGATATACGAGAGCTTCGATCCTTACAAATATTAGACTTTTCAAACAACTACCTTGAAGGGACAATT…
M571693	TTCTCGTCCATTGGCGTA	GAGTGGTCGGTTAGCAAGG	347	LPss196277_c0_seq10_m.571693	LPss196277_c0_seq10	TTAATGGCTGAAGCTATGGTCGTTTCTAAATTTGTTGGTGTTGGCATAGAAAAAGTAATCAATCAGATTCTGCACCGGATAGGGATTGCTATTCGCTACAAAAAAGAATTGGCTTCTCTTCAGCATCTGCTAACAGACATCCAGCCTATCATCAAGCAGATCCAGCGATACCGCCCAGTGTTGAACAGGAAGAATGGGATTCCCTCTTCTCAGTGCTATGACAAGGTTTCACCCATCAATATATGGCTTAAAAAGTTGGATTTGCTTCTCCGGCAAGCATCAGAAATGGTGCAACAATGCACAACTTCACCAAGGTACAATGTTATTTTCCGATATCAATCAAGTAGAAAGATCACTCATCTTATTTCAGATATTAAAGAACATCTAGAATTGTCTCCT…
M571723	TTCCCTTGAAGTTTTAGATTTATCA	TGTAATGGCATCTTTCCAGTG	345	LPss196279_c0_seq1_m.571723	LPss196279_c0_seq1	AATTTGAGTGGTCCAATCCCATTCGATCACCTGGTCCATTTGGAACATCTTTGGTTGGCTGACAATAGTATAAGTGGAAGCATTCCAGCTTCAATTCGTTTGATGAAAAACATAACTTGCATTAATTTATCCCACAACTATCTCACTGGTCACATCCCTTCCACGCTATTCAACTGTACTTCCCTATCTCAGTTGTACCTAAACGATAACAACCTTACAGGTAACATTCCGAGTTTTCCCACGTCATTGACGCATCTTTATTTATCAAACAACCATTTAATTGGATCTCTCCCACGCAGCATAGGTCAACTAAAGTTTTTATCTTTCCTAGGTATATATAATAATAATATTTCTGGCAATATACCTAGTAGTATTAGTGGTTTAGTTTCCCTTGAAGTT…
M572278	AAACCATACTGGGAAGAGCA	TCATTAATCTTGCGGATCGT	347	LPss196290_c0_seq1_m.572278	LPss196290_c0_seq1	GCTTCAGCTTCTTCCTCCTCCTCCACGCTCCCTGTTCACAATGCTCCCGCCTCTTCCTCCACGCTCTGTTCTCCTTCATTCATCCCTCTTCACGGTGCTTCTGCTTCTTCCTCCACGGCCCTCCTTCACAATGCTTCTGCTTCTTCCTCCTCCTTAACGGTCCCTCTTCACAATGTCTCCACTTCTCCGTCCTCGTCCTCTTCCTCTCCCTCGACTTCTTATTATTGTCAGAGCTACGATGTGTTCATCAACCATCGTGGCTCTGATGTCAAAAAAACCTTCGCCACACGTATCTACCGCAGTCTTCATTCCTATGGATTGCAAGCCTTTCTTGACAAGCCGGAGATGCAGGTTGGACATGAGATTCTTTCCCAGATAAAAGCCGCTATAAAAGGAGCC…
M573535	AGGTACTTGGAGCACTTCTCTTT	CGTTTCTTCCTCTGCAATGT	347	LPss196311_c0_seq2_m.573535	LPss196311_c0_seq2	ATTTTAGATGACATAGATCATGAGGATCAGCTAGAGGCACTTTTATCAGTTAAAAATGTCTTTAGATCGGATAGCTTTATTTTAATTACATCCCGGTATAAAGATGTACTGGAAAGGTCCGGAGTGGAACACTTTTATCAGTTAAGGGGCCTCTCTAAAGAACACTCGCAACAGCTCTTTTGTTCATACAGTTTTTGTCAAACCTATCCATTTCATGAATTTGAAGATCTTGTAGATCGGTTTCTTAAGGTGTGCGACGGACTGCCTTTAGCTTTAAAGGTACTTGGAGCACTTCTCTTTAAAAAACATAAATCTTATTGGGAGGCTAAACTTGATGAATTAACAGTTCAAATGAAAGTTTCACCTGATATAAAGAACAGGTTAAAAATTAGTTACGAA…
M575132	GTGGGAGAAGGTCTGCTTG	GTTCCCTGCCATCAACAGT	348	LPss196324_c0_seq4_m.575132	LPss196324_c0_seq4	TTAGATGATGTGTGGGGAGAAGGTGGAAAACTGCTAGAGAAATTGGGTGTGGCGCCCCTGCTCACCACTGATCTCTCCAATTCCAAATTAATAGGAAGGTCAATGACAGTCATTATTGATGCACTTTACTGGCAGTCGGCCGTCCAGAGCCGAAAGCACGAAGCTCTGTATGACTCACTAGAAGATCTGCAATTGTGCTTTCTCTACTTAGCTGCTGCCTTCTTTGAGGACCAAGTTGTTTGGGTCGAAGGTGAGTTGATTCCGTTGTGGGTGGGAGAAGGTCTGCTTGCAAGAAAGAAGCCTGGCCACGAAGACCCATTCGAGATGGGAAGAATTTATGTGAAGGTTTTAGCAGATCGGTGTTTGGTGGAACCCATCCTCACAGACATCGAGGGGCGC…
M577680	ATTCACGCGGATGTACAAAT	CACACCTCCATAAAATTTTCAAC	350	LPss196360_c0_seq3_m.577680	LPss196360_c0_seq3	ATGTTGGAGTCTGGTTCCACAATTATTCCAGTCTTCTATGGTGTCCATCCTTCAGAACTTCGGTGGACAGGGGACAGAGATGGAATTTATGCTACAGCCCTCACCATCCTCCAATGTATCTTCCTGTGTACGCGGGGCGAAAATGGTGGTTATGCTCGAGCACTGAGCAAGCTCGAAAAGAAGACGACATTCGATTCTCGAACCAGGAAGTGGATGCCACGACATGACTCCAACACCATTCAAAAATGGAGGAAAGCTCTTTCTGATGTCTCACAAATAAGCGGTTTTGAGCTGAGCGCCTGTAACGGTGACGAAGGGGAACTCGTGGATAAGGTCGCTGAACAAGTTTTGATAAAGGTTAGCAAAACACCTCTGAATGTTGCTAAATACCCAACTGGT…
M578877	AGAAGTAGAGGAGCTGCCAAG	GCGGAAGTCTACACATGGAT	341	LPss196380_c0_seq3_m.578877	LPss196380_c0_seq3	CATCGTGGTCCGGATGTCAAGGCCGGCTTTGCCACCCATCTCTACGATAGCCTTGCTCCTTGTGGATTTCGAGTTTTTCTAGACAAGGACGAAATGCGGGCTGGACTCGATATTACTTGTCAAATACAACACGCTATTGAGACCGCCTCTATCCATATTGCCATTTTCTCTCAACAGTACGCGGAATCTTGTTGGTGTCTCGATGAACTTCATCAAATGTGGAAGGCCTGGAAATCGGATCTGGCCATTCTTATTCCCGTCTTTTATGAGGTCAAGCCTTTTGAGGTTCGGTACCGTATGGGGCCGTATGGTGAAGCCCTGCGCAGCCACAGAATGAAGCAGCGATTCAATCCCCAAATGCTTCAGGATTGGGAAGACGCTCTTTTTCATACCGCACAA…
M579300	GAGATCTTTAAGGTATTTAGGGCTTA	CAAGCCTCTTTAGCTTTTCCA	350	LPss196390_c0_seq21_m.579300	LPss196390_c0_seq21	ATGTCTGGGTTTATCTGTGTGAGTATCGACAAGGCAATCAAGCAGACACTTCATCACATGAACAATGCAATTCGCCGCAAGGATGAGTTGAAGTCTCCTAAAGAACTGGTACCAAGCATGGAGGCTATGAGAGAATTGGTAATGAGCATCGAAGCGATCTCCAGGCAGATCCAGCATTACCGCCTGGTAATCACTTGGAAGGAAAGTAAGAAGTCAGAGGTTAGGGCCTGGGTTAAGCGCTTTAATGAATGGCTTCATGAATTGGACTCTCTTCTGCAGGAGGCATCCGGAATGGCCCAACAGTGTACAATGCCAACGCAGCAGGGCATTTTTCGCGATGAAAGGAGCGAAAAAATCACGGGTTTGAGTTCAAAAATTGTCAAACATCTCAATTCTCTG…
M581704	GCCAAATAGACTCATAGATTTAAGC	CAGCTCCACTACTCCCTCAC	349	LPss196422_c0_seq19_m.581704	LPss196422_c0_seq19	GAGAGGCTGCCAGATTCCTTTGGTAACTTGACCAATCTCCAACACATCAATATCTCATTCTGCCTCGATTTGAAGATTATTCCAAATTCCTTCGGGAATTTAACCAATCTTCAACACATCGACATGTCAAGCTGTACCTCTTTGGAGCGACTTCCAGATTCCTTCGGGAATTTAATTAAGCTCAAGTTTCTGTGTTTGGAAACTTGCAGCAATTTAACCATCTCAAGCGAATTGCTTGGAAATATAATCACGCTCGAGTACATAAATCTCATCAATTGTGGGAAAATTGAAGTGTTACCCCTGCAAGTGGCACATCAGAGGTCCCTTGAACAATTATATATGTGGGGTACAAGTTTAAAAGAATTGCCAAGTGCAATTGGAGACGCAAACCGTTTGGAA…
M583641	CGCAATACAGTAAATCTTGCTTC	TTAACTGATAAATTGATGACTCTTCC	339	LPss196450_c0_seq14_m.583641	LPss196450_c0_seq14	ATGGCCTCTGCCTCCACCTCCACTTCCACTACTGTTAATTCCTCTGGATATGAGGTATTCCTAAGCCATCGCGGCCCGGATACCAAAAGAACCTTCACCAGCCACCTCTATCGTCGCCTGGTTTTACATGGAATCCGAGTCTTTTGGGACAAGGAGGAAATGCAAGTAGGCGATGATTTAACTTGTCAAATACAAGACGCTATCAAAACTGCGTCCGTCCATGTGGCTATCTTCTCGCCACATTATGCAGAATCTAAATGGTGCCTCGAGGAGCTCCACCTCATGGTGCAGTCAGGAAAGCCAATTATTCCTGTCTTTTACAAAATCGAGCCCGGGGAGCTTAAAAGGACAGACGGAGTGTATGCTGCAGCCCTACGCATCCTCGCAAAGAAGAGAAAA…
M584053	AAGTATTGGAAAACCCCATTG	GCGCCAAAGACGACTATAAA	333	LPss196456_c0_seq1_m.584053	LPss196456_c0_seq1	ATGGCTCATCTACCAAACACCTCCGCTTCTGCCTCCACCTCCACGGCTCCATCTCCCAAGACCAATTACAATCCCCATTACGACGTTATCATCAATCACTCTGGTTCAGATGTTAAGAATAATTTCGCTAGCCATCTCTACCATCGTCTTCTTGACCGTGGTTTCAAAACCCTTTTCGAACGGAGAGAAATGCAGCAGGGAGACGGCTTAGATTCTCGAACAGAAGCAGCCATTGCAACCGCCTCTATTCATATACCCATCTTCTCTCCACGATATGCCGAGTCAACATGCTCCCTAGATGAACTCCTCTTGATATTAAAGTCAAAGGCTGCGATTATTCCAGTCTTTTATAATGTTAAGCCTTCTGATCTACGTATCAGGATGGGTGAGGGCCAAGAG…
M584260	ACCTTCAAAGCCTGATGTTG	GTGTTCAACCTCACCCTCAC	341	LPss196461_c1_seq14_m.584260	LPss196461_c1_seq14	TCTAACCTCAGGAGCTTGAAAAAATTGTTTATCTCTGGAGCGCCTAGATTGAAATACTCGCCCAATCACTTTCCACCGTTGTTTCAGTTGGAAGAGTTGCATATCCAATATTGTGGAATAGAATACTTACCACAACACCTTCTGAAGATGAACAATCTTCTACTTTTAAAGGTGGAGCATTGTCCGTTGCTGGAACTGCCATTTGGAAAAATTGAAGAAGAAAGAGAAACGGGTAGAGAGTTGAAGTCCTTCCATGATGATGGCAAATGCATGCTTGCGCTCAAGGAGATAGATCTGTCTGGCACAGAAATATCGGAGGTATTCTTTCCAAAGTGTGTTTGCCCAAACCTTCAAAGCCTGATGTTGATAGAATGTAAGAAATTGACACAAATAGGAGGG…
M585437	CTCTCTGCATTGGAGTGGTT	GCTGGTCTTTCATATTGTCATCT	349	LPss196473_c0_seq5_m.585437	LPss196473_c0_seq5	AGAGTGGCTTTCAAAGACGACCAGATTTCTATGGATATAGAAGAGCGTGCCCGGAAAATTGCTGACCAATGCAAAGGTCTTCCTTTGGCCATCAATGTAGTGGCCAGAGCAATGATTGGCAAAACCAGTGTACATGAATGGGATACTTGTTTGCATTCTGTTAAAAATGTAGATCCATCTTTTCCAGGTACTCATCCTACCCTTGATGCAGAGCTCTATAGACTATTGCGATGGAGTTATGATATGTTGCCTAGTTCACAGGTTAAAAATTGTTTTTTATATTCTGCTATGTATAAGCAAGATCAGGAAATTGATTCGCGCCAATTAGTACAAATGTGGATTGGTGAAGGTCTGGTGAAGAGCAAACAGGGAACACATTTCATTGACATGGCTATTGGG…
M586172	GTGCGAATGTGGATTTCAG	GGGAGATTTTGAATATCATCTTTATC	350	LPss196487_c0_seq4_m.586172	LPss196487_c0_seq4	ATCTTTCAAGGCCTTCAAACTGAGTTTTCAATGTTTGTTGACAAGCCTCACCAGATTATCAACAGAGATCCGACTCTGGCTCCGAGCGCAGAAGAGTCAGCTCAACAGCTCTCTGAAGATGAGGCCGCGTGGATGGTGTTCGAAAGAATAGCTTTCAAAGAGAAGGGTGCTCCAGGTGTGGATATAGAGGGGTGTGCCAGGAGTATTGCGGAGGAGTGTAAGGGTTTCCCTTTGGCAATAAGGTTAGTGGCGGCAGCAATGAGGGGCAAAGCCACAATAGATGAATGGAACACTGCTTTAACTTCCATCAAAAGTGCATTAATTAGGCATCCAGCTTCTTCATCTTATCCACATACTGTGCATCCACAACTTTATCAACTATTGAGATGGTGTTATGAT…
M586591	TGTTTGTTAATTTGCTGAAAGC	TGATCAGTGCTTTCCTCTTCTC	343	LPss196493_c0_seq18_m.586591	LPss196493_c0_seq18	AGTTTGCATAGGCTTCCAGATCAATTTGGGAAATTAGCAAGTTTAAGAGTGCTGGACTTACGACAATGTACGAGTCTGGAGAAGCTTCCTGAAGGTTTCGGTCTTCTAGTGTGTTTGGAGGAGTTGAACTTAATAGATTGCGAAAGGCTTGAAGAATTATGTAATGACTTCCCTTGCCTCTCATCATTGCGAAATATGTACTTGAATGGCTGTAAATGTTTAAAGAAACTGCCTGCAGATTTCCATCGCCTGGTCGCATTGCAGCAGCTACACTTGTGTGGCTGTGCGTGCTTGGAAAACCTCCCTGAAAATTTCTATCGCCTCCCCTCATTGGAAATATTGCATCTACATGATTGCCCCATGTTGGAAGGGAAATGTATGGATTATGTGATAAAGACA…
M587571	GCGAAGAAAATGCACAAAAA	TTGAATTTCAGTTGCACTGGT	350	LPss196503_c0_seq7_m.587571	LPss196503_c0_seq7	CCGTCTCCTATTGAAGAGGGTAAGGGCGATCCGTCTCCTATTATTGAAGAAGGCGGCTTCCCTTCTGAAATAGGAGCCTCCCTACTCACTCCGTCTCGGCCTATTGAAGAGGGTAACGGCGATCCGTCTGAAAAAGGAGGCTCCGTACGCGCTCCATCAAAAGGTGATGGCTCTTCCTCTTCCAGCGTTTCAAAGGTGTCTGATCTTACTACCACCATTAAGGAAGCAATTGACGGGAAAGAAGGCAACGTGAATCTTGATGAACTTATCAATCATATTAGTCAGCTCTTGGAAGTACTTAAGGTAAATCCGTCAGAGAAAAAATTGAAATTTTCGACTCAGAAATTTTCGACTCAGAAGTTTTGGGCTAGGATCACCTCAAGGGACTTCTTGAACTTG…
M588980	AAAGTTTTGACTATATTCTCTTGTCCA	TCCACCCTAATCTCTTCCAA	350	LPss196531_c0_seq13_m.588980	LPss196531_c0_seq13	GCCGATGCCTTTCAGAAACACCAACAGAATGGAAGAGTGTCCATGGAAGTCGTGGAGGAATGGAAGGAAGCACTCAGAGAAGCCGCAGATATTTCTGGTCTGCTGTTCAAAACCAAGGACAGCGATTACGGGAAGTTTGTGAAGGAAATTGAAAACATTGTGATAGAACAGGTAAAATATCCCTTAGAGGTCGCTACTCACCCAGTTGCACTCGACCAGGCCTTGAAGGATTTGGATGCTCACATTCAGAAACAAGGCTTCACAAAGGTAGTAGGGATTGCCGGAATAGGTGGAATAGGAAAGTCTACTCTGGCGAGACATATCTTTAATTCGAGACGTTCGAATTTTAGCAGGGCTTGTTATTTGTTTAATGTCAGAGAAAAAGCCGATTTAACATCT…
M589021	TTTTGCGAAGGACAAAGAAG	GTTGTCTTGTTGTAGTGAAGTTGAA	347	LPss196533_c0_seq1_m.589021	LPss196533_c0_seq1	TGTCGATATTCAATGGTTGAACTCTCTGAGAATATAGATTCCTCTAAGATTGTAAAGTTACAGAAAGATATATTAAAAGATTTGACGGAAAGCAAGGATATTCATGAGGAATTTAGAAAGTACGAGGAAGGACAGCGAAAGCTGAGCAGTAAGTTGAAGGAAGTGCCGGCCTTCATCTACGTTGATAATGTTTTGGATAAAGATCATCTTCGACAGCTTTTGCCACTTAATTACATGGATGAAGCAAAGCATGTAAGGCTGCTCGTGACTGCACGTGACATAAATGTGCGCAGAGTATGCCGAATGGACACACCTCCCAAAGAGTATTGTATGAGAGGCATATCTCCTGCGGCAGCAAAAACTGTATTGCAAAGGCAAATGACGGCGTCCGCAAGGAGT…
M589098	CTGCCCCAGTGAGAAACTATAC	AAACTGAGAGGGACGAGCA	349	LPss196535_c0_seq3_m.589098	LPss196535_c0_seq3	ATGACAGGTTCTAAAATCGTTTTGACTACTAAGATTAAAGAAGTGTGTACAAGTATGGAAGCTGATGAGATAACAACAGTGGAACCGCTGTCGGTAGAGGAGGGTTGGCGGCTGTTTTGTTGCCGAACATTTCCAAATGGTAGTTTTCCAGCTGAAATAGGAAACTCTGCCAGTAAAATTGAAAGGGAGTACAAGGGTTTGACACTTACAATAAATGCAGCAGCTGCCCCAGTGAGAAACTATACTTATCAAGATGAGTGGGAGCATGTTTTACATAAGATACACAACATAGATAACACGTTTTATGGTCTGCAGGATGAAATTGAGGAAAAACTGTTGCAAAGTCTGAAATGGAGTTGCAATGGTTTACAAGATTATTTGAAGAATAGTTTTGTATAT…
M592121	CGATGATGTGGATGATATTAAGC	GATTTTACGAAATTGTGCTTCC	349	LPss196568_c0_seq1_m.592121	LPss196568_c0_seq1	ATGGCTTACTCCTCAACTTCCACCTCAGATAGCCCCAACAACGACTATGTGTTTGATATTTTCATTAGTCATAGGGGCCCCGATGTCAAGAAAACCTTGGCCACCGATCTCTATGATCGCCTTAGCAAACATGAATTGCAGGTATTTTTAGACCAGCCGGAAATGCGGGCCGGAGAATATGTAACCCCTCAAATTGAAGGCGCCATTAGAACTTCCACTGTGCAGCTTGCTATTTTTTCTCCAAATTATGCAAATTCAAAATGGTGCCTCGATGAATTGGTACTGATGGTGGAGTCTATGGCAAACTACAAGTCCACCATCATCCCAGTCTTCTATGGGGTCAAGCCTGCAGAGCTAAGGTGGACGCAGGGCGGAAAGGGAGTGTACGCTCAAGCTCTA…
M594092	TGTGTTGCAGAGTCAACTTCTT	CTCTGGGAGAGGAAATGGTT	340	LPss196588_c0_seq1_m.594092	LPss196588_c0_seq1	TTCGCCAGGTCTCTCTACCTTCGCCTTCAAGAGAAAGGATTGACGGCTTTCATCGATGACAAGGAGATGCAACCGGGATATGACATTTCTTCTCAACTTGAAGACGTTATTAGGAACGCCAGGGTTCACGTGGCTATCTTTTCTCCTCGATACGCTGAATCAGATTGGTGCCTCAATGAGCTCCTACTCATGTTACAGTCAGGGGCTCCCATTATTCCCATCTTTTACGGCGTTAGTCCAGCGACCGTTCGGTGGAATACGAAGGGCCTCTATGGTGAAGCTCTACAAACTCATGAAAAGAAGGGGCGACATGATCCCAACATCATTGAAGAATGGAGAAACGCACTCCATCAAGTTGCAAACAAGAGTGGCTTCGAGCTGGAGAAGTACAATGGCCAG…
M594991	ACGCCTGTTTGAGGAAAAA	GCATCTTTATTCCGTGCAGT	336	LPss196599_c0_seq4_m.594991	LPss196599_c0_seq4	GTTGGAATCGAAGATCCATTGAAAGAAGTTATTGAACGGCTAGAAATGGGGAGTGACAAAAATGCTGTAGCAGTTATCTTGCATGGCTTTGGTGGCAAGGGAAAGACTACCCTTGCGGATGCTGTGTTTGCACGCCTGTTTGAGGAAAAAAGAGATGGATGTAGATTTTCTTTTGTTTGTTTGTTTGACAATATAGCATCAACTCCAAATGTTTTAGAGTTGCAAAGATGTATATTAAGAGATTTGAAGGAAGATGAGGTAGAGATCAAGATCCCAAGGTATATTGAAGGACAAGATCAAATTGAGAGCATCTTAGAGAAAGAGGAGGCTTTTATTTATATCGACAATGTTTTGCTTCCGGAGGATAACCGTGAAAGAGGCCCAGATGCACTCACACAG…
M595495	AGAAATGTCTCGGACGAGTG	AGCTGCATGTCTGTGGAATAG	350	LPss196601_c1_seq1_m.595495	LPss196601_c1_seq1	ATGGCCGAGTTAGGAAGCGATGTTGCAGCCGACGTCATAAACGAGGTTATTGTTGCTCCACTCATTCGAAAAATAAAAGATGTCATTCACTTGGATCGAAACCGTGGGCTTCTGCAAGATCAGTTAAAGCGTATGCAACTCCTTTTACAAGCTATCAGCGGTGGCTTTGAGAACCAGCAAAAAACGGTGCCCGAGGTGATCCGAGAGCGTTTGGAGAATACGCGTGTTGCGATTGAAGAGGCGAAGAAGCTCATCGTGCGATCCCAACAACAGCAACGGGGTATGGATTTCATTTTCTGTGCCTGGGATTGTCTTTTCTGCAGGCCCGGTCTTCCCACTCAAATTAAAGAATGGACCACGGAAGTCGATAAGCTCTTCGAAGACCTTGAAAAGGACCTG…
M595623	AGTCTTTGGGGCGACTGT	ATTTGGGAAAATCGACGAG	345	LPss196603_c0_seq2_m.595623	LPss196603_c0_seq2	ATGGCAAACCTAACTATCGGCTCCCTCGACTCTGAAAATGCTTCTGCTGCTTCTTCTTGCAGGGCTTCCACTTCTGCCTCTACTTCTTGTCTCGATTACCATATCTTTATCAATCATCGCGGGCCTGATGTAAAAAATGGCTTTGCCAGCCATCTTTACAGACGCCTTCGTGATCAAGGATTGAGCGTCTTTTTGGACAGGGAGGAATTGGAAGAGGGCCACAATATTTCTTCTCAGATTGAAAACGCTATCCGTAGTGCGTCTGTCCACGTTGCAATTTTATCTCCAACGTATGCGCAATCTAGATGGTGTTTGGATGAACTTGTCCTCATGAAGAATTCGGGGGCTTTCATTTTTCCAGTGTTCTACAAGGTCGATCCTTCTGTGGTCCGTTGGACG…
M596214	CAACCAGCGATATCCTCCTA	AGAGACCTGCTCTCCAGGTT	342	LPss196614_c0_seq9_m.596214	LPss196614_c0_seq9	ATGGCATCCACTTCATATGGAGGATCCTCCAGCACCAACAACGATGTTTTTGATATCTTTATTAACCACAGGGGTCCGGACTGCAAGAAAACCCTCGCCAAACGTCTCTATGAGAGCCTTAGCAACGATCACGGACTGCGAGTATTTCTCGATGAAGATGAATTGCAAAATGGAGACTATATAACTCCTCAAATCGAGAGTGCCATCCGAACAGCTTCTGTGCATATCGCTATTTTCACTCCCAGATATGCAGAGTCAAAATGGTGCCTTGAGGAGCTCCTGGGCATGTTCGAATCGGGGTCAACTATAATTCCAGTCTTCTATGGTGGTGTCAAGCCTTCAGATCTTAGATGGGGAACGCAGGATGAAAAAGGAGTCTATGGTCAAGCCCTGCAAACA…
M596566	CCCAATTCTATCGGGAATTT	TTGATAGGTGTCGGAGATGG	343	LPss196622_c0_seq4_m.596566	LPss196622_c0_seq4	ATGGCAGAAGCAGCTGTTGTTAGCGCGCTCATAGACATATTTATTCCTATGGTCGCAAACAAACTCTCCCAAGAGGTATCGCTGATTGTTAATTTCAGAAAGGATTTTGAATTTTTTAGTGATGAGCTTCTTTCCATTAAATGTCTTTTGATGGACGCTGGAGAGAAGAGGAGATCGAGTTCAGTTTCCAATTGGCTTGACAATCTTGAGGATTTTATGGCCGATGCTGAGTACCTACTGCAGGAATGTGGGGCAGCTGATAGCATGTCTGCCAAACTGAAATTACGGCTAAAGATGGGCCGCAAAATTAGGAAATTAAAGGAACGACTCCAGCAGATCCAACAGGTCAATGCTCAAAATCTCAAATTGCTTGCTTCTGCTTTAGATGTGAATGCTCAT…
M597413	TCCTTCGAACTGATAGTCTGG	CCCGAGTAGCCGATGTAAA	337	LPss196635_c0_seq1_m.597413	LPss196635_c0_seq1	ATGGCAAACCTTAATTTCACACCGGCTCCTCATCATACATCCTTAGCATCCTCCTCCACCTGCTCTGCAATTCCCTCGTATGCCAACAGCTATCCTTATGATGTGTTTATCAACCACCGCGGGCCAGATACCAAGTTATCCATCGCCAGCTATCTCCACTCTGCCCTTACTGCACATGGATTGCGAGTCTTTCTGGACAAGGAGGAAATGCAGCAGGGAGAAGAGTTGGCATCTCAAATTGAAACAGCTATCGCAGATGCGTCTGTCCACGTAGCAATTTTATCTCCCACATATGCCGAATCGAAGTGGTGTTTAGATGAGCTGGTCTCCATGGTGAACTCGGGGAAACCCATTATTCCCGTGTTCTACGGCGTCAAGCCTGCAGATCTTCGGCGCCAC…
M598181	TACTGGGAGGCCATATTGAG	AAGAAGCCAGCAATGTTCC	350	LPss196652_c0_seq2_m.598181	LPss196652_c0_seq2	ATGCTAATTTTTGATGATGTAGATGATGTGGATCAGTTGGATGCCCTTTTGCCAAATGAAGTTAAATCTACCTTTCGCTCAAATTGCTTGATTTTGATTACATCCAGGGACAAGAATGTTCTTCTAAGGTCAAGAATACAAGATTCATCTATTTATAAGTTAAGTGGTCTTAATAGAAAACACTCCATTGAGCTCTTCTGCCGCCATGCTTTTTGCCAGCCGGATCCACTCCCCAGTTTTCAATATTTGTTAGATAGCATTTTAGGGATTTGCAATGGATTGCCTTTATCCCTAAAAGTATTAGGGAGTCATTTTAGTGTAAACAGCGATAAAACTTACTGGGAGGCCATATTGAGCAGAATTCATGTACTTCCTGGTATAGAACCAACCCTTAGAATT…
M598468	TGTCCCAAGTTAAAAAGGATTC	TTTTTCTTCTTGCGCAAACT	348	LPss196659_c0_seq7_m.598468	LPss196659_c0_seq7	GCGAGGGCAATGGCAGGCATTATTGATGCACAAGAATGGAACCTGGCAGTCCAGAGGTTGTCAAACGCCAACGGACAAGACCTTCAAGGTGTCTATGATTGCCTCAGGTTGAGTTACGACGCAATGGGCAACTGCAACATTAACCTTCAATTGTGCTTTCTGTACTTAGCTGCTGCCTTCCCGGAAGACCAGATTGTTGAAACAGAGGTCATCACTATCTTGTGGTCGGGGGAAGGACTGCTGCAAGATCAGGGTGGCCACGATCAATTCGAGATCGGACGAATCTACGTCAACAATTTAGCCGAACGCTGTCTGCTTGAACCGGCAGTGAGAGACATTGATGGGGGCGTGCAATATTTCAGGATGCACGACGTTGTGCGTAGTTGGGGAATACAAATT…
M599646	TGTGAGAATTTCAGAGGCATATC	GGACAGTTACGAAAATCAAGAATC	350	LPss196683_c1_seq7_m.599646	LPss196683_c1_seq7	ATGCACGATCACATCAGGGAGATGGGAAGAAATGTTGCAATGGAACCATCAATGCCCCTTCGTATTTGGACAAACAATAACACTCATGATTTCTTGCAGCGATCATCACCTCTACGAAACGAATTTCGCGGAGTTAGTATAGTCCGTTCCTCTGCTGATTTCTTCCGGGATGAACACCATTGCTTTTCAAATACCTCAAGTCCAGAGATATCACGGATCAAAAGTTCAGAAGTCAGGTATTTGTTCGAGAATTTCCATTCTTCTGGTATGAAGAAACTGCAACTTGTTGCAATTGAAGAAGACCATGTAGACGACATTTTGAGCAGAGTGAGACCATCAGATCTTAGATGGTTGCGCTGGTATAAATGTTCCCACTCTTCCTTGCCAAATTGGATTTCG…
M601441	GGCTGTGCAAAATTGTCATT	CTCTTCGGAAGGCAACTTAAT	335	LPss196696_c0_seq3_m.601441	LPss196696_c0_seq3	GTTCAAGAGGTGAAACTGGTCATATATTTGCCTCAAGCGATCAGCGACATGGAAGGAGAAGTTCAACGTCTGAACGATTTAACGCATGAGATAAATGTGGAGCTCGCTCGAGTAAACATGAACCCTAAAAGTATAATTCAGGGTTGGCTGGATAAGGCGGCCGAGGCCATAAAAAGATCAGGATCTATTGGCAGTGATTACGAGCAACAGAAAAATTGTCTCACTTGGTGTCCTAACTGCGTCTGCCGCTACAGAATCGGCAGACGTATCAGAGATTGGAAAGCAAGTGTTGCTGAACTCCATTCACAGAGGCAATCTGATTTTCCTCCAAGCGGGGAATACGGGGACCCTACTCCGCGCACCCAGGTACCAGTTCAAAACCCCGAATCTGGTTCTGGT…
M601504	GCTTCTGCCAAAGGATATGA	TCTATCTTGTCAAACGGTTCAG	330	LPss196698_c0_seq5_m.601504	LPss196698_c0_seq5	ATGGAAGAGTTCTTAAACCAAATCTCGACCGGCGTCGAAGAATTCATCAGTAGTACAGCTGCTCCCTTTCTGTCTGATACTGCTACCTCAGGCGCTACTACTATCAATGGCTCCTCTCCCACTGTTTCAACGTTACCGGCTCAGGCCAACGCGATAATTACATTTCTTAACAACAACAGCAAAGCAGCTCCTGCTAAATTGGACGAAGAAGACAAAATGGGCGACTATCTGGAAATCCTTACAGAACATATAACTCGGCTTTTGGAAATCATGGAGGGGGAAAAACCGTCACGGCTTGAACGAAATTTGCCCAGTTCACAAAGCCTAAAAAAAATTAGGGATTTCTTTTCGGATGGAATCAATGGCGTTAAATATTTTTTTAAAGATTCTTCTCCAAAG…
M601909	TATGGGGCACTTCTTTATGG	TCTGTCCAACGCCAAAGA	350	LPss196704_c0_seq11_m.601909	LPss196704_c0_seq11	ACCTTCGCCAGGTCTCTCTACCTTCGTCTTCAGGAGAAAGGTTTGAAGGCATTTCTGGATCAACCTGAAATGCAATCCGGATACAATTTTCCTGAGCAAATACAAAATGTTATTGAAACCGCTTCCGTGCATGTGGCAATCTTCTCCCCTCAATACGCTGAATCACGCTGGTGCCTAGATGAACTTGTAATGATGATAGACTCAAAGGCTCCAATTATCCCTGTGTTTTACCGTGTCACGCCTGCTGACGTTCGGCATGCGAAGGGAAAGTATGCTGAAGACCTAGAAAAACTGGCGGAGAAAAATGATAAAGGGATGCCGCGACATGACTCCAACACCATTGAAAAGTGGAGAAACGCACTTTCTACTGTTGCAGACTACAGCGGTTTCGAGTTGCAG…
M602301	TGGTCACGACTCTTACCTCTCT	GTTTGCTTGCCAGGTTTTC	350	LPss196711_c0_seq27_m.602301	LPss196711_c0_seq27	CTGCAAATTGCCGAGAAGGAAGAGAATTGTTATTTCAGAGCGGGGAAAGGTTTGGTGGAATTCCCATTGAAACATTGCAACCGTAAATTTACCAGGATTTCTCTCAGGGCCAACAATTTTAGGTCAATACCTAATGGATACCGAGGTCAGGGTCTGCGGGCGATGTTACTCTCGGAGAACATATCTCTGGAATATGTTCCATCAAGAGTGGTCACGACTCTTACCTCTCTTAGACTTCTTGATTTGGGAGGGACATCCATCAAAAGTTTGCCTGATAACTTTGGAGCGTTGAAGCATCTGGTCTTCCTTCGTTTAGCAAAATCTCCAATAGTGATGCTGCCAGATTCAGTAACATGTTTGAAGGAGCTTGAGATACTGGATCTGTCCGAATGTTACCAG…
M602844	GGAAAGCTTTTGGTTGGAA	GACGAACCTATCCCACCAGT	340	LPss196715_c0_seq1_m.602844	LPss196715_c0_seq1	GTTGGAATCGAAAAGATTGCCCGCGATGTTTGTGCGGAGTGTGATCGGCTGCCGCTTGCTCTCAAAGTAATAGGAGCAGCCATGGCAGGCATCACTGCGCCATCAGATTGGCGGCTGACTCTGGAAAAGTTGCAAAATGCGGATAAAGTGGACCCTCATGTAGAGAAGAAACTCTACAATCGGTTGAGATTGAGTTATGACGCGCTGTGCACCTCGCAATATTTACCTTTGCAGCTCTGCTTTCTGTACTTGGGCGCCTTCAAAGAGGACGAGGAAATGTATGTGCAGGATGTGATAAACTTGTGGATAGGAGAGGGCCTTCTTCCCAAGGAAGATGGTAAAGATCCATTTGAAGTTGGAAGGGCCTACGCTAACTTTCTAGTGGATCGATGTCTGATC…
M602889	TCATTCATTCATCTAGCTTCATTT	CCAAACTGTCATAGCTAATCTTCA	348	LPss196717_c1_seq2_m.602889	LPss196717_c1_seq2	ATGGCATCTCCCTCCACTTTCTATGAAATTGGCAACAAGTATTCTCTATTGGACGTTTTCATTAACTGCCGGGGTCTTGATACCAAGAAAGGCCTCGCCAGTAATCTCTACCATAGCCTCACTGGAAAAGGATTAAGAGTTTTTCTGGACATCAAGGAATTGCAAGTCGGTGACAGTTTGACCGCTCAAATCGAAGAGGCTATAAGAACAGCATCCGTGCATATTGCAATTTTCTCTCCTCGATACGCGGAATCAAGCTGGGCTCTGCATGAACTCGTCCAGATTGTGGAGTCCGGGAAAACTATTATTCCGGTATTCTATAAGGTCAATCCTTCAGACCTTAGGAGGACGACGGGTGGAGACGGAGTGTATGCTCGATCCCTGTTCGATCTCGAGAGG…
M603305	GGTCGCAGAAGACAAACAAG	TTCTAAATTGATTTCCATTGGTG	347	LPss196721_c0_seq1_m.603305	LPss196721_c0_seq1	GATAATACCAACGCCGCTTCTCAAAATGTTGTTACTGCGGGAGATGGTACTGTAGAGCTGCTTGACACCCAAACCCTTTCAGCGAGTCCGCATGTCTCCATTTCTCATGGGCTTGCCGATTCCTCTCAAGTTGCTTCTTCGGATGCCAATGCTGTTAACGATAATACCAACGCCGCTTCTCCAAATGTTGTTACCCAAGAAGCAGTACTTGTAACAGACCAAGACCCCGAAACCCTTTTATCTGCTCCTCACGCCTCTACTTCCCATGCTTCTTCTTCCACTGTAGAAGCAGCATCCTCTCCAGGGTTTCCAGCTCTTGTAACCCAGGATTACCCCGGATCCGATGAGGCTACAAAAGGTAGTAGTTCCTCTTCAAACCTTCAAACGCCGTCCGATGCT…
M604198	TAGGGCGCAGCTACCTAAA	AAATTGTGTCGGAAGCTCTTT	347	LPss196732_c0_seq11_m.604198	LPss196732_c0_seq11	ATGCGTGCTATTTACCCTATCAGTCACGCCCAAGCCACCTCTCTTGCTTTTCATCACAGCCCCTCTCCAGCTTCCCTGCAGGCTCCGTCGCAGATATACATTCGCCCATTCCTTTCTCACAATAACAACCTGATAGCTGCCATGGCAATTGTCACCAGCGCCGTAGCAGGCTGCAACGACATAATCGACCCAGTAATCCAGCTGATGACTCATGTTATAAACAAGGAGTATATCCATCCCATTCTGCAAATTGAGCCGGGACGTATGGAGGTCCTCCTTCAAGATGTTATCTTCTTGCGAGATCAACAGAAAGCGCCCCCAGAGATCGTGAAGATTTGGCTGCAATTGCTGCACAATTGTCTGGCAGAGGCAAAATACCTACTCCATCGCTCGGGACGG…
M604206	GCCAAACACTCTCATCGAAT	CTGCTCCAATGTTCCTTCAC	349	LPss196733_c0_seq1_m.604206	LPss196733_c0_seq1	GGAGGTATAGAATTAATAGAATTGCCAAGTGCAATTGGAGAGCTACGCAATTTGGAAGTTGTGGCACTAGGTAGCCCTTTGCTGGACAGGTTGCCGCCTTCGTTGGTTGACTTAAGGAACTTGAAGGAATTGACTCTATGGGACTGCAAGGAATTGAAATGTTTACCGCCTTCTTTGGGCAACTTATGTAACTTGAACACATTGACTGTATGGGGTTGCGGGGAATTGAAATGTCTACCGCCTTCCCTGGGTGACTTAAGGAACTTGAAAGAATTGCTAATCAGCGGTTGCCAGCAACTGAAATGTTTGCCGGCTTCCGTTGGACAGTTGAGTCGCTTGACTAAGCTCGCAGTATATGAATGCCCGATACGCAAACTGTTCTTGAAAAGCATGCCTCGG…
M604442	GAGATCCAATTCCTGCTGTG	AATTGGGCAATGCATCATA	330	LPss196736_c0_seq7_m.604442	LPss196736_c0_seq7	ATGGATATCGTCCCTGCTGTCACCAAAGTGATGCAACTGATGAAGGAAGTTCTTGATGAGGAAAACTGTGAAGTTTTGCAGACTGATTTCACGCCTATATTGGACGATCTTCTGTTCGATATTATTCCCATCTCCCAAATTCAAGGGAAAGAGGTCTTCAAGATTTGGTTGCAACTGCTGCATAATTGCCTTACAGACGCGAAGAGTATACTCCATCGCTATAGTCCATCACAACGACAGCGGTGTGTGGAATCTCTCCTGTGCAAGCCCGGGAGAGTCTTCAAAGAAATCAAAGACTGGAAGCAACTTTTTGATTACGTCTTACAAGGCCTTCAAAGAGAAAGAGACCTTGCAGTAGTCCTTAGTGTTCGCGAGGCTGTAATCGCTCCACTCATCGTT…
M605725	AAAAGCATTTCTCCTCTCACAA	ATGGAGAAGTGCACCGAAC	338	LPss196753_c0_seq18_m.605725	LPss196753_c0_seq18	GCTATTCGAACAGCCTCTGTGCACGTGGCCATCTTTTCTGCCAGATACGCTGAATCAACCTGGTGTCTAAATGAGCTCGTAACGATGATGGAGTCAAGGGGTAAAATAATTCCAGTGTTTTATCAAGTGAAACCTGCTGATCTTAGATGGACACATGGAAAAGATGGTGTGTATGCTCAAGCCCTGCAGAAACTTGGAGAGAAGACGGTGTATGAGGCTCAAACCGAGAGAAATGTTCTTTCTATTGAATGTTGGATAAATATTCTGAGGTGGATATGTGATCCTCAATCTCGTCAAAAGAAGCTGAGACACAATGCAGCCATTATCGAACAGTGGCGAGATGCTCTTTCTAAAGTTGCCGGCATAAGCGGTTTCGAGCTGGAGGGGTGTAACGGTGAC…
M605874	CCAGTTCAAGGGTTTGAAGA	TCATACTCCAGAAGGCATTTTT	350	LPss196757_c0_seq4_m.605874	LPss196757_c0_seq4	ATGGAGGAAGTGGCAGAGCCAGCAACTTACCAGGTTTACATAAACTTCAGGACAGTCGACACCAAGAACACTCTTGCCAGTCTCATTTACCATAGTCTCACAAATCGTGGGTTGCGTGTCTTCTTCTATCAGAGGGAACTTTGCACGGAAGATACTGTCGTGTCTGTTGTCCAAGGAGCTATTAGCAGCGCCGCCGTTCACGTTACCATTTTTTCTGAGCATTACGCTGAATCACGTTGGTGCTTGGATGAGTTGAGCTGGATTGTTAAATCATCTCATGAGCACACCATTCTACCCGTGTTTTTCAACGTCGAGCCTGGAGAGCTTCGTCAGATTGAGGGGGGAAGTTATGCCGAGGCCTTCCGAAATCACGAAGGCAGATTCAGCATCGAAGAGAGG…
M605964	TGAAGGATTTGCCCGATA	TTCATAACTTAATTCCAAAAATCTCA	347	LPss196759_c0_seq16_m.605964	LPss196759_c0_seq16	ATCAGATCTGAGCAGAGGAGAACTATGGCAGTCTCTGCATCAGGTATAGCAGAAAATTTTATTGGGGGAGTGGCGACCAACGCCACAGGCAACATTGTTACTGCGATTTTCCAGAAGTTGGAAGATATTAATAAGTTGGACGGAAACATAGAAATTCTGGGAACCAACTTTAGCCTTGTGCAGCACATGTTGAATAATATTCGCAACCAGTTTGAAGACCAGCAGAAGAGGATGGGGGAGCCATTGGAAACAATTTTAACAAAGATGGAGAAAGCCCTTCAAGAGGCTGAAGATCTGATCAATCGGGCCAATCGGCATAGAGAGAGAGCGTGGTATGAGCGCCTCTGGAACCTCAACCTCCCCACGCAAGTTAGAGCTTGGAAGGTTACATATGATGCC…
M606509	GGAGAAATTGAAAGAAGTCCTG	CTCAAACTTTCGCAACCAGT	345	LPss196762_c0_seq2_m.606509	LPss196762_c0_seq2	CTCATTGTATTAGATGATATAGATAATGTTGATCAACTGGACGCCTTCTTGCCAATAAAGAAAGTACTTCGCCCCAATAGCTTGATTTTGGTTACATCCCGTGACAAGCAGGTTCTTAGAAGTGCAAACATCAAAGGGTCATTCATTTATCACTTAAAGGAACTCAATACAGAAGACTCCCGAGAGCTTTTTTGCCGTCATGCTTTCAAAGAGCCTCATATTCCGCCACCAGAATTTAATGGTGTCGTAGATGGGTTGTCAAAGGCCTGCCATGGACTGCCTCTGGCTCTGAAAGTGCTTGGGGCTTCGCTATGTGGGAAAATTAACATATCTCACTGGCAAGGGGTATTGGATGGACTTGACCAAATACTTCCTCGAAATATACTAACGAGCCTCAGA…
M606878	CTTTTGAACGAATTGCCTGA	TCTCATATTCTTCAACCACCTACA	342	LPss196768_c0_seq3_m.606878	LPss196768_c0_seq3	TCTTGTTCCGCTACCATTTCGTTTGGCTTTTCTCATATTCCCAATATTTTCTTTGGTACTCCTTTCATGGCGGCCACTGATATTGCCACCGAAGTGGTAAAGGGTATTGCAAGCACCATTATAGCTGGAGTTGTCCGCCAGATAAAGAATATTGTTGAGTTGGAGGAAAATCTTGAGCTTCTCCATACTGATTTCATCCGGGTGGAGGCTCACTTGCGAAATATTGACAAGCATTTCCAAGAGCAACAAAGAAGTCTGCCCGATCCCGTCGATCTATGTTTAAGAAGGATGAACAATGCCCTCACAGACGCCCAACAGCTCGTCGAGCGCGCCAAGCGACAGCGACGACGGTGTTACGGTTGTTGCCTCCCCTGTAATCCCAAACTCACCACACAAGTT…
M606942	GGAACGCCAATTGGATAAG	GTTGGTCGCCAAAGATGAT	345	LPss196770_c0_seq5_m.606942	LPss196770_c0_seq5	ATGGCAGACCTGCAAACGCCCACCGCAAATACCCCAGTCGATACCCCATCCACCTCCACCTCCAATAATTACCCAAACTATAACTTCGATGTCTTTATAAGTCATCGGGGTCCCGATGTTAAAAACTCCTTTGCTGCCCATCTCTACCGTGACCTTCATGCACATGGGTTGCAACCCTTCCTCGACAGGGAAGAATTGCAGGCGGGAGAGTTGATAGATCCTCAAATCGAAGGCGCCATCAGAAGCGCCTATATCCACATCATCATTTTCTCGCCTGGATATGCCGACTCGAGATGGTGTCTCGATGAGTTGGTTCTCATATGGAAAAAGTCTGAGGATATCATCATTCCTGTATTTTATAAAGTGCAGCCTTCTGAGCCTCGATGGGCCAAAGAGGGA…
M607654	TCTGCTGGAAGTTTCAAAGG	GCAATGCTTCCAATTTTGTC	347	LPss196778_c1_seq7_m.607654	LPss196778_c1_seq7	ATGGCAGCAGAAGCTATTGTCAGCACGCTCAGTGAGAAATTGACTTCGTTGCTGGCTGACAAAATATTTCAAGAGGCATTTCTGGTTATCAATTTCAGAGAGGATGTAGAGTTCATTTGTGTACAGGTTGATTCCTTTAAAACCATGTTAAACAACGTGAGAGAGATGACAAAATCCAGTTCGACGACCAACTGGCTGCATCAAGTTGAGGATTTTCTGTACCGTGCCATGGATATCGTGGAGGAATGCGAGGCTCGCAAGTTTAGAAATCCCTTCTTCCGCTGGCGAATGGGCCGAAGGATCAAGGCATTAAAAAAGTGTATCGCCGGCATAAACTCGAGTGCTCAGCACCTGAAATATTTGAAGTCCGTGGCTTATGTGAATGCTCATTTTCACGCA…
M607779	GAATGAGGGCAGATGAGTTC	AGCAATTCTTCAACAGGGAGT	345	LPss196781_c0_seq6_m.607779	LPss196781_c0_seq6	GAGGATCGAAGCATAAAATGCCAAGGCAAAAGCAACACGCTAAGCATAAGATGCCAACAGGAGAAAGAAAAAACCGCAGTTTCTCCTATATTAATTCCACTAATTTCCTCAGTTCCTACATCAGCATGCATACAAGTTAGTTGCAAATTTCTTCTGCTTAATTTGCTTTTGCTCGACCCCCTTACATACAAATTTGCAGAATTTTTTGTCTGCATATTCATTCTGTTTCGTTTTTGCTCTGCTCTCCTTTTCTTTGAAGTTGCAAAAGCCATGGAGTCCATTTTGCCTGGAGCAGCAGCCAACACCGTCAGCAGCGTTGTTAGCGTTGCTATTGCTCCGCTCAACCAACTAATAGATGATGTTGTTCATTTGAGACGAAATACTCAGCTTCTGGAAGCT…
M608160	CATTTGAAGTATTGGGAAGACG	TCAGTTGGACGCCAAATAC	347	LPss196792_c0_seq2_m.608160	LPss196792_c0_seq2	ATGTTGGAGTCCAACAAAACTATCATCCCGGTCTTCTACGGCGTCCAGCCATCAGCACTTCGGTGGACCCAGCGAGAAACTGGACTCTATGATACAGTCTTGCGCATGTTCCCCTGGGTTCGTTGCATGCTTTGCAGTACCAGGGATGAAAATGGAGTGTATGCTCGATCCCTGAGTTACCTCCAAGAGAAGAAGACAATCGATCCTCAAACTGGTCAAAAGAAGCCTCGATACGACTCCAACATTATTGCAAAGTGGAGGGAGGCTCTTTCTCATGTTGCAAACATAAGCGGTTTCGACATGGAAACTTATAATGGTGACGAGCAGCAGCTCCTCGAAAAGGTCGTGGAAGGAGTGTTGAAGAGATTTCCCAGAAAACTCCATGTATCCAAATATCCA…
M608306	CCACAGTGGTAAAATCAGAAAAT	ACCTGCACTGTCACTGCTCT	347	LPss196796_c0_seq19_m.608306	LPss196796_c0_seq19	CTCCTGCAAGAGCTTGAAGACACTAACAAAATTATCGTTAAAGTGCTGAACGAAGTTAATCGGAGAGAAAGATGGGAGGTGGAAAATGTTAATAAGTTGGAGATTAACCTCCCAGTTCTGAAAACTGACTTCAGCAAAATGAAGAGGTTGTTAATCCAGATTAGCAACCAGTTCCAATCGCGGGAGAAAAAGCTCCCCGAGCCCGTGGAAAGTTGCTTGCAAAGGATAGAAGGTGCCCTGCGAGAGGCCTTAGATCTGATCGATGACACCAGTCGACAGCAAGAGCGAGGGTGGTCTCTCTCTTGCCGCAACTCCCTCTCCTCGAAAAATGGAGTTTGGAAAACCAGATTTGATGGCCTCTTGCAAGAACTTGAATTTGCCATTTCGATATCCTCCAAT…
M609413	AATGATAATGTGGGAAGGATTG	CCTATAGAAGGCGGCAGAG	350	LPss196806_c0_seq1_m.609413	LPss196806_c0_seq1	ATGGCCTGCTGCACAGATATTGGGACTGGCACTGCAGCCAATGTTATAGCCAGCCTTTTGAAAAAGGTTGTTCAAGAGGTGAAACTGGTCATTTCTTTGCCTCGAGCGATCAGAGACATGGAGGGCGAAGTTCAGCGTCTGAACAATCTAACGCGTGATATAAACGCGGAGCTCGCTCAACTACAAATGAACCCTAAAAGTGTAGTGAAGGCTTGGCTGGATCAGGCGGACGAAGCCATAGAACGTTCACGGTCTATTGGCACACAGTATGAGCAACAGAAAAATTGCGTCGGTTGGTGCCCTAACTATATCTGCCGCTACAGAATCAGCAGACGTATCAGAGTTTGGCAGGCGAGTGTTTCTCAACTCCACTCACAGAGGGAATCTGATTTTCCTGCG…
M609562	TTTAAGGAGTTCAATATGCTTCG	CCATTGCATACGTGTCACC	349	LPss196811_c0_seq2_m.609562	LPss196811_c0_seq2	AAGGACCTGATTCAATGGAATGCAGAAATAAACAGCGTTGATGAAGGTATAGAGATATTGAAGAAACGTCTTTCATCTTCTCAGGTTTTAGTGGTTTTAGATGATGTAGATAATGTGAATCAATTGGATGCATTATTGCCAATTCAAACAGTTGTCAGTTCTGAGAGCTTCATATTAATTACATCTCGAGACAAAGCTGTTCTCAGAAGTTCAGGTGTCGAAGAGAAATCAATTTACAAGTTGAATGGCCTTGAGGCACACCATTCGCGACAGCTCTTCTGTTCCCATGCCTTCAGCCAGCCGTATCCACTGCCAGGATTTGAATCTATTGTAGACGAGTTCATAAAAGCCTGTGATGGTTTGCCTTTATCTTTGAAAGTGGTGGGAGCACTTCTTTAT…
M609643	CGTGGAAAAGATTCCGAGT	GAAAGCCGAAGCTGACAA	344	LPss196814_c0_seq1_m.609643	LPss196814_c0_seq1	ATGGCAGACGTTAACTTTACTCCCGCCCGTGACGGAACATCCTCCGCATCCACCTCCCAGGGCAATACCAACAGCTATGTGTTTGATGTCTTTGTAAATCACAGGGGTCCTGATGTCAAGAAAGGACTCGCTAGCCATATCTACCATCGCCTTACAGATTTTGGATTAGCAGTTTTTCTGGACCAGGAAGTATTGGAAAGAGGAGAGGGATTGAATCCTCAAATCGAAGGGGCTATTCGAACAGCCTCACTGCATGTAGCTATATTTTCACCAGCGTATGCCCAATCAAGATGGTGCCTTGAGGAGCTTGCACTAATGGTGGAATCCGGGTCCACAATCATTCCGGTCTTCATTGGTGTCGATCCTTCGGCACTTCGCTGGACGCGGAGTGGAGGTGCA…
M609867	TCAGCTTAACAAGATACTGCCTAC	ATTTCGTTGGTCGTTGGAT	348	LPss196817_c0_seq2_m.609867	LPss196817_c0_seq2	ATGGCGAACCTAAATACACCTCATTCGAGTGCTGCTGCTTCCTCCTCCATGGCCTCCTCTTCTTCTGCCTCGACTTCTTATGGTAAGTGGGATGCATTTATTAATCACAGAGGTGTGGATGTCAAAAACACCTTTGCCAGCCACCTCTACAGACGTCTTACTCGCGACGGATTGAGAGTGTTTTTGGACAGAGACGAGTTGGAGGAGGGAGAAAACTTCCCTTCCCAAATACAACAGGCCATCCGTGGTGCGTCTCTGCACATTGCAATTTTTTCGCCAAGGTATGCCCAATCTACTTGGTGCTTGCAAGAACTTGTCCTCATGGTACAATCGGGAGCTACCATTCTTCCAGTGTTCTACAAGGTTGACCCTTCTGTCCTCCGCTGGACGTTGAAAAGC…
M609988	GCCAATGTTGAAGTGTTTCC	CGCCCTCCATAAAGAGAAC	326	LPss196823_c0_seq6_m.609988	LPss196823_c0_seq6	ATGTCAGAACCCCCTGTTGTGAGCGCGCTAATTGAAACATTCACTTCTATCCTCGCTGACAAAGTCTTGGAAGAGGTATCTCTAATCACCAATTTCAAAAATGACTTTGAATTTCTTTGTGACGAGCTCTTCTCTGTTAAATTACTGTTGGACGAGGCGGGACAGAACAGTACTTCGCCTTCAATGTCTAATTGGCTGGAAAAACTTGAATATTTCCTGATTGACGCTGTCGACATTGTGGATGAATGCCGTGAAAGCAACATTGGTAAGTCAATCTTCTCCAACTTTCAAAAACTCTTATTCCGTTATAAGATGGGCAATAAGATTAGGATACTAAGGGAGAGAATCAACAATATACACGGTAGTGCTAAATATCTGAAGCATCTCAAGTTTGTTCTT…
M610039	TTCAGAAAATATTCAGCTAAAGCA	TTAATGTTCGGTGTAATGAGCA	345	LPss196825_c0_seq1_m.610039	LPss196825_c0_seq1	ATGGAGCAGGAATCAGGTGCATACCACGTTTTCATAAACCATAGGGGACGCGATGTGAAGAATAACCTTGCCAGCCTTATCTACAAAAGCCTCACAAATCGCGGGCTGCGTGTCTTCCTCGATAAAGATGAGATTCACACTGGAGATACTATCTCACATGCAATCCACACAGCCATTCAGAGTGCCTATGTTCATATTACCATTTTTTCTGAGCACTATGCTGAATCGTGGTGGTGCTTGGAGGAACTGTACTGGATTTTAAGATCATATCATAAGCACAACAGGAAGGTTATTCCGGTCTTCTATGATGTTCAGCCTAAAAACCTTCGTCACATTGACAGCGGATGTTATAAAAATGCCTTTGATGAACACCAAAGCAAAGGGAGAGTCTCCGCGGAA…
M610329	TATGTGCCAAAACCACACAG	AGAAACGCCCTCCAGTTTTA	350	LPss196830_c0_seq1_m.610329	LPss196830_c0_seq1	ATGGCGGCGGATTTTGGAATTGGAACCGCAGCCAACGTCGCGGCGGCCAATGTTGCAGGCCCTATTATCGATGTAGTCATCCAAAAATTGAAGGATATCATTAAGATGGGGGAAAATGTCCGTCATCTCAAAACTGACTTCACCAATATGGAGGGCGTTTTAGTCCATATTCAAAATCAATTCCGAGAGCAACAGAGAGCGCTCCCAGGGCCTGTCCAGAGTTGTTTGGAAAGAATGCAGAGTGCCCTTCAAGAAGTCAATGATTTGATTGTTGGTGCGGAGCCACAGCCACGGTGTCTCGGCTGCTGCTCCCTCCGCAACCCCAGGCTGTCCACGCACATTAGAGATTGGAAGACGAGATTTGATGGACTCTTTCAAGAGCTTGAAAGGCAATTTTCA…
M610377	CTGCAATGGTTTGCCACTAT	CTGCCAAGATCCCTAATGTG	348	LPss196831_c0_seq2_m.610377	LPss196831_c0_seq2	ATGGCAACACCAACAGCCATCGCATCTTCTTCGTCTTCACATGGCAACACCAACAGCCATGTTTATGAAGTCTTTCTGAATCACCGCGGTCCCGACCAAAAGAAACGTCTGGCCAGCCATATCTACCGTCGCCTAATTGTACGAGGATTAAATGTATTTCTGGACCAGCCAGAACTGGAGAAGGGAGAGGGCATACTACCTCAAATCAAAGAGGCTATTCGAACAGCCTCAGTGCACGTTGCGATATTTTCTCCAAATTATGCTCAATCAAGATGGTGTCTGGACGAGCTCGTACAGATGTTGGAGTCGGGATCCACAATAATTCCGGTCTTCTACAACGTCGAGCCCGCAGATCTTCGGTGGACGCGCGGCGGAGATGGAGTTTATGCTCGAGCTCTG…
M611132	GAGTGCCTTTGACATTGAAAA	CGCTATAGTTCTCCCCAATTC	350	LPss196836_c0_seq23_m.611132	LPss196836_c0_seq23	CTCCCAGATTCAGTTGGGAACTTCACGGACCTCCTGACTCTTGACTTGAGCGGGTGCTCTGCTTTGCAGATGCTCACTGATTCAGTTGGGAATTTCAAGAATCTCCAAACTCTTCTCTTGCGCGGGTGCTCCGCTTTGCCGATGCTCCCAGACTCAGTTTGTAATTTCACCAACCTTCGAAGTCTTGACTTGGGCCAGTGCTCTGCTTTGCAAATGCTCCCTAATTCAATTGGGAACCTAACAAACCTCGAAAGTATTATCTTGCGCACGTGTTCTACTTTGCAAATGCTCCCAGTTTCTTTTGGGAACATGAGGAAACTGAAAAGTCTTAACTTGAGTGGGTGCTCCACTTTGCAGGTGCTCCCAGACTCAGCAGGGAACTGGACGAGCCTCGAATGG…
M612021	GCAGCTACGGTGTGTTTATCA	GCCCTCAGCATACACTCCT	341	LPss196844_c0_seq2_m.612021	LPss196844_c0_seq2	TCTGTTCATTGGTGCGCCTACTGGTGTGTTAAAGTGAAAATATTTTATTTTTTTCCCTGCTGCATGCGGTGGTGGTGGTGGTGCAAGCATCTGGGAGAACGAGGATCTATACATCTCCGGACCCCCAACTTTTCTCCCCTTACAATCCTCTCCACATTTTCTGGTAGTCTCTTGAATTCATTTCCACCATCGCATTTCGAGTCTCAGTCGCTTGGGTTTTCAGAGTTTCCCACTTTCTATTTCTATAACCATTTGGCATTCACATACCCAACGCCGCCTCCATCCTCGTTTCCCAAAACCCACTCTGAAATTCAAATTGATCAACATCACCGTTATTCTCCTGCAACTACGATGGACGCTTCTGGCGCCTCCTCCTCCACTGCTGCTGATCCCATCAAC…
M612450	CCTTCCATCAACGTGGTC	GGTGCTTCTTCTCTAGACTCTGC	348	LPss196849_c0_seq1_m.612450	LPss196849_c0_seq1	ATGGCATCTTCCTCCAAATCGGCATCCACCTCCGCCTCCGCCTCCGCAGGGGATGGCAACACCTGCTACCCGTACCAGGTGTTCCTCAATCACAGAGGCGATGATGGTAAAATATTTGCCAGCAATCTTTACGATCAACTTACGGGTCAAGGATTGGGAGTCTTCCTCGACAAGAGAGAAATGGAGAAGGGAGAAAGATTAACTGATCAGATAAACGGTGCTATTAGAGCTGCCTCTGTTAATATAGCTATTTTTTCCCCCAAATATTGCGAATCATACTGGTGTCTGGACGAGCTGCTGCTCATGCTGGAGTGTATGCTTGAGAAGGAAAAAAAAAAAGAGTCTGGTTCAATTATTCTTCCCATATTCTTACATGTCACGCCTTCAGAAGTTCGATGG…
M612510	GCCGACTCTCCTTTCTCAC	GTAGGCCCAATTCCTCTAGC	337	LPss196851_c0_seq3_m.612510	LPss196851_c0_seq3	ATGCCTGATCCTGGCTTCATCTCTGGCATTATTGGTGTTGGCATCAACACCTCAGTCCACTATATTCTAGATCAGATTAATATTGCGCGCTGCTGCCAGAAAGAGCTGAACTCTCTTAGCGAGCAGGTACGTAGAATCGAGCCTATTGTAAGCCAGATCCAGCAGTATCGCTTCCAATTAAATTGGAAGAAAGGAATTCGTAATGAGGCACCAGCTGTTAATGATTGGCTTACAAAGTTGGAGGGCCTTCTTCGACAAGCGTCGGCAATGGCACAAAAGTGCAGTAGAACATCTACTTGGTACGTTTTCTCTCAGTATAAAACAGGTAAAAATGTCATGAAGATGACTTCAGAGATCTGCCAACATCTTAACTTGGTTCCTTTGATGAGCTGGGCGAGC…
M612542	TGAATCACATTCCGAAGAGC	GCAAACCCCATATTCTGATG	335	LPss196852_c0_seq2_m.612542	LPss196852_c0_seq2	ATGGCAAATTTGATTCTGTCCGCTGCTGCTTCCTCTTCCATGGCCTCCTCTTCTGCCTCGACTTCTTGTACTCCTTGGGACGTGTTTGTTAACCATCGCGGTCCCGATGGTAAAATGGCCGCCAGATATCTGTACCGACGCCTTACTTCCAACGGATTAAGGAGAGTCTTTTTCGACAAGGAAGAGATGAAGAAGGCACAAAGCATTCCTCGCCAGATAATAGAGGCTATCGGTGGTGCGTCTCTTCACATTGCTATTTTTTCACCAAGGTATGCCCAATCTTGGTGGTGCTTGGACGAACTTGTCCTCATGCGACAGTCAGGGAAACCCATTCTTCCTGTTTTTTACAAAGTTAACCCTTCTGTGGTCCGTCATAATGTCAAAGACGGAGCATACGCT…
M612570	ACTTGAGACGCCCCTATTTT	TGATTTTGATGCAATGCTTTT	349	LPss196853_c0_seq2_m.612570	LPss196853_c0_seq2	ATGGAGCAAGTGCCAGAGACAGTGCTAGCGGCTGTACCATACCAGGTGTTCTTAAATCACAGGGGACCCGATGTCAAGAAGACCCTTGCCAGCCTCATCTACAATCGCCTCACTAGATGTCACGGGCTGCGAGTTTTCCTCGATGAAAAGGAGATTCACACGGGAGATGCTCTCTCCCCTGCAATCATCGGCGCCATCCAGAGTGCCTCAGTTCACGTTACCATATTTTCTGGGCGCTATGCTGAATCAAATTGGTGTTTGGATGAACTATGTTTGATTTTGAGATCACGTGATGAGCGCAACGCCAAGATTATTCCGGTTTTTTCCGACGTTGAGCCTTCCGACCTTCGTCACATTGAGAGCGGGCGTTATGCAGACGCCTTTGAAAAACACCAACAC…
M612693	TGGGAATTGAAGAACCCATA	TGCTCCTAATTTCTCGCTGT	318	LPss196856_c0_seq11_m.612693	LPss196856_c0_seq11	TCCCAATCTTCTTCTTCTGCCAATGTGGCTGTTAATAGTAATGTTTCTCCGGCAGCTGCTACGGCAGAAGCCGATCAAAGGCGGGATGACCCGGTCCGCACCAGCTCGGCATCAGCTCCTCCTTTCCAGATCTCCACTTCGCAAGAAGCTTCCTCTTCTTCTGCTACAACTTATACGGAGGTTTCTGATACCATTGGCAACATACATAAAGCTGCTCAGGGCGACAATGGGAACGTCAATTTGGAAGCCCTCATTCAGCATATATCAGAACTTTTAGAATTAATCAAGAAAAATGTGCGGGATAAAAAACAGAGGACTGATAACCACTGGCCAAAAAGTTCTGGCTTCCTGAAGTTAAAGGAGGTCCTGTCAGAGGGAACAGACGCAGCGTCCTCTTTG…
M612778	GGCATTTCCTTCATTGGAA	CTTCGTTTCCCCAAGTTTC	350	LPss196860_c0_seq2_m.612778	LPss196860_c0_seq2	ATGGAAATTGAGCCGATTTTGAAAGAGATCCAGCACTACCGCCTGAATCTAAACAGCAAGAAAATCTCCATTCCCCAAAGCAACGATAAGCTGAGACCGTCAGCTGTTAATATATGGCTTAAGAAGCTGGATGCGCTTCTCCGACCAGCATCAGCAATGGCGCATCAATGCAGTACGATACCTAGGTGTGACGTGATTTCTCGTTATAAAACGAGTAGAAGGATTACTCGTTCGATTTCAGATATTAGAGAGCATCTGCAATCAGCTCCTTTGATTAGCATGGTCCAAAATGAGGAGCTGCAAGAGAGACTTTCAAGAATCGAAGAGTTGTGCGCCTCTCCAGCTTCAGCCTCTACTTCTGCAACGGCCACCCAACCTGATGCTTCAAGAGGTTTCTTC…
M613142	AAAGCAGCCTTATTGGGAAG	ATCATGGACATCCTCAATGG	346	LPss196869_c0_seq3_m.613142	LPss196869_c0_seq3	ATGGCAGACAACACAACTGCCACTGCTTTTGCATCTTCCTCCTCTGCAGCCTCTTCTGCGTCGACCCACTTCGACATATATATCAGTCACAGGGGTCCCGATGTCAAAAATACCATCGCTGCAAATCTCTACCGTCGCCTTACATCCCATGGTTTGCGAGTGTTTCTTGACAGGCCAGCATTAGAGGCTGGAAAAAGAATTTTCCCTCAAATCGAAGCCGCTATAAAAGTCGCCTCTGTCCACATAGCCATCTTCTCTGAAAACTATGCCAATTCAAAATGGTGTCTCGATGAGCTCCGGCTCATGGTAGACTCCCAGAAGCGCGGGGCTACCATTCTACCAGTATTTTACAATGTTAAGCCTTCCGATCTGCGGTGGGCGCACGCAGCTCAAGATGGA…
M613244	ATTTTGAAGCGCGAAAATCT	GCAGCAGCAATTACATTTACAG	349	LPss196872_c0_seq6_m.613244	LPss196872_c0_seq6	ATGGCCGGCGTTAGTACCGCTACTGGATTTGCAAGCAATGTGTCCAGCAATATTTTGAGCAGCCTTTGGAACAAAGCTGCTCAAGTTATCAGAGACATAACTTCTTTGCCTCAAGCTGTCACTGAAATGGAAGATCAAGCTCAACGTCTGGGCAATGTAGTACATGGTATAAACGAGAAGCTCACTCAAGAACAAAAACCCCCTCAAACAATAGTGAAGGCTTGGCTGGAGAAGGCCGGACAGGTCATTGAAAGTTCACGATCTATCAGCAACGAGTACCAGCAAGGAAGAAATTGTGTGAGTTGCTGCCCAAACTGCTTCTCCCGCTACAAAATCAGCAAACGTGTTGGAGATTGGAATGTGAAAGTTGCTCAACTCCACTCCGAGAAGGAGGCCGAT…
M613320	CCAGACTCATTTGCGAACTT	TTAATGTTTTCGCTGCCTTC	275	LPss196873_c0_seq10_m.613320	LPss196873_c0_seq10	AGCCTGCAGGGGCTCCCAGACTCATTTGCGAACTTAACGGGACTCGAGTATCTTAACTTGAATGGGTGTTCCAATTTACAGATGCTGCCCAATTTTCAGCATTTGAGCTCGTTGGAGAAGCTTTACTTGTCTGGATGTTCTAATTTACAGATGCCGCCCAATGTTCAACATTTGAACTCGTTGGTGGAGCTTGATGTGTCTCATTGTTCCAAACTGCAATGGGGCGCGGGAATAGTTGAGGAGCTGCGCCAACGACTAAACTTCATCGAAGAAGGCAGCGAAAACATTAATGAAGATGAAGAAGAAGGCTGGGAGTTG
M613693	GTTTGTAAAAGCCTGCGATG	ATCCTGAACCTTTGGCAAG	347	LPss196876_c0_seq10_m.613693	LPss196876_c0_seq10	CCGCGACAGCAGCATAGCGGAAAACCTCAGATCTTGGGGATTGTGGGGTTAGGTGGTATAGGTAAGACCACGTTGGCAACAGAATTCTTCAATAGGAAAATGTCAGATTATAGTAGATCCTGTTTCTTCCCTGATGTTAAAGATAAAGAATTAATTAAGTTGCAGAAAAAACTTCTTAAGATGTTGAATGTGCCAGATGAGAAAATAAAAAAGGTTACTGATGTCTCTGAAGGTAAAGAGATGATCAGGAAGCATATCTCATCATATAAAGTCTTGTTAGTTATAGATGATGTAGATAATGAGGATCAGGTCGATGCACTTTTTCCACATAAAAGTGAAATTCACCCTGATAGCTTAATATTGATTACATCGAGGAACAGACAAGTTCTCAGAAACTCA…
M613710	GGAAGATAGTTGGCGGTTG	CTGACCTTGGACCTGAACAA	343	LPss196877_c0_seq4_m.613710	LPss196877_c0_seq4	ATGTTGCCTCATGATCCTGGCTTCGTCTCTGGATTTATTGGTGTGAGTGTTAGCTTTGCCATCAGCCAAATCTGCCATCATGCAGGAATTGCACTCCGCTGCAGGGAGGAGTTGAATTCTCTGAGAGATCTGGTAATGAGAATTCAGCCTATTATCAACCAGATCCAGCAGTATCGTCTGGCATTGAATAAGAAGAGAGGAATTCCCATTTCAGCTCAAAGCGATATTATTATGAAGCCATCAGCTGTCAATGGATGGCTTAAAAGGATGGACAGCCTTCTCCGAAAAGCATCAACAATGGCGCAGGAGTGCACGATACCCAGTTATGACGTCATTTCTCGCTATCGAACCAGTAGAAGGATCACCCGTCTCAATACACAAATCACTCAGCATCTTGAA…
M613941	GGATGTCACTGTAAAGCCAGA	GACCGTCTAGATATAATTCCTCCA	341	LPss196880_c0_seq12_m.613941	LPss196880_c0_seq12	TCCACTCACAGGACCATTGATGCAGAGATCTATCAGCGGTTAAGATGGAGCTATAATGATTTGCCCAATAACCTAAAGACATGTTTTCTATTTTGTGCTGCCTTTCCAGAGGATGAAAGTATTAGGGTGGAGACACTGGTGGAGATGTGGGTAGCAGAAAGATTGGTTCCCCAAAAGGGGACAACTTACTTCATGGATGCTGGGCGGGAATACATAGAAGCACTCGTAGATAGGTGCTTGATTGAATATGTTGACGACGAGAAGCAGTATATCAAAGTTCATGATGTACTACGGGATATGGCCATTTATGTAGGCCAAGGAGAGGAGAACTGGTTATTTGAAGCAGGTCAAGGTCTGCAACATTTTCCAAGTGAAGAAGAGACCGGAGATCGCAAAAGA…
M614072	GGTGGAAGGGTTTGTAACG	TATCTCTAACCTGATCATGCATTT	341	LPss196882_c0_seq7_m.614072	LPss196882_c0_seq7	ATGGTGCCTTATGAATTAGTCCTCATGGTCGAGTCCCGGGCGCCTATTCTTCCCATATTTTATAATGTAGAGCCCTTCCAGGTCAGGTGGAACGACAAAAAAGGAGTATACGCTGAAGCCCTGAAGAAACTCCAGCAGAAGACAATAATCGACCCTCAAACTAATACAGAGCAGCCACGCCACGACTCGGCTACCATTCAAGGCTGGAGAGATGCTCTTTCTCATGTCGCCGACATAAGTGGTCTCGAGCTGAAGACTTTTAACGGGAACGAGGCGGAGCTTCTGGACAAAGTTGTGCAAAGCCTATTGAAAAAGGTTCCAAAAACACCGCTGTTAGTGGCAAAATATCCAACTGGTTTGGATGACAAGCTACATGATTTTGAATGTGCAGTGCTATCG…
M614454	GGATTCGAATGTTTGGTTGA	GGACCTCATCATGAAACTCG	349	LPss196884_c0_seq47_m.614454	LPss196884_c0_seq47	ATGGAGTCGGTTGCCACAGAGCCAGAGCCAGTGTCACTAACATACCACGTTTTTTTAAACCACAGGGGTACCGATGTGAAGAAGACTCTTGCCAGCTCCATCTACCATCGACTCACAAATTGTCATGGCCTCCGTGTCTTTCTCGATCAAAAGGAGCTCCACGCAGGAGATGCTCTCTCTCCTGCAATCATGGGAGCCATTGAGAGTGCGTCAGTTCACATTGCCATTTTCAGTAAGCGTTATGCTGAATCAAAATGGTGTTTGGATGAATTGTGTTGGATTTTGAGATGCAACAGGAACATCATTCCTGTATTTTATGACGTTGAGCCCACAGACCTTCGCTACATTGACAGCGAGAGGGGATGTTACAGAGAAGCTTTTGAAGAACACCAACGGAAA…
M614586	ATATTCCAAGGTTCGGCTGT	CTGAATGCCCTCCATCCTA	343	LPss196886_c1_seq6_m.614586	LPss196886_c1_seq6	ATGGCACCCAAACCCTCTTGTTGCATCCGATTCTGCTGCTGTTGCTTTTCTTCATCTTCATCATCAGATGAAAAAGGACAACATCATCCGGCCACTTCAGCAGGTGCTCGGAGCTCGCCTTCTGCAACAGACAATTATACAATAGAAACTCTCCCAGGAGCTCCCAAGAGCATTGAAGCTCCAATCCCTGGATCTTCTAATGTTATAACTCCAATGAAAAATGAGATAGAAGATGTTGATCATGTCAATCTCAATGTTTCAGGAACCCATCAGTGCGATAAAGTTCCAGTCTCCGAATCTCTGAATATTCTGCGGAAATCTGAGGGAAAATACGTGAATGTCAATCTCAATGTTCCAGGAGCCCCCCAGTGCAATGAAGGTTCATCCTCTAGATCTTCT…
M615756	GTCTACCCCTGGCGATAAAT	ACGTTCTACTAACAGCTTTACATACCT	350	LPss196901_c0_seq6_m.615756	LPss196901_c0_seq6	ATGGAGGCCGTTGCGACTGGAGCAGCCTCCAACATCATCAGCGAAGTTTGCAAAGTTGTTATTGCTCCACTTCTCCAACTCATAAAAGATGTTGTTCACTTGGGTCGAAACACTCGGCTTCTGCAAGAGAAGCTAACAAGCGCGAGAGCCGGCTTACAAGACATAGACAACGAATTTCAAGATCAGCAAAGAAGTGCCCCGGCTTCCGTAACAGATGCGCGGGAAAAGCTCCGACAGTCCATTGGAGATGCGGAAGGGATCATAAATCGCTCCCAGCAACGGCAAGGTTGTTTAGATCGCAGCTTCTGCAACCCCATTTTCTGTAGAAAAATTAGAAAATGCAATATTGATATCGACAATCGCTGCAACAATCTTCAAAGTGCCATTTCATCAGTACGT…
M615999	TCAGTCATGAAAATGACCCTAA	TAGAATGCAAAAGACGACGA	348	LPss196906_c0_seq28_m.615999	LPss196906_c0_seq28	ATGGCCGCGGCATCATCTTCCACTGCTGCCCATTCCTCTTATGATGTGTTTATCAATCACAGAGGCCCTGATGTGAAGAAAACTTTCGCCAGCCATCTGTACCGTGGCCTTTTGAAACATGGATTGAGAGTCTTTCTGGATGACCCGGAATTGCAACAAGGAGACTCTTTGACTTCCCAAATAGAAAGTGCCGTTAGGACTGCCTCCGTCCATGTGGCGGTTTTCTCTCCTGGATATGCAGACTCTATTTGGTGCCTGAATGAACTCCTCCTGATGCTGGAATCCAGAAAGACGATTATCCCTGTATTTCATGGTGTCAAGCCCTCAGAGCTCAGGTGGACGCAAGGCAATCATGGAAAGTATGCTGAAGCCCTACAATCACTGGCAAATAAGACGAGT…
M616119	TGGTAGGAGGATTTATACGTGAA	TTTCCACTGGTGAATGTGAA	349	LPss196909_c0_seq2_m.616119	LPss196909_c0_seq2	ATGACAAGGAGAAGCAACTGCTGTTGCTGTTTTTCTTGCTTTTCACGGAGAAACTCCCCTCCGCCCTCCGCCCCTGCAAATGCTTCTTCCGCAGATGTTGATACAACCGCTGCTTCTCCAACAGTTGCAACACGGCCTGATCCTCAAATTCCCTCATCAACTTCAACATCGACTGATGCCCGAGGCAAAACTATTGAGCCGTCCCTTTCTTCTCCTTCTGCAGATCAAGACGCCTCCTCTTCTGCTGTTGTAATGGTGGTGCCTCCTCCATCATTTGAAGCCTCTTCATCTTCCACCGTTCCAGAAACTGCTACGTCCTCCTCTACTCATGCTACTCAACCTGGAGAAGGCCACTTCTCTGTTCTTCAAGGGACGACATCCTCTTCCTCTATTACCAAC…
M616186	ATCAATAATCATGGAGAAACTGC	TGCACTGGTCAATCTGAGTC	345	LPss196911_c0_seq1_m.616186	LPss196911_c0_seq1	AGTTTTGGTCTAACACTGAATGTTGTCCAGTGTTCAAAATCTTTCGTTCTTGACTGGAGTTCCTTGCTGCGCATCGTTGCATCTTTATCAACCATGTCTGCAAAGAAATGCTTGCTCTCATGCTTTCCATGCTTTGCCCCCATTACCAACCCTTCCTCTGCTTCCTCTCAAGTAAATGCTTCTACAGATGGTACAGTAAGGCAGAATGCTCCATCAGTACCTGTGCAGCCCTCCTGTTCTCAAGATACTCATGTAGCATCATCTGCTCCAGTTTCCCAGCCAGCTGCATCCTCCTCCGCTCAGACCGCAGTTGATAAAGAAAATGTTGAAATTGCCCCATCTCCTCCAGCAACTCTTACGGCAGAATCTTCAGATCAATTATCTTCCTCTGCTTCCCCA…
M616445	GTACTGAGTTCCGGAGAGGAC	AACTGACTTGCGCTGGTG	350	LPss196916_c0_seq2_m.616445	LPss196916_c0_seq2	GTTCCATCACCTCCTCCATCCATACCATCTGAGCCTGCAAGAGTGGGTACCATTCCAACAGAGAAACATGACTCCCAACTCCCTGAGTCTGCATCAGTTGGTGGATCCTCCTCCCCTTCCAAAGTTCCATCATCTCCTCTATGTCGCCAAATTGAGCCTGCAAGAGGGGGTGCCGTTCCAGCAAAGGTGCCTAAAGATGACCTTCAACCGGATCCCGCCTCCAAACAGTCTTTTTCTGAAGCTGATGCATCTGGTAATGAGAAGGTTGGAGAAGGACGTGGCTCCTCTTCTTCAAGGAATGCCGATCTTGATACGGTGCAAGATCTTAGTAGGCAGATAGTGAAAGATGTCGATGCAGTCGATGGAGAAAGAGTAGATCTAGATGGGCTAATTAAACAT…
M649235	CGACTGTGGCAACGAAAT	GAGACGCCAATGTTTCAATAA	350	LPss1970251_c0_seq1_m.649235	LPss1970251_c0_seq1	AGCTTGGAGGAATTGGAGCTCGACTGTGGCAACGAAATGAAAATTTTTCTAAATACCCTTAAAATGTTGACTCGGTTGAGAAAGTTAAAAATAAAAGGGATGAAAAATCTCGAAGTATTAAAGATAGAGGATTCAGAGGTATCTTATTCTAAATATGTTTGCCTCAACCTTCAACATGTCGAAATTGAGGATTGTAATTCTCTGTTTGAGGTTGGAGACTTTCCAACATCTCTGATAACCCTAAAGTTGAACGGTTGTGGCGCAATGAAGAAAGTAGGAGGGCTTTCTGGTCTTTCCGAACTTCAAAGCCTGCACATTGAACACTGCATGGAATTGGAGGAGCTTCCATTTATTGAAACATTGGCGTCTCTGCAGTGCTTGGCTACA
M651614	CGCAAGCAACAATGAGTACA	GCACGAGCTCATTGAGACA	266	LPss2139305_c0_seq1_m.651614	LPss2139305_c0_seq1	ATGGCTTCTTTGCCCAACGCAAGCAACAATGAGTACAATTATGATTATGATGTCTTTGTAAACTACCATGGCCTAAAAGTCAAGAAAACTTTAGCTAGTCATCTGCAACGTTGCCTTAGCCGAAACGGATTGCGGGTGTTTCTGAGCAAGCAAGAATTGCAATGCGGTGACAATTTCACTTGTCAAATCGAAATGGAAGGGGTTATTCCAACAGCCGCCGTTCACATAGCAATATGCTCCCCCAGTTATGCGGAGTCAAGTCAGTGTCTCAATGAGCTCGTGCTGATGGTGCAGTCG
M652553	TGAGGAAAATGGAAGGGTTT	TTGATAGCCAAGAGGGCTTT	349	LPss2152311_c0_seq1_m.652553	LPss2152311_c0_seq1	GTGGAGGTTGGAGCACTGCCACCCACACTCATAAAGCTGTCTTTGTGTCGTTGTGAAAAGCTGAGGAAAATGGAAGGGTTTTCTAATCTTACAAACCTTCAGGAACTAGACATCTACTCGTGTAAAGAGGTGGAGGAGCTGCCGTGTCTTGAAATGTTGACATCCCTGAAGAAGTTCAGGGCTTATTGGTGTCTTAAGTTAAAAAGAATAGGGGGCCTGGGGCACCTGACACAGCTGGAAGAAGTCTCCGTGCTTGAATGTGATGCACTAGAGGAGATTGAAAGTGTTGAGGACTTGCTGCGCCGGCTAAAAAAGCTTTATGTTGCGCAGTGTCCCCAACTACGTAGCGGAGTAGAGGAGCAGTTGCACCAACGATACAGAGAATCAGTGAAAGCCCTC…
M662067	TGGATGCAGAGCCTTTTTAG	ATATCGTGGGCGAGTCATAC	292	LPss2533525_c0_seq1_m.662067	LPss2533525_c0_seq1	CTTCTTTCACATGGATGCAGAGCCTTTTTAGACGAGCAGGAACTGGAAGCAGGATTTGATTTCCCCTCTCAAATAGTGGGTGCTATTGGAACTGCCTCGGCCCATGTGGCCATCTTTTCCCCGAGATACACGGAATCAGTATGGTGTTTGAAGGAGCTGGTCCTCATGCAGGAATCGAGGTGTCCAATTATTCCTGTATTCTACAACATCAACCCTGCTGAGCTGAGGTATGGTAAAGCCCTGCACGCACTGGAGATGAAGACGACGTCCGACCCTGAAACTGGTATGACTCGCCCACGATATGACTCTGCCACCATT
M662909	GGTCCAAAGAGTTTTTAACATGA	ATTTAGCTCGTGGGTGTCAA	343	LPss2545203_c0_seq1_m.662909	LPss2545203_c0_seq1	ATGGCAGAAACACTTTTGTTTCTTGTTTCGTCTATAGAAGATGTGACTTCAATGCTCACTGAACATATCTTTGAAGAGAGTTTCAGAAAGGATTTCAAGTCTCTCTGTGACGAGCTTGAGAAACTTGAGGATTTTCTGTCGGTGGAGCACTGCGGAGCAGCTGGCAACGTCTCCAAAAAGATTTTCCGTTGCAAGATTAATAAGTTAAATTGCCGATTTATGAACTTTCAAATACGCTGGCTCTGTCCTCCATGTGAAGGCGCAGATACGAATTCTTGTGTTGAATCTAGTAGATGGAATGCAAGCGTTCATATTGTCAAAAAGCAATCAGTACCAGTGGGTCTGGAAATTGACATTAAAAAGATTACTGATTTATTACTGCAAGATCAAGGCCGTAAA…
M667224	GGTGAAAAAGTGTGAGAAGAGC	AAGGAGGTTCGTGTGGAGTT	314	LPss2617809_c0_seq1_m.667224	LPss2617809_c0_seq1	GTTGAATTGGTGAAAAAGTGTGAGAAGAGCAGCCCTTTTAACATTTTCATCAACGTCAGATATGCCTCTCAAATCCACCAGCTAGAGAAGGAGATCTCTGATTTCCTTCAGTACCAGATGCCTCTTAACATTATCATTGATGTGAAAAATCTCGTAACGGAACTGAGGAGTCTTCGCCATCTTTACAAGCCGGAGTCTGTGGATGGGAGCAAGATGAATGAAGCAATCTCCAAGCTCACCAATGATCCCCATGAGAATGCCATGATACTTCAACAAATTGGTGCAGATGACATGTTTGATGGAACTCCACACGAACCTCCTTGTAGTTATGATGGG
M671483	CTGCAGGTTGTAACTGAGCA	GCCATTGCCCTTCCTACTAC	263	LPss2728866_c0_seq1_m.671483	LPss2728866_c0_seq1	CAGGAATTGGGTATACTGCAGGTTGTAACTGAGCATTCCAATTCGAAAATTATCGTTAGTTCCAGGGATCAAGTGGCACTGTTGAATATGGGAATTACAGAGGAGTATACAATACAAATGAAGGACTTGAGCGAGCAAGCCAGCTGGAAGTTGTTTGTTCATCATGTTTTTCCGAATAATAACACAAATCTGCCAGCAAAAGAGAAGGCCAGGCTTCTGATCTGCAATATGTGCGAAAGGATTCCCCTTGCAATCAAAGTAGTAGGAAGGGCAATGGCCGGCAGTAATAATCCAGAG
M2346	AACACCTTCGCTAGCCATCT	TCGTATCTCCCTGTCTGCTC	323	LPss2748_c0_seq1_m.2346	LPss2748_c0_seq1	AACACCTTCGCTAGCCATCTTTACTATCGCCTGCTATCACAAGGATTGCAACCTTTCCTCGACAGAGAGGTATTGCAAGCAGGAGGATTTTTGTCTCCTCAAATTGAAGCTGCCATCAGAACCGCCTACGTGCAGATCGCCATTTTCTCACCTCGATATGCTGAGTCAAGATGGTGTCTCGATGAACTCGTGTTCATGTGCGAGTCTGGGGCTACCATTGTTCCCATTTTTTATAACGTGAAGCCTTCTGAGCTTCGATCTAAAGATAAAGATGCACTGTATGCTGAAGCACTTACAAATCATGAGCAGACAGGGAGATACGATCGTCAAACACTTGAAAATTGGAGA
M16749	AATTACATCCCGCGATAAGG	TCCTCTTCATCAAGACTGTCG	339	LPss46791_c0_seq1_m.16749	LPss46791_c0_seq1	GGTAGCTTGATTTTAATTACATCCCGCGATAAGGGTATCTTTATGAGGTCTGGAATGGGAGAGTCATCCATTTACAAGCTGACAGGCCTCGATAAAGAACATTCTCAGGAGCTTTTTTGCCTGCACGCCTTCCACCAGCCTTGCCCCGTTTTGGGATTTGAACAAGTGGTTGGAAAATTTCTGGAGGTGTGCCAAGGATTGCCGTTGTCTCTCAAAGTGATAGGGGCGCTACTTTACTTGGAAAGCCCTGACATGGAGTATTGGCAAGACCAATTGTGCAAATTGTTTAACATAGTTCCCACCGATATACAAACAAGTCTTAAAGTTAGCTACGACAGTCTTGATGAAGAGGAC
M4097	TCTGAGTTTCGAGGTTCTGG	GCTTGGGAGGCTTAAGTGTA	264	LPss5661_c0_seq1_m.4097	LPss5661_c0_seq1	TCAACCTCAACCTCCTCTGAGTTTCGAGGTTCTGGGTTTATGGAGGCTCAACATCAAGTAGAGAAGTGGCTTAACGAAGGTGACCATCATGTTCACGTAATTGGCGTTTATGGCGTACACCGCGCTGGGAAAACGCACCTCCTCCAACTGCTCTGCAATAAATATAAACAGGTCGGTAATGTTTTCCAGCATGTGATTTTGATCACAGTTTCCCAAAATTATGAAATTTTAGAATTACAGGATCGTCTTGCTAATGAAATACACTTAAGCCTCCCAAGCAGCAGTTTTGATGAG
M619311	CTTCTGGATGTCCTGTGGAG	TGAATCTCGTTCCCTCTGAC	349	LPss583163_c0_seq1_m.619311	LPss583163_c0_seq1	ATTTATATTGACAATGTTTTGGAACTAGAGCCACTGCAAAAGCTTTTGCCGACGAGTATGGAAAAGGCCAAAAGATGCAGACTGCTCATCACAGCAAGGGACAGAGAAGTGCGGAAAGGGTGTTCAATGGACAATGAGAGTGTCAAATTCTATAATGTGAAATACCTTCCAGATACAGAGGCGATGAATTTGTTGAAAGAAAAACTACACCATGGGAAGAAGGATGACAGGGAGCAACTCAGTTCTGATAAACTCCAACATATAGTAAAGTTCTGTGGTGGAATTCCTAAGCTTCTGGATGTCCTGTGGAGATATATACGCTTTGAAGAGCGCGGCCAACAAAAAGCTTTTGATCTATTGATGGACGACCAAAAGAACTGGAACGTTCGCATAGATGGG…
M24708	AGGTGGGAGACCACATACC	CACAAAACCCACTAAATGTGC	347	LPss61481_c0_seq1_m.24708	LPss61481_c0_seq1	AAACGCCTTATTGTCCATGGACTGCATGTCTTTCTTGACAAGGAAGAATTGCAGGTGGGAGACCACATACCTTCTCAGTTAAAGGCCGCTATTCTCTCTGCGTCCGTTCATATAGCAATATTCTCCACCAATTACGCAGCATCAAGTTGGTGTCTAAATGAACTTCTGTTGATGTTGGAGTCACGGAAAACTATTGTTCCCATCTTCTATGGAGTGAAGCCTGATGTACTTCGGTGGACGCTCGATGGAAACGGAGTGTATAGGCAACATCTGAGCGAACTAGAAGGAAAGACAACAACTGACCCTGAGTCTCGTCAAAAGAAGCCAAGGTACGACCCCAACAGGATCCAAGAATGGAGGAACGCTCTTTTTAAAGCTGCACATTTAGTGGGTTTTGTG…
M619613	CGCACTTGTAGAATTACATCTGA	CCAGCTCTTCCTCTACACCA	347	LPss615140_c0_seq1_m.619613	LPss615140_c0_seq1	GAGAAAATTGAAGTATTGCCTCCACAGGTTGCACATCAAAGGTCCCTGCAAGAATTAGACTTGAGGTTTACAAACTTAAAAGATTTGCCATGTGAAATTGGAAACCTAAGCGATTTGGAAATTCTCAAACTAAGAAGCCCTTTACTGGAGACGCTGCCTAATTCGCTGTGTTGCCTGAGGAACTTAAAGGAATTGACACTGGATACTTGTAGGGCGCTGAGATGTTTGCCAGCTTGCATTGGACTGTTGACTCAGCTGACTGAGTTAAGAGTATCCAATTGTGTTTTAGAGGAGTTTCCATTTGAAAAGGTTCAAGGAGAAGGAGAAATATTATCAACATGCAGAAATTTGGGTTCTTCCAATGATCAGTGCCTGCCTCGGCTTCAATACGTGCGCATA…
M619909	CTCACAAAGTGTGGGTTGC	AAATGTCCGCAGCTTCTCT	349	LPss649732_c0_seq1_m.619909	LPss649732_c0_seq1	CTCATCTATCATCGTCTCACAAAGTGTGGGTTGCGTGTCTTTCTGGACAAGGAGGAACTTCGCACTGGAGATGCTCTTTGCCCTGCAATCCGAGGAGCCATTTACAGTGCCTCCGTCCATATTCTCATTTTTTCAGAGAAGTATGTGGAATCACGTTGGTGTTTGGATGAGCTGCGTTGGATTTTGAGTTCATCCCATGAGCACAGAATTATCCCTGTGTATTGTGACGTTGATCCTTTTGACCTTCGTTATGTTTCTAAGGGACGCTATGCCGAAGACTTCCGGGAACACGAAAAGAAAGGCAAGGTAGCCATGGAAGTGATTCAAAAATGGAAGGTGGCCCTCAGAGAAGCTGCGGACATTTGTGGTCTGTCGTTCAAAACCAATGAAAGTGACCAA…
M26713	TCCTATGGGTTGTACGTCTTTT	CCTTTTATCTTGGAGGCTTTTT	350	LPss66377_c0_seq1_m.26713	LPss66377_c0_seq1	CAGGTTTTCATCAACCACAGGGGTCCTGACACCAAGAATAATCTTGCCAGCCTTCTCTACCATGGCCTCATTTCCTATGGGTTGTACGTCTTTTTGGATGATGAAGAACTCTACAGGGGGGATACTGTCTACCCTGAAATCCGAGAAGCCATTAGCAGTGCCTCTGTTCATGTAGTCATATTTTCGCCACGTTATGCTGAATCACGGTGGTGTCTGAACGAGCTCCGTTGGATGATGAGATCATGTCTTGATAGAAAGGTTATTATACCTGTATTCTGTGACGTTGAGCCTGCTGACCTTGATCACATTGACAATGGATGTTATGCCAAAGCCTTTGATAAACACCAGCGGGAGGGAAAAGTATCCATGGAGATCGTGGAGGAATGGGAGAAGGCGCTT…
M620730	TAGACATGTGGGTCGCTGA	TTAACAGCAAAACCGAGAGG	348	LPss732299_c0_seq1_m.620730	LPss732299_c0_seq1	GCTTTACATCAAATGCAAAACCTTGAGGAGAGCTTTTATGATATGCACGATGAAGTTGAGAAAAAACTATTTCAGCGCCTCAAATGGAGTTATAATGCTCTTCCAGAGTATTTGAAGACTTGTTTTCTCTATTTTGCAGCTTGTCCCAAACATAGGGAAATCATGGTTGCAGAAGTCATAGACATGTGGGTCGCTGATGGTCTGATCAAAGGCAGCGGAGAAAGCTATTTGTCTGACACTACGCACAGTTTTATCAACTACCTAAGGGATCGATATTTGATTGAGGTTGTAAGTAATGATGGCCAGGGAAGGATTTTGTATGTTAAAATACACGATGTACTTCGTGATCTGGCAATTCGCATTACTGAGGAGCAGAGATGTTATTTTAAAGCCGGAAGG…
M620874	GGCGAAACATATCTTCCAGTT	TCACGAGATGTTATGAAGACCA	294	LPss741470_c0_seq1_m.620874	LPss741470_c0_seq1	ACCCTGGCGAAACATATCTTCCAGTTGAGACGTTCGGAGTTTGGGAGGGCTTGTTTCTTGTGTAACGTCAGAGAAAAAGTCGATTTAACATTTTTGCAGCGGCAACTCCTTCGTGATTTGCTGGGCAAAGATATTGAAATTCCGAATACTCACATTGGCAAGAGTATTTTACGAAATAGTCTCAAAGGGTTAACATTTTTGATTATTCTGGATGACGTGGATGACAGAAATAAAATAAAAAGTGTACTGGATATGAATGCCGTGGAATCAGGTAGTTTGGTCTTCATAACATCTCGTGATAAAGAT

## Sheet: S2_MiSeq
	Table S2: Summary of targeted-seq of limber pine RGAs and their SNPs detected for genetic map construction in the seed family LJ-112.
	Sample no.	96
	Amplicons (genes / total length)	480 / 161,333-bp
	Total 250-bp PE reads (x 1,000)	14884
	The highest no. of reads in sample (X 1,000)	206
	The lowest no. of reads in sample (X 1,000)	73
	Average reads per sample (X 1,000)	155 ± 22
	Total polymorphic loci (SNPs/genes)	8,157 / 457
	Loci with expected Mendelian segregation (SNPs/genes)	728 / 217
	Loci mapped by Lep-MAP2 (SNPs/gene)	541 / 155
	Loci mapped at the Cr4 region (SNPs/gene)	6 / 3

## Sheet: S3_snp541g155
Table S3: RGAs and their SNPs mapped by amplicon-based targeted genomic sequencing in seed family LJ-112.
RGA-541SNP representative ID	RGA155-ID	SNP-position and type	Gene-ID	CDS-ID	CDS length-bp	amplico size-bp	mapSNPs/Kb	Snp-mapped-no
RGA7129_199Y	RGA7129	#199Y	M7129	LPss10459_c0_seq1_m.7129	327	303	3.30033	1
RGA43250_150W	RGA43250	#150W;#160S;#161K;#166R;#218K;#248R;#28Y;#39S;#47M	M43250	LPss115798_c0_seq1_m.43250	306	278	32.3741	9
RGA48484_214S	RGA48484	#214S;#250S;#316S;#320R	M48484	LPss121959_c0_seq1_m.48484	366	317	12.6183	4
RGA65183_456Y	RGA65183	#456Y;#526R;#565Y;#580S;#628R	M65183	LPss140788_c0_seq1_m.65183	784	350	14.2857	5
RGA82200_239M	RGA82200	#239M;#274R;#34R	M82200	LPss152689_c0_seq1_m.82200	329	318	9.43396	3
RGA85517_614M	RGA85517	#614M;#645R	M85517	LPss155315_c0_seq1_m.85517	723	345	5.7971	2
RGA86882_162W	RGA86882	#162W;#242W	M86882	LPss155917_c0_seq1_m.86882	330	300	6.66667	2
RGA90899_207R	RGA90899	#207R	M90899	LPss157712_c0_seq1_m.90899	348	321	3.11526	1
RGA92588_127M	RGA92588	#127M;#330Y	M92588	LPss158425_c0_seq1_m.92588	387	348	5.74713	2
RGA95656_394R	RGA95656	#394R;#414S;#423R;#481M;#498K;#533R;#542Y;#556Y;#605R	M95656	LPss159651_c0_seq1_m.95656	702	344	26.1628	9
RGA97765_108S	RGA97765	#108S;#122R;#138R;#295R;#321M;#336Y	M97765	LPss160665_c2_seq1_m.97765	396	346	17.341	6
RGA98173_541R	RGA98173	#541R;#566M;#599Y;#625K;#631R;#639Y;#647K;#658R;#683W;#732K;#744Y	M98173	LPss160861_c0_seq1_m.98173	855	335	32.8358	11
RGA98946_176K	RGA98946	#176K;#184R;#298Y;#304R;#70Y	M98946	LPss161240_c0_seq1_m.98946	359	332	15.0602	5
RGA101748_162S	RGA101748	#162S;#335Y	M101748	LPss162410_c0_seq1_m.101748	488	350	5.71429	2
RGA102678_43R	RGA102678	#43R;#55R;#90K	M102678	LPss162749_c0_seq1_m.102678	318	291	10.3093	3
RGA103831_162K	RGA103831	#162K;#168R;#182W;#236S;#50R;#61S;#80R;#85Y	M103831	LPss163122_c0_seq1_m.103831	300	287	27.8746	8
RGA106084_203R	RGA106084	#203R;#214W	M106084	LPss163784_c0_seq2_m.106084	314	287	6.96864	2
RGA111396_1940M	RGA111396	#1940M	M111396	LPss165494_c0_seq1_m.111396	2004	345	2.89855	1
RGA117450_81K	RGA117450	#81K;#99Y	M117450	LPss167264_c0_seq1_m.117450	324	306	6.53595	2
RGA120977_446R	RGA120977	#446R;#468Y;#477K;#637Y;#654K;#660W;#665K;#685M	M120977	LPss168142_c0_seq1_m.120977	768	347	23.0548	8
RGA124864_129R	RGA124864	#129R;#147R;#297Y;#358R	M124864	LPss169178_c0_seq1_m.124864	432	347	11.5274	4
RGA132468_289Y	RGA132468	#289Y;#418M;#429W;#450W	M132468	LPss170893_c0_seq2_m.132468	549	350	11.4286	4
RGA134276_305R	RGA134276	#305R;#99R	M134276	LPss171255_c0_seq1_m.134276	343	332	6.0241	2
RGA135499_204W	RGA135499	#204W;#236Y;#254R;#299Y;#309R;#316R;#328R;#79R	M135499	LPss171533_c0_seq1_m.135499	395	348	22.9885	8
RGA144997_141K	RGA144997	#141K;#207S	M144997	LPss173339_c0_seq2_m.144997	336	314	6.36943	2
RGA149828_164W	RGA149828	#164W	M149828	LPss174161_c0_seq2_m.149828	348	308	3.24675	1
RGA150617_120Y	RGA150617	#120Y	M150617	LPss174254_c0_seq1_m.150617	357	335	2.98507	1
RGA152320_103W	RGA152320	#103W;#117M;#205R;#337K;#363K;#394Y;#399R	M152320	LPss174512_c2_seq1_m.152320	469	348	20.1149	7
RGA154899_133S	RGA154899	#133S	M154899	LPss174952_c2_seq2_m.154899	420	337	2.96736	1
RGA158710_281M	RGA158710	#281M	M158710	LPss175497_c1_seq1_m.158710	389	332	3.01205	1
RGA165427_453R	RGA165427	#453R;#462R;#587R;#655R	M165427	LPss176476_c1_seq2_m.165427	754	349	11.4613	4
RGA176701_189K	RGA176701	#189K;#364K	M176701	LPss177954_c0_seq3_m.176701	408	349	5.73066	2
RGA192871_370R	RGA192871	#370R;#402K;#413S;#425S;#429W	M192871	LPss179827_c0_seq2_m.192871	540	350	14.2857	5
RGA197201_111R	RGA197201	#111R;#116R;#135R;#141S;#219Y;#222M;#48R;#68R	M197201	LPss180233_c0_seq3_m.197201	381	347	23.0548	8
RGA198869_224R	RGA198869	#224R	M198869	LPss180400_c0_seq3_m.198869	299	256	3.90625	1
RGA199263_252R	RGA199263	#252R	M199263	LPss180424_c2_seq1_m.199263	546	349	2.86533	1
RGA199282_192K	RGA199282	#192K;#310S;#62W	M199282	LPss180426_c0_seq3_m.199282	435	332	9.03614	3
RGA203228_406W	RGA203228	#406W	M203228	LPss180824_c0_seq1_m.203228	600	331	3.02115	1
RGA211251_135Y	RGA211251	#135Y	M211251	LPss181612_c0_seq2_m.211251	429	349	2.86533	1
RGA230227_282R	RGA230227	#282R;#297R	M230227	LPss183121_c0_seq1_m.230227	630	338	5.91716	2
RGA233574_2694Y	RGA233574	#2694Y	M233574	LPss183380_c0_seq1_m.233574	2889	348	2.87356	1
RGA240157_115Y	RGA240157	#115Y;#235S;#282R	M240157	LPss183897_c1_seq1_m.240157	456	343	8.74636	3
RGA243327_338G	RGA243327	#338G;#432Y;#451W;#497Y;#601R;#634K;#695S	M243327	LPss184151_c0_seq1_m.243327	761	345	20.2899	7
RGA246977_355Y	RGA246977	#355Y;#366Y;#376Y;#423R;#475R;#514R;#561R;#589S;#624R	M246977	LPss184421_c1_seq1_m.246977	702	344	23.2558	8
RGA248647_119R	RGA248647	#119R;#163S;#263K	M248647	LPss184547_c0_seq2_m.248647	459	347	8.64553	3
RGA250336_190S	RGA250336	#190S	M250336	LPss184695_c0_seq2_m.250336	303	255	3.92157	1
RGA254784_555R	RGA254784	#555R;#647K;#810K	M254784	LPss185003_c0_seq13_m.254784	880	348	8.62069	3
RGA266846_1073R	RGA266846	#1073R;#948R;#965R	M266846	LPss185761_c1_seq1_m.266846	1202	350	8.57143	3
RGA268128_52Y	RGA268128	#52Y	M268128	LPss185860_c1_seq3_m.268128	298	279	3.58423	1
RGA270519_206M	RGA270519	#206M;#330M;#380M	M270519	LPss186015_c1_seq20_m.270519	567	350	8.57143	3
RGA273560_540M	RGA273560	#540M	M273560	LPss186235_c3_seq6_m.273560	879	347	2.88184	1
RGA283324_145Y	RGA283324	#145Y;#150R;#200Y;#417R	M283324	LPss186834_c0_seq3_m.283324	464	347	11.5274	4
RGA284503_357Y	RGA284503	#357Y;#398Y;#538M;#569R;#601R	M284503	LPss186893_c1_seq1_m.284503	700	345	14.4928	5
RGA284553_247Y	RGA284553	#247Y	M284553	LPss186896_c1_seq3_m.284553	283	263	3.80228	1
RGA289254_100S	RGA289254	#100S	M289254	LPss187166_c0_seq1_m.289254	392	339	2.94985	1
RGA298217_291M	RGA298217	#291M;#376S;#389R	M298217	LPss187634_c0_seq2_m.298217	507	350	8.57143	3
RGA298269_960Y	RGA298269	#960Y	M298269	LPss187638_c1_seq1_m.298269	1062	347	2.88184	1
RGA299347_239S	RGA299347	#239S;#411Y;#436R;#462M	M299347	LPss187668_c1_seq2_m.299347	573	338	11.8343	4
RGA306745_41M	RGA306745	#41M	M306745	LPss188055_c0_seq6_m.306745	311	293	3.41297	1
RGA317559_130S	RGA317559	#130S;#55W;#79S	M317559	LPss188566_c0_seq4_m.317559	319	301	9.96678	3
RGA319779_181W	RGA319779	#181W;#265W;	M319779	LPss188665_c0_seq6_m.319779	456	313	6.38978	2
RGA325653_211M	RGA325653	#211M;#54Y;	M325653	LPss188981_c1_seq5_m.325653	386	342	5.84795	2
RGA328589_382M	RGA328589	#382M	M328589	LPss189136_c0_seq1_m.328589	432	333	3.003	1
RGA332096_673R	RGA332096	#673R	M332096	LPss189279_c0_seq4_m.332096	838	350	2.85714	1
RGA332201_468Y	RGA332201	#468Y;#496R;#498K;#557M;#690W	M332201	LPss189288_c0_seq2_m.332201	777	320	15.625	5
RGA334158_662R	RGA334158	#662R;#671Y;#679R	M334158	LPss189401_c1_seq3_m.334158	900	347	8.64553	3
RGA335406_766Y	RGA335406	#766Y	M335406	LPss189460_c2_seq17_m.335406	848	347	2.88184	1
RGA336346_1008K	RGA336346	#1008K;#1058Y;#1065K;#1070R;#1085S;#1092K;#1105S;#1130M;#853M;#923R;#969Y	M336346	LPss189504_c1_seq7_m.336346	1197	341	32.2581	11
RGA341987_193S	RGA341987	#193S	M341987	LPss189755_c0_seq2_m.341987	284	265	3.77358	1
RGA343850_145K	RGA343850	#145K;#237R;	M343850	LPss189841_c0_seq19_m.343850	322	312	6.41026	2
RGA352631_1004R	RGA352631	#1004R;#1024R;#807W;#853W;#886R;#953R;#958R;#991R	M352631	LPss190207_c0_seq9_m.352631	1128	348	22.9885	8
RGA353929_233Y	RGA353929	#233Y;#314Y;#81W	M353929	LPss190243_c0_seq2_m.353929	432	349	8.59599	3
RGA361960_288T	RGA361960	#288T;#432T;	M361960	LPss190531_c0_seq3_m.361960	504	342	5.84795	2
RGA364858_334R	RGA364858	#334R	M364858	LPss190663_c1_seq1_m.364858	501	343	2.91545	1
RGA372509_158Y	RGA372509	#158Y;#237R;	M372509	LPss190975_c0_seq2_m.372509	378	344	5.81395	2
RGA381111_177M	RGA381111	#177M;#236S;	M381111	LPss191307_c0_seq3_m.381111	307	284	7.04225	2
RGA382083_513S	RGA382083	#513S	M382083	LPss191349_c2_seq1_m.382083	669	336	2.97619	1
RGA384667_510Y	RGA384667	#510Y	M384667	LPss191449_c1_seq1_m.384667	840	350	2.85714	1
RGA386914_237K	RGA386914	#237K;#248Y;#302Y;#356R;#362K;#412W;#432Y;#471M;#533M;	M386914	LPss191526_c0_seq2_m.386914	664	350	25.7143	9
RGA390444_115R	RGA390444	#115R;#35K;#40Y	M390444	LPss191642_c0_seq3_m.390444	370	348	8.62069	3
RGA395983_310R	RGA395983	#310R;#322S;#481M	M395983	LPss191851_c0_seq1_m.395983	642	350	8.57143	3
RGA398792_187S	RGA398792	#187S	M398792	LPss191945_c0_seq2_m.398792	393	328	3.04878	1
RGA400127_509Y	RGA400127	#509Y;#588Y;#596Y;#748Y;#793Y	M400127	LPss191987_c0_seq8_m.400127	857	348	14.3678	5
RGA400228_729M	RGA400228	#729M;#806W;#843S;#849Y;#885K;#918R;#966R;#981R	M400228	LPss191993_c0_seq1_m.400228	1071	347	23.0548	8
RGA404266_261Y	RGA404266	#261Y;#315Y;#324R	M404266	LPss192116_c0_seq3_m.404266	560	350	8.57143	3
RGA406224_218R	RGA406224	#218R	M406224	LPss192173_c0_seq2_m.406224	474	348	2.87356	1
RGA417349_397Y	RGA417349	#397Y;#470R;#482M	M417349	LPss192522_c1_seq1_m.417349	725	350	8.57143	3
RGA419911_164R	RGA419911	#164R	M419911	LPss192600_c0_seq1_m.419911	477	344	2.90698	1
RGA422562_525R	RGA422562	#525R;#659Y;#665R	M422562	LPss192698_c0_seq7_m.422562	778	350	8.57143	3
RGA427306_322R	RGA427306	#322R	M427306	LPss192846_c1_seq10_m.427306	440	347	2.88184	1
RGA428660_136M	RGA428660	#136M;#148K;#175K;#178R;#192W;#207K;#212K;#235S;#253R;#271R;#293R;#299M;#309Y;#312W;#318Y;#319K;#336Y;#350W;#355S;#357Y;#373M	M428660	LPss192887_c0_seq1_m.428660	465	343	61.2245	21
RGA428772_1050R	RGA428772	#1050R;#1140R;#1162K;#1166Y;#1209R;#1218R;#1236W;#1266S;#1338R;	M428772	LPss192890_c1_seq3_m.428772	1386	350	25.7143	9
RGA438044_824R	RGA438044	#824R	M438044	LPss193199_c2_seq1_m.438044	878	350	2.85714	1
RGA443613_276R	RGA443613	#276R;#420M;#476Y	M443613	LPss193324_c0_seq2_m.443613	645	345	8.69565	3
RGA446411_1573R	RGA446411	#1573R	M446411	LPss193414_c0_seq1_m.446411	1674	348	2.87356	1
RGA448054_184R	RGA448054	#184R	M448054	LPss193472_c0_seq3_m.448054	304	289	3.46021	1
RGA460358_410W	RGA460358	#410W	M460358	LPss193803_c1_seq3_m.460358	762	350	2.85714	1
RGA466508_283R	RGA466508	#283R;#330R;#335S;#348K	M466508	LPss193976_c1_seq2_m.466508	534	348	11.4943	4
RGA478150_223M	RGA478150	#223M;#279W;#373R;#473Y	M478150	LPss194293_c0_seq1_m.478150	536	346	11.5607	4
RGA482068_587R	RGA482068	#587R;#613K;#711R;#760R;#769Y;#778R;#824Y	M482068	LPss194401_c0_seq3_m.482068	915	350	20	7
RGA485694_214R	RGA485694	#214R;#66M;	M485694	LPss194485_c0_seq3_m.485694	291	262	7.63359	2
RGA487093_222Y	RGA487093	#222Y;#266R;	M487093	LPss194507_c0_seq1_m.487093	730	299	6.68896	2
RGA500477_338S	RGA500477	#338S;#355K;#369R;#393M;#406Y;#408K;#415Y;#453Y;#459Y;#485K;#547R	M500477	LPss194825_c1_seq13_m.500477	669	350	31.4286	11
RGA504816_626R	RGA504816	#626R	M504816	LPss194928_c0_seq3_m.504816	795	343	2.91545	1
RGA506910_642M	RGA506910	#642M;#665M;#674W;#698S;#705M	M506910	LPss194975_c0_seq6_m.506910	956	347	14.4092	5
RGA507107_795Y	RGA507107	#795Y;#876Y;#964R	M507107	LPss194985_c0_seq1_m.507107	1140	348	8.62069	3
RGA514863_133Y	RGA514863	#133Y;#181R;	M514863	LPss195185_c0_seq12_m.514863	303	268	11.194	3
RGA519333_254Y	RGA519333	#254Y;#400K;#410K;#467S	M519333	LPss195290_c2_seq12_m.519333	593	349	11.4613	4
RGA529134_585Y	RGA529134	#585Y;#597R;#684W	M529134	LPss195474_c0_seq1_m.529134	843	348	8.62069	3
RGA532762_1294K	RGA532762	#1294K	M532762	LPss195560_c1_seq7_m.532762	1447	350	2.85714	1
RGA535237_1336S	RGA535237	#1336S	M535237	LPss195601_c0_seq5_m.535237	1419	350	2.85714	1
RGA539802_759W	RGA539802	#759W	M539802	LPss195696_c0_seq8_m.539802	875	348	2.87356	1
RGA542269_127M	RGA542269	#127M;#146R;#154Y;#158R	M542269	LPss195740_c0_seq11_m.542269	390	349	11.4613	4
RGA543815_205R	RGA543815	#205R;#242Y;#285R;#345R;#350K;#407Y;#485Y	M543815	LPss195779_c0_seq12_m.543815	557	349	20.0573	7
RGA545731_444S	RGA545731	#444S	M545731	LPss195816_c0_seq2_m.545731	695	349	2.86533	1
RGA546726_647M	RGA546726	#647M;#689S;#864R;#877Y	M546726	LPss195829_c0_seq7_m.546726	903	338	11.8343	4
RGA549070_1198R	RGA549070	#1198R;#1241Y;#1260W;#1286R;#1301R;#1320S;#1368Y;#1383K;#1395W;#1401R;#1407R;#1420S;#1441M;#1450Y;#1453M;#1476Y;	M549070	LPss195869_c1_seq3_m.549070	1548	338	47.3373	16
RGA550881_339K	RGA550881	#339K;#430K;	M550881	LPss195901_c0_seq10_m.550881	630	350	5.71429	2
RGA555808_1501K	RGA555808	#1501K;#1657W;	M555808	LPss196004_c0_seq2_m.555808	1740	340	5.88235	2
RGA558005_870Y	RGA558005	#870Y	M558005	LPss196050_c0_seq10_m.558005	951	346	2.89017	1
RGA560753_333M	RGA560753	#333M;#429M;#451Y;#501R	M560753	LPss196094_c2_seq1_m.560753	616	350	11.4286	4
RGA561696_328Y	RGA561696	#328Y;#374R;	M561696	LPss196114_c0_seq14_m.561696	570	350	5.71429	2
RGA563012_281R	RGA563012	#281R;#43Y;	M563012	LPss196142_c0_seq1_m.563012	358	348	5.74713	2
RGA567848_587Y	RGA567848	#587Y	M567848	LPss196222_c0_seq6_m.567848	711	347	2.88184	1
RGA568259_239W	RGA568259	#239W;#317R;#329S;#351S;#367W;#392K;#417R	M568259	LPss196229_c0_seq2_m.568259	578	350	20	7
RGA569634_616Y	RGA569634	#616Y;#841Y;	M569634	LPss196243_c0_seq3_m.569634	921	350	5.71429	2
RGA575132_294S	RGA575132	#294S;#315K;#367R	M575132	LPss196324_c0_seq4_m.575132	473	348	8.62069	3
RGA577680_378M	RGA577680	#378M	M577680	LPss196360_c0_seq3_m.577680	684	350	2.85714	1
RGA578877_1158Y	RGA578877	#1158Y	M578877	LPss196380_c0_seq3_m.578877	1438	341	2.93255	1
RGA581704_530R	RGA581704	#890R;#1036S	M581704	LPss196422_c0_seq19_m.581704	774	349	5.73066	2
RGA583641_461M	RGA583641	#461M	M583641	LPss196450_c0_seq14_m.583641	627	339	2.94985	1
RGA584053_1021S	RGA584053	#1021S;#1032K;#817W;#881S	M584053	LPss196456_c0_seq1_m.584053	1112	333	12.012	4
RGA584260_478Y	RGA584260	#478Y;#499Y	M584260	LPss196461_c1_seq14_m.584260	723	341	5.8651	2
RGA586172_279M	RGA586172	#279M;#321W;#362R	M586172	LPss196487_c0_seq4_m.586172	502	350	8.57143	3
RGA588980_667W	RGA588980	#667W;#673M;#694Y;#703R;#726M;#735S;#741S;#748W;#764R;#788W;#812S;#822R;#872M;#892R;#898Y;#923K;#926M;#942R	M588980	LPss196531_c0_seq13_m.588980	1021	350	51.4286	18
RGA589021_813C	RGA589021	#813C	M589021	LPss196533_c0_seq1_m.589021	899	347	2.88184	1
RGA594092_359Y	RGA594092	#359Y	M594092	LPss196588_c0_seq1_m.594092	683	340	2.94118	1
RGA595495_499Y	RGA595495	#499Y;#513Y;#526R;#545Y;#567K;#579R;#588R;#598W;#602Y;#627Y;#643M;#657Y;#663Y;#665M;#727R;#759R;#768R	M595495	LPss196601_c1_seq1_m.595495	861	350	48.5714	17
RGA595623_760W	RGA595623	#760W;#777W	M595623	LPss196603_c0_seq2_m.595623	880	345	5.7971	2
RGA598181_430S	RGA598181	#430S;#506R;#610R	M598181	LPss196652_c0_seq2_m.598181	698	350	8.57143	3
RGA601441_1081S	RGA601441	#1081S;#1090R	M601441	LPss196696_c0_seq3_m.601441	1223	335	5.97015	2
RGA602844_1553R	RGA602844	#1553R;#1627R;#1768W	M602844	LPss196715_c0_seq1_m.602844	1842	340	8.82353	3
RGA602889_483M	RGA602889	#483M	M602889	LPss196717_c1_seq2_m.602889	824	348	2.87356	1
RGA604198_592Y	RGA604198	#592Y	M604198	LPss196732_c0_seq11_m.604198	839	347	2.88184	1
RGA606878_2086K	RGA606878	#2086K	M606878	LPss196768_c0_seq3_m.606878	2310	342	2.92398	1
RGA606942_821Y	RGA606942	#821Y;#935K	M606942	LPss196770_c0_seq5_m.606942	1131	345	5.7971	2
RGA608306_1771K	RGA608306	#1771K;#1882R;#1906Y	M608306	LPss196796_c0_seq19_m.608306	2000	347	8.64553	3
RGA609867_855R	RGA609867	#855R;#955Y	M609867	LPss196817_c0_seq2_m.609867	1144	348	5.74713	2
RGA612693_221M	RGA612693	#221M;#232Y;#241Y;#81S;#92K	M612693	LPss196856_c0_seq11_m.612693	548	318	15.7233	5
RGA614454_493W	RGA614454	#493W;#527R;#560K;#572R;#708S;#762R;#768Y;#774M	M614454	LPss196884_c0_seq47_m.614454	832	349	22.9226	8
RGA614586_410S	RGA614586	#410S	M614586	LPss196886_c1_seq6_m.614586	490	343	2.91545	1
RGA615756_1130R	RGA615756	#1130R;#1312R	M615756	LPss196901_c0_seq6_m.615756	1458	350	5.71429	2
RGA616119_110A	RGA616119	#110A;#129T;#148C;#338C;#398G	M616119	LPss196909_c0_seq2_m.616119	999	349	14.3266	5
RGA667224_100R	RGA667224	#100R;#177Y;#191Y;#198W	M667224	LPss2617809_c0_seq1_m.667224	336	314	12.7389	4
RGA2346_102R	RGA2346	#102R;#208R;#271K;#286R;#30Y;#53Y	M2346	LPss2748_c0_seq1_m.2346	348	323	18.5759	6

## Sheet: S4_txtMap-LJ-112
Table S4: Summary of functional genes and their representative SNPs genetically mapped in seed family LJ-112 in the present and previous studies.
Gene-ID	Representative SNP-ID	Map position-inverse	Adj	linkage_group	Mapping methods	Query sequence	Lowest E-value	Accession (E-value)	Description (E-value)
M317559	RGA317559_81_S	0	0	1	This study	LPss188566_c0_seq4_m.317559	2.12259e-48	PITA_000019531-RA	TMV resistance protein N-like
M194405	*M194405_10_K	10.417	10.417	1	Exome-seq (Liu et al. 2019)	LPss179990_c0_seq1_m.194405	0	PITA_000088418-RA	uninformative
M241184	*M241184_489_Y	10.448	0.031	1	Exome-seq (Liu et al. 2019)	LPss183957_c0_seq3_m.241184	8.85528	PITA_000007449-RA	histidine kinase 3
M90694	*M90694_810_R	12.625	0	1	Exome-seq (Liu et al. 2019)	LPss157673_c0_seq1_m.90694	6.34123e-129	PITA_000059731-RA	probable leucine-rich repeat receptor-like protein kinase At1g35710-like
M212132	*M212132_603_Y	12.625	2.177	1	Exome-seq (Liu et al. 2019)	LPss181702_c0_seq1_m.212132	2.84136e-117	PITA_000036738-RA	ZF-HD homeobox protein
M238722	*M238722_329_M	12.625	0	1	Exome-seq (Liu et al. 2019)	LPss183789_c0_seq1_m.238722	5.69532e-69	PITA_000008677-RA	ribulose bisphosphate carboxylase small chain 1B
M447591	*M447591_1206_R	12.625	0	1	Exome-seq (Liu et al. 2019)	LPss193448_c0_seq1_m.447591	0	PITA_000055998-RA	probable alanine--tRNA ligase, chloroplastic isoform X1
M467549	*M467549_132_W	12.625	0	1	Exome-seq (Liu et al. 2019)	LPss194009_c0_seq1_m.467549	0	PITA_000033418-RA	leucine-rich repeat-containing protein
M171464	*M171464_1518_R	14.873	0	1	Exome-seq (Liu et al. 2019)	LPss177305_c0_seq1_m.171464	0.000287989	PITAhm_000492-RA	transcription factor GTE10-like
M270630	*M270630_193_Y	14.873	0	1	Exome-seq (Liu et al. 2019)	LPss186024_c1_seq10_m.270630	1.15359e-112	PITA_000045565-RA	Senescence/dehydration-associated protein-like protein
M335996	*M335996_2317_S	14.873	0	1	Exome-seq (Liu et al. 2019)	LPss189489_c0_seq1_m.335996	9.6568e-150	PITA_000044959-RA	putative metallophosphoesterase At3g03305-like
M367217	*M367217_489_S	14.873	0	1	Exome-seq (Liu et al. 2019)	LPss190753_c0_seq1_m.367217	1.74417e-117	PITA_000061732-RA	TMV resistance protein N-like isoform X2
M400228	*M400228_282_S	14.873	2.248	1	Exome-seq (Liu et al. 2019)	LPss191993_c0_seq1_m.400228	0	PITA_000064630-RA	Disease resistance-like protein GS3-1
M400228	RGA400228_806_W	14.873	0	1	This study	LPss191993_c0_seq1_m.400228	0	PITA_000064630-RA	Disease resistance-like protein GS3-1
M98355	*M98355_750_Y	20.694	0	1	Exome-seq (Liu et al. 2019)	LPss160958_c0_seq1_m.98355	7.16084e-168	PITA_000083519-RA	Beta-glucosidase, putative
M164921	*M164921_1343_Y	20.694	5.821	1	Exome-seq (Liu et al. 2019)	LPss176383_c0_seq1_m.164921	0	3A_all_OT_comp81106_c0_seq1	m.27818.mrna1 uninformative
M181298	*M181298_231_R	20.694	0	1	Exome-seq (Liu et al. 2019)	LPss178544_c0_seq1_m.181298	0	PITAhm_001781-RA	malate dehydrogenase
M194394	*M194394_456_M	20.694	0	1	Exome-seq (Liu et al. 2019)	LPss179988_c0_seq1_m.194394	6.99474e-147	PITA_000003630-RA	putative pyruvate dehydrogenase kinase
M214901	*M214901_1893_Y	20.694	0	1	Exome-seq (Liu et al. 2019)	LPss181953_c0_seq1_m.214901	0	PITA_000015651-RA	DNA-directed RNA polymerase I subunit RPA2
M245839	*M245839_408_Y	20.694	0	1	Exome-seq (Liu et al. 2019)	LPss184379_c0_seq2_m.245839	0	PITA_000074383-RA	transcription factor bHLH113 isoform X3
M263815	*M263815_1080_R	20.694	0	1	Exome-seq (Liu et al. 2019)	LPss185581_c0_seq1_m.263815	0	PITAhm_003286-RA	uninformative
M267433	*M267433_28_R	20.694	0	1	Exome-seq (Liu et al. 2019)	LPss185814_c0_seq1_m.267433	2.78277e-139	PITA_000015427-RA	putative shikimate kinase precursor
M269806	*M269806_63_W	20.694	0	1	Exome-seq (Liu et al. 2019)	LPss185964_c0_seq1_m.269806	1.45609e-09	PITAhm_003199-RA	RNA polymerase II-associated protein 3 isoform X1
M270787	*M270787_1641_R	20.694	0	1	Exome-seq (Liu et al. 2019)	LPss186037_c0_seq3_m.270787	0	PITA_000058241-RA	structural maintenance of chromosomes protein 2-1
M280805	*M280805_138_W	20.694	0	1	Exome-seq (Liu et al. 2019)	LPss186658_c0_seq2_m.280805	0	PITA_000016895-RA	RNA binding protein, putative
M305659	*M305659_1614_Y	20.694	0	1	Exome-seq (Liu et al. 2019)	LPss188002_c0_seq1_m.305659	0	PITA_000006768-RA	dihydrolipoyllysine-residue acetyltransferase component 3 of pyruvate dehydrogenase complex, mitochondrial
M381107	*M381107_393_K	20.694	0	1	Exome-seq (Liu et al. 2019)	LPss191306_c0_seq2_m.381107	0	PITAhm_003243-RA	triacylglycerol lipase 1
M395881	*M395881_1582_Y	20.694	0	1	Exome-seq (Liu et al. 2019)	LPss191843_c0_seq2_m.395881	0	PITA_000025899-RA	putative auxin-independent growth promoter
M449730	*M449730_156_Y	20.694	0	1	Exome-seq (Liu et al. 2019)	LPss193526_c2_seq9_m.449730	0	PITA_000011696-RA	UDP-glucosyltransferase, putative
M507978	*M507978_1279_S	20.694	0	1	Exome-seq (Liu et al. 2019)	LPss195003_c0_seq1_m.507978	0	PITA_000035916-RA	probable leucine-rich repeat receptor-like protein kinase At1g35710-like
M116629	*M116629_1032_Y	21.334	0.64	1	Exome-seq (Liu et al. 2019)	LPss167049_c0_seq1_m.116629	0	PITA_000029018-RA	GroES-like zinc-binding alcohol dehydrogenase family protein
M49024	*M49024_100_Y	21.805	0	1	Exome-seq (Liu et al. 2019)	LPss122480_c0_seq1_m.49024	0	PITA_000022601-RA	uninformative
M166364	*M166364_1105_Y	21.805	0.471	1	Exome-seq (Liu et al. 2019)	LPss176607_c1_seq1_m.166364	0	PITAhm_003284-RA	cullin-3B isoform X2
M174470	*M174470_270_R	21.805	0	1	Exome-seq (Liu et al. 2019)	LPss177736_c0_seq1_m.174470	1.87729e-31	PITAhm_002538-RA	GTP-binding protein era, putative
M181262	*M181262_294_R	21.805	0	1	Exome-seq (Liu et al. 2019)	LPss178537_c0_seq1_m.181262	0	PITA_000066741-RA	Fatty acid/sphingolipid desaturase
M210979	*M210979_717_Y	21.805	0	1	Exome-seq (Liu et al. 2019)	LPss181591_c0_seq1_m.210979	0	PITAhm_002407-RA	uninformative
M239632	*M239632_641_Y	21.805	0	1	Exome-seq (Liu et al. 2019)	LPss183849_c0_seq1_m.239632	2.50667e-156	PITA_000056100-RA	awaiting functional assignment
M289512	*M289512_2672_R	21.805	0	1	Exome-seq (Liu et al. 2019)	LPss187183_c0_seq1_m.289512	0	PITA_000010653-RA	exosome complex exonuclease RRP44
M293363	*M293363_583_R	21.805	0	1	Exome-seq (Liu et al. 2019)	LPss187386_c0_seq1_m.293363	0	PITA_000012957-RA	F-box/kelch-repeat protein At3g61590
M346100	*M346100_1373_Y	21.805	0	1	Exome-seq (Liu et al. 2019)	LPss189939_c0_seq1_m.346100	0	6A_I21_VO_L_34946_T_12/40	m.57554.mrna1 histone-lysine N-methyltransferase, H3 lysine-9 specific SUVH3
M361745	*M361745_111_R	21.805	0	1	Exome-seq (Liu et al. 2019)	LPss190517_c0_seq5_m.361745	2.69044e-169	PITA_000090267-RA	UDP-glycosyltransferase 86A1
M541266	*M541266_3753_Y	21.805	0	1	Exome-seq (Liu et al. 2019)	LPss195724_c0_seq5_m.541266	0.00464358	PITA_000020466-RA	myb-like protein X-like isoform X5
M125304	*M125304_240_M	22.916	1.111	1	Exome-seq (Liu et al. 2019)	LPss169307_c0_seq1_m.125304	2.34386e-49	PITA_000085203-RA	not_annotated
M127485	*M127485_564_R	22.916	0	1	Exome-seq (Liu et al. 2019)	LPss169915_c0_seq1_m.127485	1.03862e-98	PITA_000050990-RA	uninformative
M131316	*M131316_1281_R	22.916	0	1	Exome-seq (Liu et al. 2019)	LPss170681_c0_seq1_m.131316	3.47395e-88	PITA_000006704-RA	BTB/POZ domain-containing protein POB1-like
M236674	*M236674_96_K	22.916	0	1	Exome-seq (Liu et al. 2019)	LPss183630_c0_seq1_m.236674	6.10147e-111	PITA_000032005-RA	UDP-D-xylose:L-fucose alpha-1,3-D-xylosyltransferase MGP4-like
M258426	*M258426_156_R	22.916	0	1	Exome-seq (Liu et al. 2019)	LPss185235_c3_seq2_m.258426	1.23726e-165	PITA_000072822-RA	pentatricopeptide repeat-containing protein At4g02750-like
M300495	*M300495_2506_R	22.916	0	1	Exome-seq (Liu et al. 2019)	LPss187738_c0_seq1_m.300495	0	PITAhm_001332-RA	uninformative
M385508	*M385508_1071_R	22.916	0	1	Exome-seq (Liu et al. 2019)	LPss191487_c0_seq1_m.385508	1.77863e-123	PITA_000087341-RA	isoleucyl-tRNA synthetase
M454040	*M454040_269_Y	22.916	0	1	Exome-seq (Liu et al. 2019)	LPss193647_c0_seq10_m.454040	0	PITA_000082893-RA	UDP-glycosyltransferase 86A1-like
M485055	*M485055_96_M	22.916	0	1	Exome-seq (Liu et al. 2019)	LPss194470_c0_seq11_m.485055	1.36851e-97	PITA_000088421-RA	unknown
M152886	*M152886_485_R	36.754	13.838	1	Exome-seq (Liu et al. 2019)	LPss174595_c0_seq4_m.152886	2.18858e-74	PITA_000002405-RA	uninformative
M198869	RGA198869_224_R	36.754	0	1	This study	LPss180400_c0_seq3_m.198869	4.65234e-61	PITA_000079483-RA	TMV resistance protein N-like
M577639	*M577639_153_Y	36.754	0	1	Exome-seq (Liu et al. 2019)	LPss196358_c0_seq3_m.577639	0.00629501	PITA_000020557-RA	uninformative
M146296	*M146296_503_W	37.865	1.111	1	Exome-seq (Liu et al. 2019)	LPss173577_c0_seq1_m.146296	0	PITA_000014873-RA	PTI1-like tyrosine-protein kinase At3g15890-like
M276735	*M276735_1866_R	37.865	0	1	Exome-seq (Liu et al. 2019)	LPss186409_c0_seq2_m.276735	0.48646	PITAhm_000770-RA	uninformative
M402770	*M402770_678_W	37.865	0	1	Exome-seq (Liu et al. 2019)	LPss192071_c0_seq3_m.402770	1.53638e-152	PITA_000085391-RA	uninformative
M91557	*M91557_1074_Y	38.976	0	1	Exome-seq (Liu et al. 2019)	LPss157974_c0_seq1_m.91557	0	PITA_000080155-RA	NAC domain-containing protein 8-like
M178631	*M178631_606_Y	38.976	1.111	1	Exome-seq (Liu et al. 2019)	LPss178207_c0_seq2_m.178631	2.70358e-108	PITA_000018204-RA	pentatricopeptide repeat-containing protein At4g14050, mitochondrial-like
M208912	*M208912_434_R	38.976	0	1	Exome-seq (Liu et al. 2019)	LPss181424_c1_seq1_m.208912	3.55987	PITA_000069941-RA	sodium-coupled neutral amino acid transporter 5-like
M294449	*M294449_132_R	38.976	0	1	Exome-seq (Liu et al. 2019)	LPss187423_c0_seq6_m.294449	2.64691e-94	PITA_000035389-RA	uninformative
M323266	*M323266_1462_R	38.976	0	1	Exome-seq (Liu et al. 2019)	LPss188841_c0_seq3_m.323266	0	PITA_000036727-RA	uninformative
M332334	*M332334_298_Y	38.976	0	1	Exome-seq (Liu et al. 2019)	LPss189295_c0_seq1_m.332334	1.58093e-180	PITA_000031066-RA	benzyl alcohol O-benzoyltransferase
M346290	*M346290_1081_R	38.976	0	1	Exome-seq (Liu et al. 2019)	LPss189946_c1_seq2_m.346290	0	PITA_000034356-RA	UPF0481 protein At3g47200
M473315	*M473315_2054_R	38.976	0	1	Exome-seq (Liu et al. 2019)	LPss194166_c0_seq1_m.473315	4.92795e-126	PITA_000028298-RA	kinesin-like protein KIF11-like
M477088	*M477088_1510_R	38.976	0	1	Exome-seq (Liu et al. 2019)	LPss194254_c0_seq1_m.477088	0	PITA_000012766-RA	Ent-kaur-16-ene synthase
M526610	*M526610_1422_Y	38.976	0	1	Exome-seq (Liu et al. 2019)	LPss195423_c0_seq1_m.526610	0	PITA_000058549-RA	receptor protein kinase, putative
M666249	*M666249_294_S	38.976	0	1	Exome-seq (Liu et al. 2019)	LPss2598632_c0_seq1_m.666249	9.95921e-80	PITA_000076105-RA	uninformative
M184597	*M184597_115_M	40.1	1.124	1	Exome-seq (Liu et al. 2019)	LPss178994_c0_seq4_m.184597	1.41654e-06	PITA_000090604-RA	uninformative
M496409	*M496409_3549_R	41.224	1.124	1	Exome-seq (Liu et al. 2019)	LPss194727_c0_seq4_m.496409	0	PITA_000044402-RA	uninformative
M573194	*M573194_567_S	41.224	0	1	Exome-seq (Liu et al. 2019)	LPss196304_c1_seq1_m.573194	0	PITA_000065063-RA	transcription factor IIIA-like
M266329	*M266329_1242_S	43.469	2.245	1	Exome-seq (Liu et al. 2019)	LPss185737_c1_seq1_m.266329	0	PITA_000045012-RA	O-acyltransferase (WSD1-like) family protein
M367134	*M367134_168_R	43.473	0.004	1	Exome-seq (Liu et al. 2019)	LPss190748_c0_seq3_m.367134	1.64792e-110	PITA_000026648-RA	uninformative
M581107	*M581107_2378_Y	43.476	0.003	1	Exome-seq (Liu et al. 2019)	LPss196417_c0_seq1_m.581107	0	PITA_000024843-RA	ABC transporter B family member 15-like isoform X1
M569652	*M569652_200_M	43.477	0.001	1	Exome-seq (Liu et al. 2019)	LPss196244_c0_seq5_m.569652	1.5416e-175	PITA_000084025-RA	LRR receptor-like serine/threonine-protein kinase FLS2
M149886	*M149886_1515_Y	43.478	0.001	1	Exome-seq (Liu et al. 2019)	LPss174174_c0_seq1_m.149886	0	PITA_000010989-RA	non-specific phospholipase C1 isoform X1
M176653	*M176653_101_S	43.478	0	1	Exome-seq (Liu et al. 2019)	LPss177944_c0_seq1_m.176653	4.55734e-44	PITA_000014179-RA	uninformative
M212797	*M212797_1536_R	43.478	0	1	Exome-seq (Liu et al. 2019)	LPss181746_c0_seq1_m.212797	0	PITA_000015165-RA	ribonucleoside-diphosphate reductase large subunit-like
M259241	*M259241_496_R	43.478	0	1	Exome-seq (Liu et al. 2019)	LPss185284_c0_seq1_m.259241	2.41799e-132	6A_all_NT_comp92759_c0_seq1-1	No definition line
M263743	*M263743_778_Y	43.478	0	1	Exome-seq (Liu et al. 2019)	LPss185573_c0_seq1_m.263743	0	PITA_000011693-RA	UDP-glycosyltransferase 86A1-like
M288495	*M288495_859_S	43.478	0	1	Exome-seq (Liu et al. 2019)	LPss187100_c0_seq1_m.288495	0	PITA_000018003-RA	trafficking protein particle complex subunit 12-like
M347572	*M347572_462_R	43.478	0	1	Exome-seq (Liu et al. 2019)	LPss189972_c0_seq1_m.347572	2.09135e-150	PITA_000012745-RA	Os03g0186800
M410757	*M410757_2082_M	43.478	0	1	Exome-seq (Liu et al. 2019)	LPss192286_c0_seq1_m.410757	0	PITA_000006254-RA	putative DNA repair and recombination protein RAD26-like
M443804	*M443804_56_Y	43.478	0	1	Exome-seq (Liu et al. 2019)	LPss193327_c0_seq12_m.443804	0	PITA_000024952-RA	uninformative
M462859	*M462859_408_M	43.478	0	1	Exome-seq (Liu et al. 2019)	LPss193868_c0_seq3_m.462859	0	PITAhm_001779-RA	zinc transporter 4, chloroplastic isoform X1
M571729	*M571729_1217_W	43.478	0	1	Exome-seq (Liu et al. 2019)	LPss196280_c0_seq1_m.571729	0	PITA_000013441-RA	hypothetical protein 0_14526_02, partial
M369068	*M369068_597_K	44.443	0.965	1	Exome-seq (Liu et al. 2019)	LPss190840_c0_seq1_m.369068	0	PITA_000070448-RA	strictosidine synthase family protein
M213341	*M213341_18_Y	46.888	2.445	1	Exome-seq (Liu et al. 2019)	LPss181822_c1_seq1_m.213341	2.29528e-154	PITA_000024843-RA	ABC transporter B family member 15-like isoform X1
M61820	*M61820_94_W	46.889	0	1	Exome-seq (Liu et al. 2019)	LPss136945_c0_seq1_m.61820	7.61175e-53	PITA_000063580-RA	probable leucine-rich repeat receptor-like protein kinase At5g63930-like
M177574	*M177574_1229_Y	46.889	0	1	Exome-seq (Liu et al. 2019)	LPss178078_c0_seq2_m.177574	0	PITA_000053504-RA	uninformative
M196913	*M196913_840_R	46.889	0	1	Exome-seq (Liu et al. 2019)	LPss180198_c0_seq1_m.196913	0	PITAhm_002273-RA	not_annotated
M213592	*M213592_617_Y	46.889	0	1	Exome-seq (Liu et al. 2019)	LPss181843_c0_seq1_m.213592	0	PITA_000004460-RA	pentatricopeptide repeat-containing protein At3g22670, mitochondrial
M288462	*M288462_1003_Y	46.889	0	1	Exome-seq (Liu et al. 2019)	LPss187099_c0_seq1_m.288462	0	PITA_000029627-RA	pentatricopeptide repeat-containing protein At5g60960, mitochondrial-like
M305839	*M305839_1119_R	46.889	0	1	Exome-seq (Liu et al. 2019)	LPss188017_c0_seq1_m.305839	0	PITA_000025174-RA	pentatricopeptide repeat-containing protein At2g13420, mitochondrial
M359904	*M359904_1467_Y	46.889	0	1	Exome-seq (Liu et al. 2019)	LPss190458_c0_seq1_m.359904	0	PITA_000004459-RA	LOW QUALITY PROTEIN: pentatricopeptide repeat-containing protein At1g71060, mitochondrial-like
M509680	*M509680_450_Y	46.889	0	1	Exome-seq (Liu et al. 2019)	LPss195041_c0_seq2_m.509680	0	PITA_000085391-RA	uninformative
M567848	*M567848_1118_R	46.889	0.001	1	Exome-seq (Liu et al. 2019)	LPss196222_c0_seq6_m.567848	1.36807e-142	PITA_000063580-RA	probable LRR receptor-like protein kinase At5g63930-like
M567848	RGA567848_616_Y	46.889	0	1	This study	LPss196222_c0_seq6_m.567848	1.36807e-142	PITA_000063580-RA	probable LRR receptor-like protein kinase At5g63930-like
M573469	*M573469_1488_W	46.89	0.001	1	Exome-seq (Liu et al. 2019)	LPss196309_c0_seq26_m.573469	0	PITA_000051995-RA	uninformative
M200312	*M200312_82_Y	48.001	1.111	1	Exome-seq (Liu et al. 2019)	LPss180531_c0_seq1_m.200312	3.42306e-107	PITA_000005177-RA	photosystem I subunit G
M186365	*M186365_690_R	49.112	1.111	1	Exome-seq (Liu et al. 2019)	LPss179184_c1_seq1_m.186365	3.8147e-148	PITA_000024843-RA	ABC transporter B family member 15-like isoform X1
M373936	*M373936_1062_W	49.112	0	1	Exome-seq (Liu et al. 2019)	LPss191037_c0_seq1_m.373936	0	PITA_000035819-RA	pentatricopeptide repeat-containing protein At4g20090-like
M199700	*M199700_309_M	50.223	1.111	1	Exome-seq (Liu et al. 2019)	LPss180461_c0_seq1_m.199700	0.00385214	PITA_000077530-RA	unknown
M455707	*M455707_362_S	51.348	1.125	1	Exome-seq (Liu et al. 2019)	LPss193669_c2_seq2_m.455707	3.88605e-105	PITA_000072569-RA	not_annotated
M187552	*M187552_33_Y	52.472	1.124	1	Exome-seq (Liu et al. 2019)	LPss179289_c1_seq2_m.187552	8.48207e-94	PITA_000033881-RA	pore protein homolog
M443456	*M443456_1187_M	52.472	0	1	Exome-seq (Liu et al. 2019)	LPss193317_c0_seq1_m.443456	0	PITA_000054914-RA	not_annotated
M584982	*M584982_99_Y	52.472	0	1	Exome-seq (Liu et al. 2019)	LPss196467_c0_seq35_m.584982	0	PITA_000081165-RA	oligopeptide transporter 7-like isoform 2
M244590	*M244590_142_R	53.507	1.035	1	Exome-seq (Liu et al. 2019)	LPss184283_c1_seq2_m.244590	5.29833e-96	PITA_000092117-RA	oligopeptide transporter 7-like isoform X2
M382113	*M382113_348_R	57.073	3.566	1	Exome-seq (Liu et al. 2019)	LPss191352_c0_seq2_m.382113	0	PITA_000066172-RA	not_annotated
M496100	*M496100_1746_Y	57.073	0	1	Exome-seq (Liu et al. 2019)	LPss194712_c0_seq1_m.496100	0	PITAhm_001202-RA	calmodulin-binding family protein
M164961	*M164961_288_M	58.184	1.111	1	Exome-seq (Liu et al. 2019)	LPss176396_c0_seq1_m.164961	0	PITA_000002293-RA	transketolase family protein
M284984	*M284984_378_M	58.184	0	1	Exome-seq (Liu et al. 2019)	LPss186913_c0_seq1_m.284984	1.49578e-94	PITA_000056961-RA	50S ribosomal protein L19, chloroplastic-like
M287546	*M287546_450_R	58.184	0	1	Exome-seq (Liu et al. 2019)	LPss187048_c0_seq6_m.287546	4.22496e-27	PITA_000013936-RA	DNA repair protein RAD51 homolog 1-like
M469105	*M469105_408_K	58.184	0	1	Exome-seq (Liu et al. 2019)	LPss194064_c0_seq3_m.469105	1.61646e-11	PITA_000054395-RA	structural maintenance of chromosomes protein 4-like
M586214	*M586214_1366_M	58.184	0	1	Exome-seq (Liu et al. 2019)	LPss196488_c0_seq1_m.586214	0	PITA_000004278-RA	uninformative
M319625	*M319625_1175_Y	59.295	1.111	1	Exome-seq (Liu et al. 2019)	LPss188652_c0_seq1_m.319625	5.00066e-123	3A_all_VO_L_69481_T_5/9	m.30076.mrna2 uninformative
M465414	*M465414_277_R	59.295	0	1	Exome-seq (Liu et al. 2019)	LPss193960_c0_seq1_m.465414	2.68982e-125	PITA_000090746-RA	Primary amine oxidase
M172503	*M172503_741_M	61.542	2.247	1	Exome-seq (Liu et al. 2019)	LPss177471_c0_seq1_m.172503	1.81995e-179	PITAhm_001627-RA	alcohol dehydrogenase, putative
M212696	*M212696_1353_R	61.542	0	1	Exome-seq (Liu et al. 2019)	LPss181737_c0_seq2_m.212696	1.53173e-10	PITA_000001457-RA	DEAD-box ATP-dependent RNA helicase 56
M467870	*M467870_8639_Y	61.542	0	1	Exome-seq (Liu et al. 2019)	LPss194023_c0_seq3_m.467870	0	PITAhm_002788-RA	uninformative
M599585	*M599585_10191_Y	61.542	0	1	Exome-seq (Liu et al. 2019)	LPss196681_c0_seq1_m.599585	0	PITA_000001799-RA	Serine/threonine-protein kinase SMG1
M599588	*M599588_196_S	61.542	0	1	Exome-seq (Liu et al. 2019)	LPss196681_c0_seq1_m.599588	2.17994	PITA_000005331-RA	villin-2-like
M148327	*M148327_109_M	62.654	1.112	1	Exome-seq (Liu et al. 2019)	LPss173931_c0_seq1_m.148327	5.98009e-106	PITA_000023225-RA	superoxide dismutase copper chaperone, putative
M288408	*M288408_669_R	62.654	0	1	Exome-seq (Liu et al. 2019)	LPss187095_c0_seq2_m.288408	0	PITA_000009562-RA	alpha-L-fucosidase 1-like
M85240	*M85240_291_S	64.901	0	1	Exome-seq (Liu et al. 2019)	LPss155208_c1_seq1_m.85240	4.84364e-137	PITA_000000851-RA	phospholipase d beta, putative
M140152	*M140152_3022_S	64.901	2.247	1	Exome-seq (Liu et al. 2019)	LPss172414_c0_seq1_m.140152	0	PITA_000013002-RA	uninformative
M197058	*M197058_337_M	64.901	0	1	Exome-seq (Liu et al. 2019)	LPss180220_c0_seq1_m.197058	5.5955e-98	PITA_000028505-RA	putative CONSTANS-like B-box zinc finger protein
M68308	*M68308_891_S	68.319	3.418	1	Exome-seq (Liu et al. 2019)	LPss143409_c0_seq1_m.68308	0	PITA_000085790-RA	bifunctional dTDP-4-dehydrorhamnose 3,5-epimerase/dTDP-4-dehydrorhamnose reductase
M202158	*M202158_312_M	69.437	1.118	1	Exome-seq (Liu et al. 2019)	LPss180720_c0_seq1_m.202158	5.71632e-160	PITA_000041560-RA	uninformative
M529201	*M529201_960_Y	69.437	0	1	Exome-seq (Liu et al. 2019)	LPss195477_c0_seq3_m.529201	0	PITA_000053887-RA	long-chain-alcohol oxidase FAO4A-like
M205360	*M205360_689_S	70.549	1.112	1	Exome-seq (Liu et al. 2019)	LPss181056_c0_seq2_m.205360	0	PITA_000047263-RA	leucine rich repeat-like protein
M276757	*M276757_1035_Y	70.549	0	1	Exome-seq (Liu et al. 2019)	LPss186410_c0_seq1_m.276757	2.17144e-177	PITA_000039669-RA	receptor-like protein kinase HSL1
M626686	*M626686_567_W	71.66	0	1	Exome-seq (Liu et al. 2019)	LPss1127778_c0_seq1_m.626686	2.91496e-166	PITA_000048574-RA	probable LRR receptor-like serine/threonine-protein kinase At1g67720-like isoform X3
M152938	*M152938_318_Y	71.66	1.111	1	Exome-seq (Liu et al. 2019)	LPss174610_c0_seq3_m.152938	2.53593e-97	PITA_000048574-RA	probable LRR receptor-like serine/threonine-protein kinase At1g67720-like isoform X3
M159313	*M159313_394_Y	71.66	0	1	Exome-seq (Liu et al. 2019)	LPss175613_c0_seq1_m.159313	2.93328e-117	PITA_000055145-RA	uninformative
M248511	*M248511_621_S	71.66	0	1	Exome-seq (Liu et al. 2019)	LPss184535_c0_seq2_m.248511	0	PITA_000025466-RA	AAA-type ATPase family protein
M296595	*M296595_116_R	71.66	0	1	Exome-seq (Liu et al. 2019)	LPss187535_c0_seq1_m.296595	0	PITA_000034811-RA	not_annotated
M342807	*M342807_1015_Y	71.66	0	1	Exome-seq (Liu et al. 2019)	LPss189796_c0_seq3_m.342807	0	PITA_000067772-RA	putative serine/threonine-protein kinase-like protein CCR3-like
M472765	*M472765_2685_Y	71.66	0	1	Exome-seq (Liu et al. 2019)	LPss194157_c0_seq1_m.472765	0	PITA_000042104-RA	guanylate-binding protein 4
M511719	*M511719_1059_M	71.66	0	1	Exome-seq (Liu et al. 2019)	LPss195100_c1_seq1_m.511719	0	PITA_000039669-RA	receptor-like protein kinase HSL1
M149295	*M149295_236_Y	72.771	1.111	1	Exome-seq (Liu et al. 2019)	LPss174061_c0_seq1_m.149295	0	PITA_000072216-RA	peroxidase 50
M428772	*M428772_1300_K	75.018	2.247	1	Exome-seq (Liu et al. 2019)	LPss192890_c1_seq3_m.428772	0	PITA_000020606-RA	TMV resistance protein N-like isoform X1
M428772	RGA428772_1188_R	75.018	0	1	This study	LPss192890_c1_seq3_m.428772	0	PITA_000020606-RA	TMV resistance protein N-like isoform X1
M433955	*M433955_407_S	75.02	0.002	1	Exome-seq (Liu et al. 2019)	LPss193075_c0_seq1_m.433955	0	PITA_000035544-RA	LOW QUALITY PROTEIN: CMP-N-acetylneuraminate-beta-galactosamide-alpha-2,3-sialyltransferase 1-like
M100938	*M100938_190_W	76.13	1.11	1	Exome-seq (Liu et al. 2019)	LPss162107_c0_seq1_m.100938	0	PITA_000055323-RA	probable WRKY transcription factor 7
M129519	*M129519_282_M	76.13	0	1	Exome-seq (Liu et al. 2019)	LPss170365_c0_seq1_m.129519	0	PITA_000030037-RA	Major facilitator superfamily protein
M197456	*M197456_348_K	76.13	0	1	Exome-seq (Liu et al. 2019)	LPss180256_c0_seq1_m.197456	0	PITA_000041163-RA	aspartyl protease family protein
M214879	*M214879_258_R	76.13	0	1	Exome-seq (Liu et al. 2019)	LPss181951_c0_seq1_m.214879	0	PITAhm_001173-RA	LAG1 longevity assurance homolog 3 isoform X1
M229081	*M229081_427_W	76.13	0	1	Exome-seq (Liu et al. 2019)	LPss183038_c0_seq1_m.229081	4.1936e-105	PITA_000049954-RA	uninformative
M229879	*M229879_684_Y	76.13	0	1	Exome-seq (Liu et al. 2019)	LPss183088_c0_seq3_m.229879	1.89352e-147	PITA_000040847-RA	probable leucine-rich repeat receptor-like protein kinase At1g35710-like isoform X1
M235392	*M235392_850_R	76.13	0	1	Exome-seq (Liu et al. 2019)	LPss183539_c0_seq1_m.235392	7.02349e-170	PITA_000035985-RA	receptor protein kinase-like protein
M269480	*M269480_600_R	76.13	0	1	Exome-seq (Liu et al. 2019)	LPss185942_c0_seq1_m.269480	1.3661e-79	PITA_000046538-RA	probable beta-1,3-galactosyltransferase 2-like isoform 2
M298014	*M298014_70_Y	76.13	0	1	Exome-seq (Liu et al. 2019)	LPss187620_c0_seq1_m.298014	9.66087e-80	PITA_000047720-RA	protein ZEU1 (ZEUS1)
M328157	*M328157_1002_W	76.13	0	1	Exome-seq (Liu et al. 2019)	LPss189117_c0_seq1_m.328157	0	6A_I21_NT_comp25544_c0_seq1	m.56377.mrna1 uncharacterized protein LOC100854497
M401220	*M401220_2967_R	76.13	0	1	Exome-seq (Liu et al. 2019)	LPss192009_c0_seq1_m.401220	1.99314e-45	PITA_000033115-RA	Regulator of Vps4 activity in the MVB pathway protein
M458759	*M458759_121_K	76.13	0	1	Exome-seq (Liu et al. 2019)	LPss193760_c0_seq2_m.458759	0	6A_I23_VO_L_1_T_50654/165398	m.58903.mrna1 uninformative
M479200	*M479200_879_K	76.13	0	1	Exome-seq (Liu et al. 2019)	LPss194321_c0_seq7_m.479200	2.38679e-112	PITA_000089759-RA	receptor-like protein kinase 2
M518185	*M518185_701_R	76.13	0	1	Exome-seq (Liu et al. 2019)	LPss195258_c0_seq2_m.518185	0	PITA_000001388-RA	multidrug resistance protein ABC transporter family
M556195	*M556195_111_Y	76.13	0	1	Exome-seq (Liu et al. 2019)	LPss196014_c0_seq7_m.556195	0	PITA_000004423-RA	GDSL esterase/lipase At4g01130-like
M615470	*M615470_2013_Y	76.13	0	1	Exome-seq (Liu et al. 2019)	LPss196892_c0_seq2_m.615470	0	PITA_000040847-RA	probable leucine-rich repeat receptor-like protein kinase At1g35710-like isoform X1
M222689	*M222689_1042_R	76.131	0.001	1	Exome-seq (Liu et al. 2019)	LPss182575_c0_seq1_m.222689	0	PITA_000000941-RA	UDP-glycosyltransferase 86A1
M453411	*M453411_875_R	76.132	0.001	1	Exome-seq (Liu et al. 2019)	LPss193639_c0_seq2_m.453411	1.65454e-165	PITA_000074108-RA	uninformative
M551827	*M551827_588_R	76.14	0.008	1	Exome-seq (Liu et al. 2019)	LPss195921_c1_seq2_m.551827	0	PITA_000050463-RA	Receptor-like protein kinase
M462802	*M462802_1542_R	77.24	1.1	1	Exome-seq (Liu et al. 2019)	LPss193864_c0_seq1_m.462802	0	PITA_000080534-RA	reticuline oxidase-like
M146206	*M146206_1862_R	77.246	0.006	1	Exome-seq (Liu et al. 2019)	LPss173556_c0_seq1_m.146206	4.46215e-94	PITA_000083057-RA	S-acyltransferase TIP1-like
M204525	*M204525_236_S	77.246	0	1	Exome-seq (Liu et al. 2019)	LPss180973_c1_seq4_m.204525	1.60158e-112	PITA_000043388-RA	auxin-induced protein 5NG4-like
M296626	*M296626_1072_Y	77.246	0	1	Exome-seq (Liu et al. 2019)	LPss187536_c0_seq4_m.296626	0	PITA_000040885-RA	vicilin-like antimicrobial peptides 2-2-like
M315805	*M315805_159_Y	77.246	0	1	Exome-seq (Liu et al. 2019)	LPss188500_c1_seq1_m.315805	0	PITA_000027640-RA	laccase-12-like
M68872	*M68872_1043_M	78.357	0	1	Exome-seq (Liu et al. 2019)	LPss143639_c0_seq1_m.68872	2.36936e-170	PITA_000088103-RA	high chlorophyll fluorescence 243
M90387	*M90387_538_R	78.357	0	1	Exome-seq (Liu et al. 2019)	LPss157512_c0_seq1_m.90387	5.84297e-135	PITA_000089862-RA	dehydrogenase/reductase SDR family member 12-like
M109747	*M109747_124_R	78.357	0	1	Exome-seq (Liu et al. 2019)	LPss164935_c0_seq1_m.109747	2.49463e-91	PITA_000053689-RA	probable leucine-rich repeat receptor-like protein kinase At1g35710-like
M235751	*M235751_261_M	78.357	0	1	Exome-seq (Liu et al. 2019)	LPss183573_c0_seq1_m.235751	1.58949e-121	PITA_000094948-RA	Os12g0631200
M246733	*M246733_257_R	78.357	0	1	Exome-seq (Liu et al. 2019)	LPss184406_c2_seq2_m.246733	2.76209e-116	2A_all_VO_L_16889_T_68/120	m.16736.mrna1 uninformative
M272797	*M272797_1587_M	78.357	0	1	Exome-seq (Liu et al. 2019)	LPss186179_c0_seq1_m.272797	0	5A_I14_NT_comp21260_c0_seq1	m.44764.mrna1 phosphatidylinositide phosphatase SAC1-like
M281056	*M281056_817_Y	78.357	0	1	Exome-seq (Liu et al. 2019)	LPss186674_c0_seq1_m.281056	0	PITA_000029390-RA	peroxidase
M312821	*M312821_132_S	78.357	0	1	Exome-seq (Liu et al. 2019)	LPss188359_c0_seq1_m.312821	0	PITA_000039997-RA	flavonol synthase/flavanone 3-hydroxylase-like
M324041	*M324041_228_Y	78.357	0	1	Exome-seq (Liu et al. 2019)	LPss188888_c0_seq1_m.324041	0	PITA_000035325-RA	TATA box-binding protein-associated factor RNA polymerase I subunit B
M360390	*M360390_1228_Y	78.357	0	1	Exome-seq (Liu et al. 2019)	LPss190470_c0_seq3_m.360390	0	PITA_000080616-RA	uninformative
M546754	*M546754_1231_R	78.357	0	1	Exome-seq (Liu et al. 2019)	LPss195829_c0_seq15_m.546754	5.79437e-164	PITA_000008652-RA	LRR receptor-like serine/threonine-protein kinase FLS2
M546726	*M546726_1121_R	78.357	1.111	1	Exome-seq (Liu et al. 2019)	LPss195829_c0_seq7_m.546726	3.78501e-168	PITA_000008652-RA	LRR receptor-like serine/threonine-protein kinase FLS2
M546726	RGA546726_904_M	78.357	0	1	This study	LPss195829_c0_seq7_m.546726	3.78501e-168	PITA_000008652-RA	LRR receptor-like serine/threonine-protein kinase FLS2
M594035	*M594035_1203_Y	78.357	0	1	Exome-seq (Liu et al. 2019)	LPss196586_c1_seq2_m.594035	0	PITA_000019127-RA	ATP binding protein, putative
M120423	*M120423_1011_R	79.468	1.111	1	Exome-seq (Liu et al. 2019)	LPss168023_c0_seq1_m.120423	8.31334e-114	PITA_000015128-RA	uncharacterized exonuclease domain-containing protein At3g15140
M168789	*M168789_151_Y	79.468	0	1	Exome-seq (Liu et al. 2019)	LPss176955_c0_seq1_m.168789	0	PITA_000061530-RA	glycosyltransferase, CAZy family GT4
M262304	*M262304_348_S	79.468	0	1	Exome-seq (Liu et al. 2019)	LPss185443_c0_seq1_m.262304	0	PITAhm_002451-RA	calcium-dependent protein kinase 3-like
M274309	*M274309_335_Y	79.468	0	1	Exome-seq (Liu et al. 2019)	LPss186301_c3_seq2_m.274309	2.63318e-125	3A_all_VO_L_4_T_8277/60622	m.27882.mrna1 uninformative
M403011	*M403011_1004_Y	79.468	0	1	Exome-seq (Liu et al. 2019)	LPss192079_c0_seq2_m.403011	0	PITAhm_000691-RA	small MutS related domain-containing family protein
M443546	*M443546_324_K	79.468	0	1	Exome-seq (Liu et al. 2019)	LPss193321_c0_seq2_m.443546	4.64141e-23	PITA_000000130-RA	haloacid dehalogenase-like hydrolase (HAD) superfamily protein
M34526	*M34526_322_S	79.468	0	1	Exome-seq (Liu et al. 2019)	LPss88470_c0_seq1_m.34526	2.93928e-110	PITA_000064698-RA	uninformative
M67517	*M67517_1008_S	84.069	0	1	Exome-seq (Liu et al. 2019)	LPss143070_c0_seq1_m.67517	0	PITA_000043948-RA	protein POWDERY MILDEW RESISTANT 5
M585316	*M585316_146_Y	84.069	4.601	1	Exome-seq (Liu et al. 2019)	LPss196471_c0_seq1_m.585316	3.36809e-29	PITA_000002174-RA	not_annotated
M78685	*M78685_378_Y	85.181	0	1	Exome-seq (Liu et al. 2019)	LPss149896_c0_seq1_m.78685	0	PITA_000016124-RA	receptor-like protein kinase HAIKU2-like
M243347	*M243347_1040_R	85.181	1.112	1	Exome-seq (Liu et al. 2019)	LPss184153_c0_seq5_m.243347	4.46102	PITA_000079686-RA	not_annotated
M270486	*M270486_396_R	85.181	0	1	Exome-seq (Liu et al. 2019)	LPss186014_c0_seq1_m.270486	0	PITA_000024978-RA	amino acid permease 2 isoform 2
M392653	*M392653_1429_Y	85.181	0	1	Exome-seq (Liu et al. 2019)	LPss191727_c0_seq1_m.392653	0	PITA_000042452-RA	receptor-like protein kinase HSL1-like
M278928	*M278928_510_S	88.6	3.419	1	Exome-seq (Liu et al. 2019)	LPss186544_c0_seq2_m.278928	2.45968e-101	PITA_000006613-RA	LOB domain-containing protein 1
M90266	*M90266_681_K	90.856	2.256	1	Exome-seq (Liu et al. 2019)	LPss157449_c1_seq1_m.90266	0	PITAhm_000472-RA	ATP-dependent RNA helicase SUPV3L1, mitochondrial
M68648	*M68648_662_R	91.968	0	1	Exome-seq (Liu et al. 2019)	LPss143533_c0_seq1_m.68648	0	PITA_000037642-RA	Senescence/dehydration-associated protein-like protein
M190438	*M190438_363_R	91.968	1.112	1	Exome-seq (Liu et al. 2019)	LPss179616_c1_seq1_m.190438	0	PITA_000021778-RA	ATP-dependent zinc metalloprotease FTSH 10, mitochondrial
M420444	*M420444_399_R	91.968	0	1	Exome-seq (Liu et al. 2019)	LPss192626_c1_seq1_m.420444	0	PITA_000022750-RA	probable receptor-like protein kinase At1g49730-like
M133411	*M133411_1012_R	93.079	0	1	Exome-seq (Liu et al. 2019)	LPss171063_c0_seq1_m.133411	2.02121e-141	PITA_000010602-RA	uninformative
M134004	*M134004_117_Y	93.079	0	1	Exome-seq (Liu et al. 2019)	LPss171190_c0_seq1_m.134004	1.30806e-112	PITA_000014678-RA	uninformative
M161655	*M161655_621_Y	93.079	0	1	Exome-seq (Liu et al. 2019)	LPss175965_c0_seq1_m.161655	0	PITA_000043793-RA	Glucan endo-1,3-beta-glucosidase precursor, putative
M186296	*M186296_324_R	93.079	0	1	Exome-seq (Liu et al. 2019)	LPss179173_c0_seq1_m.186296	5.60071	PITA_000077459-RA	oligopeptide transporter 4
M204083	*M204083_621_Y	93.079	0	1	Exome-seq (Liu et al. 2019)	LPss180918_c0_seq1_m.204083	0	PITA_000054490-RA	peptidase-like protein
M206671	*M206671_246_Y	93.079	0	1	Exome-seq (Liu et al. 2019)	LPss181178_c0_seq1_m.206671	0	PITA_000052011-RA	DNAJ heat shock family protein
M252047	*M252047_370_M	93.079	0	1	Exome-seq (Liu et al. 2019)	LPss184798_c0_seq2_m.252047	2.07621e-115	PITA_000070367-RA	uninformative
M254223	*M254223_537_Y	93.079	0	1	Exome-seq (Liu et al. 2019)	LPss184955_c1_seq1_m.254223	0	PITA_000072938-RA	probable NOT transcription complex subunit VIP2 isoform X1
M268939	*M268939_300_R	93.079	0	1	Exome-seq (Liu et al. 2019)	LPss185905_c0_seq1_m.268939	0	PITA_000001175-RA	APO protein 1, chloroplastic-like
M341987	*M341987_193_S	93.079	1.111	1	Exome-seq (Liu et al. 2019)	LPss189755_c0_seq2_m.341987	1.0439e-43	PITA_000031269-RA	disease resistance protein RPM1-like
M341987	RGA341987_193_S	93.079	0	1	This study	LPss189755_c0_seq2_m.341987	1.0439e-43	PITA_000031269-RA	disease resistance protein RPM1-like
M367888	*M367888_1119_M	93.079	0	1	Exome-seq (Liu et al. 2019)	LPss190791_c0_seq1_m.367888	4.06285e-97	PITA_000006493-RA	histidine kinase osmosensor protein
M380450	*M380450_3909_R	93.079	0	1	Exome-seq (Liu et al. 2019)	LPss191282_c0_seq1_m.380450	0	PITAhm_002896-RA	activating signal cointegrator 1 complex subunit 3 isoform X1
M460358	RGA460358_410_W	93.079	0	1	This study	LPss193803_c1_seq3_m.460358	7.88238e-128	PITA_000031269-RA	disease resistance protein RPM1-like
M33888	*M33888_453_M	93.079	0	1	Exome-seq (Liu et al. 2019)	LPss88127_c0_seq1_m.33888	1.75743e-116	PITA_000036860-RA	unknown
M34618	*M34618_375_R	93.079	0	1	Exome-seq (Liu et al. 2019)	LPss88602_c0_seq1_m.34618	9.08658e-119	PITA_000037946-RA	uninformative
M38606	*M38606_132_Y	94.19	0	1	Exome-seq (Liu et al. 2019)	LPss101615_c0_seq1_m.38606	3.05214e-158	PITA_000085583-RA	Taxadien-5-alpha-ol O-acetyltransferase, putative
M50278	*M50278_849_R	94.19	0	1	Exome-seq (Liu et al. 2019)	LPss123936_c0_seq1_m.50278	3.33687e-150	PITA_000000937-RA	uninformative
M97739	*M97739_318_Y	94.19	0	1	Exome-seq (Liu et al. 2019)	LPss160659_c0_seq2_m.97739	0	PITA_000073916-RA	AP2/ERF domain-containing transcription factor
M101827	*M101827_207_R	94.19	1.111	1	Exome-seq (Liu et al. 2019)	LPss162441_c0_seq1_m.101827	2.71468e-38	PITA_000009291-RA	pentatricopeptide repeat-containing protein At3g62470, mitochondrial-like
M107331	*M107331_1157_K	94.19	0	1	Exome-seq (Liu et al. 2019)	LPss164181_c0_seq2_m.107331	1.17154e-108	PITA_000021073-RA	LOW QUALITY PROTEIN: acyl-CoA-binding domain-containing protein 4-like, partial
M107753	*M107753_1068_R	94.19	0	1	Exome-seq (Liu et al. 2019)	LPss164294_c0_seq1_m.107753	0	PITAhm_002543-RA	uninformative
M125686	*M125686_241_W	94.19	0	1	Exome-seq (Liu et al. 2019)	LPss169416_c1_seq1_m.125686	4.37422e-135	2A_all_VO_L_79145_T_18/22	m.17131.mrna1 pentatricopeptide repeat-containing protein At2g39620-like
M126899	*M126899_1647_R	94.19	0	1	Exome-seq (Liu et al. 2019)	LPss169764_c0_seq1_m.126899	2.63889e-176	PITA_000070398-RA	dnaJ protein ERDJ2A-like
M129435	*M129435_2708_Y	94.19	0	1	Exome-seq (Liu et al. 2019)	LPss170348_c0_seq1_m.129435	2.70558e-148	PITAhm_001809-RA	uninformative
M153206	*M153206_925_R	94.19	0	1	Exome-seq (Liu et al. 2019)	LPss174673_c0_seq3_m.153206	0	PITA_000021489-RA	exostosin family protein
M160151	*M160151_981_K	94.19	0	1	Exome-seq (Liu et al. 2019)	LPss175749_c0_seq1_m.160151	4.04449e-168	PITA_000048118-RA	DnaJ homolog subfamily B member
M175631	*M175631_246_M	94.19	0	1	Exome-seq (Liu et al. 2019)	LPss177859_c0_seq4_m.175631	0	PITA_000090725-RA	growth-regulating factor 6-like
M206311	*M206311_156_R	94.19	0	1	Exome-seq (Liu et al. 2019)	LPss181124_c0_seq1_m.206311	1.3053e-94	PITA_000023330-RA	alcohol dehydrogenase, putative
M208720	*M208720_1320_Y	94.19	0	1	Exome-seq (Liu et al. 2019)	LPss181411_c0_seq1_m.208720	0	PITAhm_000326-RA	carotenoid 9,10(9',10')-cleavage dioxygenase 1-like
M233590	*M233590_826_W	94.19	0	1	Exome-seq (Liu et al. 2019)	LPss183383_c0_seq1_m.233590	6.5814e-159	PITA_000038264-RA	GATA transcription factor 9
M241565	*M241565_273_Y	94.19	0	1	Exome-seq (Liu et al. 2019)	LPss184000_c0_seq4_m.241565	0	PITAhm_003003-RA	serine/threonine-protein kinase BLUS1
M248740	*M248740_297_W	94.19	0	1	Exome-seq (Liu et al. 2019)	LPss184558_c0_seq1_m.248740	0	PITA_000019058-RA	not_annotated
M263758	*M263758_1968_R	94.19	0	1	Exome-seq (Liu et al. 2019)	LPss185576_c2_seq1_m.263758	0	PITA_000037842-RA	homeobox-leucine zipper protein HOX32
M267914	*M267914_1455_R	94.19	0	1	Exome-seq (Liu et al. 2019)	LPss185845_c0_seq1_m.267914	0	PITAhm_000331-RA	putative DNA (cytosine-5)-methyltransferase CMT1-like
M268566	*M268566_1440_S	94.19	0	1	Exome-seq (Liu et al. 2019)	LPss185882_c0_seq1_m.268566	0	PITA_000005502-RA	H(\+)-transporting atpase plant/fungi plasma membrane type, putative
M272524	*M272524_1029_M	94.19	0	1	Exome-seq (Liu et al. 2019)	LPss186145_c0_seq15_m.272524	1.96122e-156	PITAhm_001388-RA	casein kinase I isoform delta-like
M285032	*M285032_1269_R	94.19	0	1	Exome-seq (Liu et al. 2019)	LPss186919_c0_seq1_m.285032	0	PITA_000010272-RA	long-chain-alcohol oxidase FAO1-like
M307581	*M307581_279_Y	94.19	0	1	Exome-seq (Liu et al. 2019)	LPss188118_c0_seq1_m.307581	2.43192e-131	PITA_000033912-RA	Os06g0144000
M327911	*M327911_205_S	94.19	0	1	Exome-seq (Liu et al. 2019)	LPss189104_c0_seq3_m.327911	0	PITA_000047786-RA	putative bHLH transcription factor
M333812	*M333812_191_R	94.19	0	1	Exome-seq (Liu et al. 2019)	LPss189376_c0_seq4_m.333812	0	PITA_000024145-RA	RNA pseudouridine synthase 6, chloroplastic
M378942	*M378942_50_R	94.19	0	1	Exome-seq (Liu et al. 2019)	LPss191219_c0_seq1_m.378942	8.74801e-30	PITA_000009924-RA	nucleotide/sugar transporter family protein
M413146	*M413146_1197_R	94.19	0	1	Exome-seq (Liu et al. 2019)	LPss192374_c0_seq4_m.413146	0	PITA_000040962-RA	translation initiation factor IF-2, chloroplastic-like
M471128	*M471128_453_Y	94.19	0	1	Exome-seq (Liu et al. 2019)	LPss194123_c0_seq8_m.471128	0	PITA_000007817-RA	leucine-rich repeat receptor-like serine/threonine-protein kinase BAM1
M476232	*M476232_174_R	94.19	0	1	Exome-seq (Liu et al. 2019)	LPss194237_c1_seq3_m.476232	0	PITA_000043903-RA	protein RETICULATA-RELATED 3
M564302	*M564302_1050_Y	94.19	0	1	Exome-seq (Liu et al. 2019)	LPss196161_c0_seq44_m.564302	0	PITA_000031067-RA	heat stress transcription factor A-1e
M34534	*M34534_3455_K	94.19	0	1	Exome-seq (Liu et al. 2019)	LPss88482_c0_seq1_m.34534	0	PITA_000002281-RA	binding protein
M183919	*M183919_513_W	94.191	0.001	1	Exome-seq (Liu et al. 2019)	LPss178915_c0_seq1_m.183919	0	5A_I14_VO_L_21633_T_2/4-1	No definition line
M201480	*M201480_1308_K	94.191	0	1	Exome-seq (Liu et al. 2019)	LPss180640_c0_seq5_m.201480	1.97955e-126	PITA_000069130-RA	serine/threonine-protein kinase CTR1
M453365	*M453365_537_Y	94.191	0	1	Exome-seq (Liu et al. 2019)	LPss193637_c0_seq12_m.453365	0	PITA_000014362-RA	not_annotated
M152337	*M152337_150_Y	94.699	0.508	1	Exome-seq (Liu et al. 2019)	LPss174516_c0_seq2_m.152337	0	PITA_000011748-RA	UDP-galactose/UDP-glucose transporter 4-like
M53109	*M53109_1047_R	94.892	0.193	1	Exome-seq (Liu et al. 2019)	LPss127061_c0_seq1_m.53109	0	3A_I19_VO_L_1_T_198266/241978-1	No definition line
M95184	*M95184_2184_M	95.314	0.422	1	Exome-seq (Liu et al. 2019)	LPss159444_c0_seq1_m.95184	0	PITA_000007366-RA	chromosome condensation regulator family protein
M73880	*M73880_267_Y	98.724	0	1	Exome-seq (Liu et al. 2019)	LPss145878_c0_seq1_m.73880	1.19009e-133	PITA_000015792-RA	Rab7/RabG-family small GTPase
M98764	*M98764_144_S	98.724	0	1	Exome-seq (Liu et al. 2019)	LPss161152_c0_seq1_m.98764	0	PITA_000078931-RA	GDSL esterase/lipase At2g04570-like
M116559	*M116559_1343_R	98.724	3.41	1	Exome-seq (Liu et al. 2019)	LPss167040_c0_seq1_m.116559	0	PITA_000070346-RA	ACT domain-containing protein
M140298	*M140298_276_Y	98.724	0	1	Exome-seq (Liu et al. 2019)	LPss172425_c0_seq1_m.140298	1.87972e-144	PITA_000004565-RA	uninformative
M147029	*M147029_504_S	98.724	0	1	Exome-seq (Liu et al. 2019)	LPss173709_c0_seq1_m.147029	0	PITA_000027841-RA	ACT domain-containing protein
M155226	*M155226_851_Y	98.724	0	1	Exome-seq (Liu et al. 2019)	LPss175012_c1_seq1_m.155226	0	PITAhm_003146-RA	choline transporter-like protein 2
M204591	*M204591_652_Y	98.724	0	1	Exome-seq (Liu et al. 2019)	LPss180981_c0_seq1_m.204591	0	PITA_000084899-RA	protein HOTHEAD-like
M344663	*M344663_765_R	98.724	0	1	Exome-seq (Liu et al. 2019)	LPss189868_c0_seq3_m.344663	0	PITA_000066364-RA	SWI/SNF complex subunit SWI3A isoform X2
M406354	*M406354_381_Y	98.724	0	1	Exome-seq (Liu et al. 2019)	LPss192179_c0_seq2_m.406354	0.00958969	PITA_000003061-RA	putative proteophosphoglycan ppg3, partial
M468614	*M468614_828_R	98.724	0	1	Exome-seq (Liu et al. 2019)	LPss194047_c0_seq3_m.468614	0	6A_all_NT_comp101279_c0_seq43	m.52004.mrna1 putative ATP-dependent helicase HRQ1-like
M473380	*M473380_1141_M	98.724	0	1	Exome-seq (Liu et al. 2019)	LPss194167_c0_seq13_m.473380	0	PITAhm_001249-RA	uninformative
M83672	*M83672_122_Y	99.835	0	1	Exome-seq (Liu et al. 2019)	LPss153905_c2_seq1_m.83672	4.70982e-98	PITA_000000095-RA	pentatricopeptide repeat-containing protein At3g16610
M120398	*M120398_370_R	99.835	1.111	1	Exome-seq (Liu et al. 2019)	LPss168019_c0_seq2_m.120398	1.11542e-141	PITA_000000095-RA	pentatricopeptide repeat-containing protein At3g16610
M589098	*M589098_579_S	99.835	0	1	Exome-seq (Liu et al. 2019)	LPss196535_c0_seq3_m.589098	7.56e-32	PITA_000014657-RA	disease resistance protein At4g27190-like
M628709	*M628709_129_W	102.083	0	1	Exome-seq (Liu et al. 2019)	LPss1220693_c0_seq1_m.628709	2.15763e-138	PITA_000068926-RA	Pentatricopeptide repeat-containing protein
M87433	*M87433_1665_R	102.083	0	1	Exome-seq (Liu et al. 2019)	LPss156158_c0_seq1_m.87433	0	PITA_000064718-RA	histone-lysine N-methyltransferase, H3 lysine-9 specific SUVH4-like isoform X1
M105752	*M105752_465_Y	102.083	2.248	1	Exome-seq (Liu et al. 2019)	LPss163700_c0_seq1_m.105752	4.69299e-162	PITAhm_002368-RA	auxin-induced protein 5NG4
M156722	*M156722_166_R	102.083	0	1	Exome-seq (Liu et al. 2019)	LPss175235_c0_seq1_m.156722	0	PITAhm_002299-RA	trihelix transcription factor GT-2-like
M181933	*M181933_612_K	102.083	0	1	Exome-seq (Liu et al. 2019)	LPss178630_c1_seq1_m.181933	4.14649e-131	PITAhm_002884-RA	uninformative
M206007	*M206007_921_R	102.083	0	1	Exome-seq (Liu et al. 2019)	LPss181087_c4_seq1_m.206007	0	PITA_000012561-RA	probable fructose-bisphosphate aldolase 3, chloroplastic
M214970	*M214970_1623_R	102.083	0	1	Exome-seq (Liu et al. 2019)	LPss181963_c0_seq1_m.214970	0	PITA_000028193-RA	DNAJ heat shock N-terminal domain-containing protein
M216783	*M216783_1810_M	102.083	0	1	Exome-seq (Liu et al. 2019)	LPss182094_c0_seq1_m.216783	0	PITA_000004429-RA	phosphatidylinositol 4-kinase gamma 5
M266065	*M266065_1479_R	102.083	0	1	Exome-seq (Liu et al. 2019)	LPss185716_c1_seq2_m.266065	0	PITA_000038318-RA	cytochrome P450, family 72, subfamily A, polypeptide 15
M299774	*M299774_417_K	102.083	0	1	Exome-seq (Liu et al. 2019)	LPss187695_c0_seq4_m.299774	0	PITA_000050079-RA	protein MEI2-like 4-like
M345308	*M345308_1506_R	102.083	0	1	Exome-seq (Liu et al. 2019)	LPss189902_c0_seq1_m.345308	2.22856e-155	PITAhm_002675-RA	hydroxymethylglutaryl-CoA synthase
M360477	*M360477_1011_Y	102.083	0	1	Exome-seq (Liu et al. 2019)	LPss190475_c2_seq1_m.360477	0	PITA_000065316-RA	pentatricopeptide repeat-containing protein At4g21300
M423850	*M423850_1127_R	102.083	0	1	Exome-seq (Liu et al. 2019)	LPss192734_c0_seq1_m.423850	0	PITA_000037137-RA	vacuolar protein sorting-associated protein VTA1 homolog
M443471	*M443471_1055_M	102.083	0	1	Exome-seq (Liu et al. 2019)	LPss193319_c0_seq1_m.443471	0	PITA_000052070-RA	cystathionine beta-lyase
M452205	*M452205_1029_Y	102.083	0	1	Exome-seq (Liu et al. 2019)	LPss193610_c0_seq1_m.452205	0	PITA_000020641-RA	RING finger protein 10-like isoform X2
M567084	*M567084_1111_W	102.083	0	1	Exome-seq (Liu et al. 2019)	LPss196199_c0_seq1_m.567084	0	PITA_000048953-RA	uninformative
M68036	*M68036_57_M	103.194	0	1	Exome-seq (Liu et al. 2019)	LPss143296_c0_seq1_m.68036	1.23115e-90	PITA_000023720-RA	light-regulated protein
M211341	*M211341_100_R	103.194	1.111	1	Exome-seq (Liu et al. 2019)	LPss181622_c0_seq2_m.211341	0	PITAhm_000070-RA	serine carboxypeptidase-like 45-like
M244910	*M244910_184_R	103.194	0	1	Exome-seq (Liu et al. 2019)	LPss184311_c0_seq1_m.244910	9.41541e-104	PITA_000026640-RA	probable WRKY transcription factor 31
M247565	*M247565_1140_S	103.194	0	1	Exome-seq (Liu et al. 2019)	LPss184480_c0_seq1_m.247565	0	PITA_000048751-RA	pentatricopeptide repeat-containing protein At5g61990, mitochondrial-like
M413004	*M413004_108_Y	103.194	0	1	Exome-seq (Liu et al. 2019)	LPss192366_c0_seq12_m.413004	0	PITA_000010069-RA	CDT1-like protein a, chloroplastic-like
M472572	*M472572_256_R	103.194	0	1	Exome-seq (Liu et al. 2019)	LPss194151_c1_seq2_m.472572	0	PITA_000081923-RA	not_annotated
M188327	*M188327_132_W	104.305	1.111	1	Exome-seq (Liu et al. 2019)	LPss179386_c0_seq1_m.188327	3.70264e-159	PITA_000033277-RA	uracil-DNA glycosylase-like isoform X1
M219259	*M219259_455_K	104.305	0	1	Exome-seq (Liu et al. 2019)	LPss182318_c0_seq1_m.219259	7.48378e-135	PITA_000072281-RA	not_annotated
M274250	*M274250_1771_Y	104.305	0	1	Exome-seq (Liu et al. 2019)	LPss186291_c0_seq1_m.274250	0	PITA_000024509-RA	nuclear pore complex protein NUP1
M392852	*M392852_895_W	104.305	0	1	Exome-seq (Liu et al. 2019)	LPss191730_c0_seq18_m.392852	0	PITAhm_000217-RA	RNA polymerase II C-terminal domain phosphatase-like 3-like isoform X1
M180430	*M180430_447_M	105.416	1.111	1	Exome-seq (Liu et al. 2019)	LPss178439_c0_seq4_m.180430	7.56802e-121	PITA_000043223-RA	uninformative
M191557	*M191557_1122_M	105.416	0	1	Exome-seq (Liu et al. 2019)	LPss179707_c0_seq1_m.191557	0	PITA_000018500-RA	mitochondrial phosphate carrier protein, putative
M197500	*M197500_1125_S	105.416	0	1	Exome-seq (Liu et al. 2019)	LPss180263_c0_seq1_m.197500	0	PITA_000044461-RA	ankyrin repeat and SAM domain-containing protein 6-like
M631788	*M631788_312_S	106.528	0	1	Exome-seq (Liu et al. 2019)	LPss1346490_c0_seq1_m.631788	3.04607e-83	PITA_000074837-RA	unknown
M86756	*M86756_1470_Y	106.528	0	1	Exome-seq (Liu et al. 2019)	LPss155869_c0_seq1_m.86756	0	PITAhm_002825-RA	sodium proton exchanger
M152930	*M152930_225_S	106.528	1.112	1	Exome-seq (Liu et al. 2019)	LPss174606_c0_seq1_m.152930	6.20232e-72	PITA_000015143-RA	unknown
M159339	*M159339_75_M	106.528	0	1	Exome-seq (Liu et al. 2019)	LPss175615_c0_seq6_m.159339	1.46629e-180	PITA_000093074-RA	geraniol 8-hydroxylase
M181344	*M181344_50_Y	106.528	0	1	Exome-seq (Liu et al. 2019)	LPss178556_c1_seq1_m.181344	0	PITA_000002793-RA	acyl-[acyl-carrier-protein] desaturase, chloroplastic-like
M328883	*M328883_527_W	106.528	0	1	Exome-seq (Liu et al. 2019)	LPss189149_c0_seq1_m.328883	0	PITA_000034049-RA	transcription factor bHLH62
M406175	*M406175_468_W	106.528	0	1	Exome-seq (Liu et al. 2019)	LPss192170_c0_seq5_m.406175	4.08724e-129	PITA_000038493-RA	unknown
M142727	*M142727_433_W	108.775	2.247	1	Exome-seq (Liu et al. 2019)	LPss172974_c1_seq1_m.142727	6.37014e-106	PITA_000029736-RA	UNC93-like protein 3
M143209	*M143209_1277_S	108.775	0	1	Exome-seq (Liu et al. 2019)	LPss173045_c0_seq1_m.143209	0	PITA_000050286-RA	cytochrome P450 78A4-like
M214206	*M214206_1113_Y	108.775	0	1	Exome-seq (Liu et al. 2019)	LPss181874_c0_seq1_m.214206	0	PITA_000047765-RA	putative beta-amylase BMY3
M104740	*M104740_885_Y	109.886	1.111	1	Exome-seq (Liu et al. 2019)	LPss163369_c0_seq1_m.104740	0	1A_I5_VO_L_2305_T_14/27	m.9806.mrna1 acyltransferase-like protein At1g54570, chloroplastic-like
M151459	*M151459_171_K	109.886	0	1	Exome-seq (Liu et al. 2019)	LPss174364_c0_seq1_m.151459	1.52444e-149	2A_all_VO_L_7755_T_14/16	m.15743.mrna1 pentatricopeptide repeat-containing protein At4g13650-like
M309484	*M309484_1317_Y	109.886	0	1	Exome-seq (Liu et al. 2019)	LPss188214_c0_seq1_m.309484	0	PITAhm_003332-RA	elongator complex protein 2 isoform X2
M322540	*M322540_1114_M	109.886	0	1	Exome-seq (Liu et al. 2019)	LPss188807_c0_seq1_m.322540	0	PITA_000057398-RA	armadillo/beta-catenin repeat family protein
M311475	*M311475_198_R	110.998	1.112	1	Exome-seq (Liu et al. 2019)	LPss188301_c1_seq1_m.311475	0	PITA_000034622-RA	NAC domain-containing protein 2-like
M33891	*M33891_232_R	113.368	2.37	1	Exome-seq (Liu et al. 2019)	LPss88129_c0_seq1_m.33891	1.96379e-103	PITA_000021765-RA	uninformative
M190019	*M190019_699_Y	114.408	1.04	1	Exome-seq (Liu et al. 2019)	LPss179574_c0_seq1_m.190019	0	3A_I18_VO_L_2_T_58369/136250	m.32704.mrna2 carbonyl reductase-like protein
M204818	*M204818_638_Y	114.408	0	1	Exome-seq (Liu et al. 2019)	LPss181000_c0_seq1_m.204818	6.79142e-55	PITA_000026020-RA	unknown
M293560	*M293560_292_S	114.408	0	1	Exome-seq (Liu et al. 2019)	LPss187393_c0_seq1_m.293560	2.29059e-118	PITA_000026020-RA	unknown
M199718	*M199718_906_Y	115.522	1.114	1	Exome-seq (Liu et al. 2019)	LPss180465_c0_seq1_m.199718	0	PITA_000006323-RA	omega-hydroxypalmitate O-feruloyl transferase
M465322	*M465322_1776_R	115.523	0.001	1	Exome-seq (Liu et al. 2019)	LPss193955_c0_seq2_m.465322	0	PITAhm_001381-RA	potassium transporter 5-like isoform 1
M420337	*M420337_1090_Y	116.637	1.114	1	Exome-seq (Liu et al. 2019)	LPss192620_c0_seq5_m.420337	1.62096e-17	PITA_000083797-RA	pentatricopeptide repeat-containing protein At5g12100, mitochondrial-like
M420747	*M420747_603_R	117.75	1.113	1	Exome-seq (Liu et al. 2019)	LPss192638_c0_seq5_m.420747	3.94e-153	PITA_000065524-RA	54S ribosomal protein L24
M78262	*M78262_479_Y	119.999	0	1	Exome-seq (Liu et al. 2019)	LPss149585_c0_seq1_m.78262	0	PITA_000065784-RA	desiccation-related protein PCC13-62-like
M159852	*M159852_735_Y	119.999	2.249	1	Exome-seq (Liu et al. 2019)	LPss175708_c0_seq2_m.159852	3.14064e-43	PITA_000006402-RA	mitochondrial uncoupling protein 5
M183527	*M183527_561_Y	119.999	0	1	Exome-seq (Liu et al. 2019)	LPss178847_c2_seq1_m.183527	4.32669e-125	PITA_000085547-RA	aquaporin PIP2;2
M312045	*M312045_594_M	120.555	0.556	1	Exome-seq (Liu et al. 2019)	LPss188327_c1_seq1_m.312045	1.09337e-97	PITA_000016159-RA	formin-2
M56002	*M56002_474_R	121.11	0	1	Exome-seq (Liu et al. 2019)	LPss129779_c0_seq1_m.56002	1.81274e-109	PITA_000082083-RA	uninformative
M208285	*M208285_44_S	121.11	0.555	1	Exome-seq (Liu et al. 2019)	LPss181357_c0_seq1_m.208285	1.90784e-175	PITA_000036379-RA	uninformative
M336226	*M336226_297_R	121.11	0	1	Exome-seq (Liu et al. 2019)	LPss189495_c0_seq1_m.336226	5.45738e-127	PITA_000061192-RA	urease
M405940	*M405940_1016_R	121.11	0	1	Exome-seq (Liu et al. 2019)	LPss192167_c0_seq9_m.405940	3.58707e-92	PITA_000068837-RA	ethylene-responsive transcription factor ABR1-like
M296697	*M296697_147_Y	122.222	1.112	1	Exome-seq (Liu et al. 2019)	LPss187542_c0_seq1_m.296697	0	PITAhm_000147-RA	not_annotated
M248328	*M248328_504_Y	123.333	1.111	1	Exome-seq (Liu et al. 2019)	LPss184526_c0_seq1_m.248328	2.04339e-157	PITA_000044566-RA	rho GTPase-activating protein 2
M356808	*M356808_333_K	123.333	0	1	Exome-seq (Liu et al. 2019)	LPss190344_c0_seq1_m.356808	0	PITA_000090352-RA	uninformative
M421950	*M421950_122_K	123.333	0	1	Exome-seq (Liu et al. 2019)	LPss192675_c0_seq1_m.421950	0	PITA_000038286-RA	not_annotated
M213047	*M213047_525_Y	127.079	3.746	1	Exome-seq (Liu et al. 2019)	LPss181784_c0_seq1_m.213047	0	PITA_000048827-RA	NPL4-like protein 2
M229144	*M229144_154_S	127.934	0.855	1	Exome-seq (Liu et al. 2019)	LPss183045_c0_seq1_m.229144	7.04145e-173	PITA_000044373-RA	cytochrome P450 90A1
M336180	*M336180_175_R	127.934	0	1	Exome-seq (Liu et al. 2019)	LPss189494_c0_seq11_m.336180	3.08132e-29	PITA_000039603-RA	not_annotated
M357057	*M357057_1197_Y	127.934	0	1	Exome-seq (Liu et al. 2019)	LPss190356_c0_seq1_m.357057	6.54886e-142	PITA_000067893-RA	transportin-3-like
M404575	*M404575_1855_W	127.934	0	1	Exome-seq (Liu et al. 2019)	LPss192134_c0_seq3_m.404575	2.6997e-55	PITA_000095830-RA	pre-mRNA-processing factor 40 homolog B-like
M502975	*M502975_210_Y	127.934	0	1	Exome-seq (Liu et al. 2019)	LPss194883_c0_seq1_m.502975	0.000247892	PITA_000019912-RA	metal tolerance protein 4
M197927	*M197927_721_R	129.046	1.112	1	Exome-seq (Liu et al. 2019)	LPss180306_c0_seq1_m.197927	3.60449e-113	PITAhm_002153-RA	microtubule-associated protein
M209631	*M209631_169_W	129.046	0	1	Exome-seq (Liu et al. 2019)	LPss181481_c0_seq1_m.209631	5.68804e-114	PITA_000054086-RA	monothiol glutaredoxin-S7, chloroplastic
M320124	*M320124_295_Y	129.046	0	1	Exome-seq (Liu et al. 2019)	LPss188683_c0_seq1_m.320124	0	PITA_000012361-RA	basic helix-loop-helix family protein
M411123	*M411123_1664_R	129.046	0	1	Exome-seq (Liu et al. 2019)	LPss192301_c0_seq24_m.411123	0	PITAhm_001933-RA	LOW QUALITY PROTEIN: beta-glucosidase 22-like
M430577	*M430577_816_Y	129.046	0	1	Exome-seq (Liu et al. 2019)	LPss192939_c0_seq2_m.430577	0	PITA_000023530-RA	transaldolase 2
M485505	*M485505_1278_R	129.046	0	1	Exome-seq (Liu et al. 2019)	LPss194479_c0_seq1_m.485505	1.94852e-156	PITA_000004476-RA	tubulin-folding cofactor D-like
M187948	*M187948_91_R	131.293	2.247	1	Exome-seq (Liu et al. 2019)	LPss179337_c1_seq3_m.187948	3.36206e-145	PITA_000000242-RA	Auxin-induced protein 5NG4, putative
M299624	*M299624_1349_R	131.293	0	1	Exome-seq (Liu et al. 2019)	LPss187691_c0_seq6_m.299624	0	PITA_000006858-RA	metal transporter Nramp5-like
M479607	*M479607_218_R	131.293	0	1	Exome-seq (Liu et al. 2019)	LPss194338_c0_seq1_m.479607	0	PITA_000035834-RA	uninformative
M73328	*M73328_496_R	132.404	0	1	Exome-seq (Liu et al. 2019)	LPss145613_c1_seq1_m.73328	1.65279e-152	PITA_000029745-RA	auxin-induced protein 5NG4-like
M149773	*M149773_1077_R	132.404	1.111	1	Exome-seq (Liu et al. 2019)	LPss174153_c0_seq1_m.149773	0	PITA_000035602-RA	pentatricopeptide repeat-containing protein At5g18950-like isoform X1
M231137	*M231137_2433_S	132.404	0	1	Exome-seq (Liu et al. 2019)	LPss183167_c0_seq3_m.231137	0	PITA_000050523-RA	uninformative
M320038	*M320038_488_S	132.404	0	1	Exome-seq (Liu et al. 2019)	LPss188676_c0_seq1_m.320038	0	PITA_000029746-RA	Auxin-induced protein 5NG4, putative
M388891	*M388891_781_Y	132.404	0	1	Exome-seq (Liu et al. 2019)	LPss191586_c0_seq10_m.388891	2.40807e-25	PITA_000023483-RA	equilibrative nucleotide transporter 3-like isoform X1
M435340	*M435340_2948_Y	132.404	0	1	Exome-seq (Liu et al. 2019)	LPss193113_c0_seq1_m.435340	0	PITA_000041002-RA	protein TORNADO 1
M491698	*M491698_490_M	132.404	0	1	Exome-seq (Liu et al. 2019)	LPss194620_c0_seq12_m.491698	0	PITA_000026812-RA	auxin-induced protein 5NG4-like
M456273	*M456273_166_W	132.405	0.001	1	Exome-seq (Liu et al. 2019)	LPss193696_c0_seq13_m.456273	0	PITA_000060395-RA	nodulin MtN21-like transporter UMAMIT4
M207681	*M207681_345_R	134.652	2.247	1	Exome-seq (Liu et al. 2019)	LPss181293_c1_seq1_m.207681	1.24671e-162	PITA_000030345-RA	O-acyltransferase (WSD1-like) family protein
M272149	*M272149_426_M	134.652	0	1	Exome-seq (Liu et al. 2019)	LPss186128_c0_seq1_m.272149	0.712011	PITA_000038549-RA	Os01g0609200
M310783	*M310783_1994_R	134.652	0	1	Exome-seq (Liu et al. 2019)	LPss188248_c0_seq1_m.310783	0	PITA_000046752-RA	ATP-dependent DNA helicase Q-like SIM isoform X2
M429339	*M429339_580_M	134.652	0	1	Exome-seq (Liu et al. 2019)	LPss192905_c1_seq4_m.429339	3.5439e-125	PITA_000004059-RA	hsp70 nucleotide exchange factor FES1 isoform X2
M472492	*M472492_2397_R	134.652	0	1	Exome-seq (Liu et al. 2019)	LPss194149_c0_seq2_m.472492	0	PITAhm_002307-RA	endoribonuclease Dicer homolog 3a-like
M157835	*M157835_420_Y	135.763	0	1	Exome-seq (Liu et al. 2019)	LPss175372_c0_seq1_m.157835	1.04987e-180	PITA_000077469-RA	probable serine/threonine-protein kinase WNK11-like
M447359	*M447359_353_R	135.763	0	1	Exome-seq (Liu et al. 2019)	LPss193441_c0_seq1_m.447359	0	PITA_000018481-RA	serine/threonine protein kinase, putative
M582390	*M582390_1761_R	135.763	0	1	Exome-seq (Liu et al. 2019)	LPss196437_c0_seq10_m.582390	0	PITA_000046977-RA	uninformative
M594092	*M594092_513_K	135.763	1.111	1	Exome-seq (Liu et al. 2019)	LPss196588_c0_seq1_m.594092	5.56826e-171	PITA_000031280-RA	TMV resistance protein N-like isoform X1
M594092	RGA594092_753_Y	135.763	0	1	This study	LPss196588_c0_seq1_m.594092	5.56826e-171	PITA_000031280-RA	TMV resistance protein N-like isoform X1
M122843	*M122843_489_M	135.764	0.001	1	Exome-seq (Liu et al. 2019)	LPss168652_c0_seq2_m.122843	2.82652e-64	PITA_000087936-RA	TIR/P-loop/LRR
M558402	*M558402_215_W	135.764	0	1	Exome-seq (Liu et al. 2019)	LPss196060_c0_seq1_m.558402	5.64998e-52	PITA_000081931-RA	TMV resistance protein N-like
M210257	*M210257_140_M	138.011	2.247	1	Exome-seq (Liu et al. 2019)	LPss181540_c0_seq1_m.210257	0	PITA_000009053-RA	scarecrow-like transcription factor PAT1
M357091	*M357091_225_S	138.011	0	1	Exome-seq (Liu et al. 2019)	LPss190361_c0_seq1_m.357091	0	PITA_000035572-RA	zinc finger-related protein
M361701	*M361701_682_S	138.011	0	1	Exome-seq (Liu et al. 2019)	LPss190515_c0_seq12_m.361701	9.95129e-158	PITA_000040669-RA	tyrosine--tRNA ligase, cytoplasmic-like
M459770	*M459770_1491_M	138.011	0	1	Exome-seq (Liu et al. 2019)	LPss193785_c0_seq12_m.459770	0	PITA_000021037-RA	RNA binding protein, putative
M564803	*M564803_577_R	138.893	0.882	1	Exome-seq (Liu et al. 2019)	LPss196165_c0_seq3_m.564803	3.37929e-161	PITA_000009015-RA	mitochondrial editing factor 7
M665421	*M665421_32_M	140.067	1.174	1	Exome-seq (Liu et al. 2019)	LPss2584019_c0_seq1_m.665421	1.72684e-35	PITA_000080978-RA	putative TIR-NBS-LRR protein
M142585	*M142585_120_K	140.07	0.003	1	Exome-seq (Liu et al. 2019)	LPss172938_c0_seq1_m.142585	3.0002e-34	PITA_000085063-RA	Tir-nbs-lrr resistance protein
M78023	*M78023_528_R	140.261	0	1	Exome-seq (Liu et al. 2019)	LPss149412_c1_seq1_m.78023	1.83428e-111	PITA_000013215-RA	TMV resistance protein N-like
M570745	*M570745_886_R	140.261	0.191	1	Exome-seq (Liu et al. 2019)	LPss196262_c0_seq3_m.570745	0	PITA_000005034-RA	enhanced disease susceptibility 1 protein
M237303	*M237303_380_M	140.263	0.002	1	Exome-seq (Liu et al. 2019)	LPss183707_c0_seq1_m.237303	1.42721e-131	PITA_000036205-RA	C3HC4 zinc finger domain-containing protein
M242195	*M242195_224_M	140.263	0	1	Exome-seq (Liu et al. 2019)	LPss184064_c0_seq2_m.242195	2.629e-32	PITA_000055451-RA	TMV resistance protein N-like
M267476	*M267476_1212_R	140.263	0	1	Exome-seq (Liu et al. 2019)	LPss185818_c0_seq1_m.267476	0	PITAhm_002567-RA	uninformative
M126692	*M126692_225_Y	140.264	0	1	Exome-seq (Liu et al. 2019)	LPss169718_c0_seq1_m.126692	0	PITA_000086772-RA	indole-3-acetic acid-amido synthetase GH3.17-like
M131195	*M131195_495_K	140.264	0	1	Exome-seq (Liu et al. 2019)	LPss170664_c0_seq1_m.131195	1.12587e-127	PITAhm_001910-RA	serine/threonine-protein kinase PBS1
M131197	*M131197_192_R	140.264	0	1	Exome-seq (Liu et al. 2019)	LPss170664_c1_seq1_m.131197	2.62415e-26	PITA_000073549-RA	not_annotated
M170245	*M170245_1216_R	140.264	0	1	Exome-seq (Liu et al. 2019)	LPss177169_c0_seq8_m.170245	0	PITA_000093582-RA	DNA polymerase zeta catalytic subunit-like
M178713	*M178713_1803_Y	140.264	0	1	Exome-seq (Liu et al. 2019)	LPss178219_c0_seq3_m.178713	0	PITA_000014083-RA	spermatogenesis-associated protein 20
M201734	*M201734_1689_K	140.264	0	1	Exome-seq (Liu et al. 2019)	LPss180672_c0_seq2_m.201734	0	PITA_000002293-RA	transketolase family protein
M205606	*M205606_1206_R	140.264	0	1	Exome-seq (Liu et al. 2019)	LPss181071_c0_seq1_m.205606	2.83591e-178	PITAhm_001426-RA	probable serine/threonine-protein phosphatase 2A regulatory subunit B'' subunit TON2
M207377	*M207377_1296_R	140.264	0	1	Exome-seq (Liu et al. 2019)	LPss181256_c1_seq1_m.207377	0	PITA_000060978-RA	LRR receptor-like serine/threonine-protein kinase RPK2
M208581	*M208581_228_R	140.264	0	1	Exome-seq (Liu et al. 2019)	LPss181395_c0_seq1_m.208581	0	PITA_000034245-RA	sphingolipid delta-4 desaturase
M212984	*M212984_1389_Y	140.264	0	1	Exome-seq (Liu et al. 2019)	LPss181776_c0_seq1_m.212984	0	PITA_000038565-RA	retinoblastoma-related protein 1-like
M238816	*M238816_129_Y	140.264	0	1	Exome-seq (Liu et al. 2019)	LPss183801_c0_seq1_m.238816	5.91567e-104	PITA_000032550-RA	6,7-dimethyl-8-ribityllumazine synthase
M240157	RGA240157_210_Y	140.264	0	1	This study	LPss183897_c1_seq1_m.240157	1.62997e-83	PITA_000080978-RA	putative TIR-NBS-LRR protein
M244557	*M244557_147_Y	140.264	0	1	Exome-seq (Liu et al. 2019)	LPss184280_c0_seq1_m.244557	3.93151e-180	PITA_000040195-RA	receptor - like protein kinase - like
M263693	*M263693_369_R	140.264	0	1	Exome-seq (Liu et al. 2019)	LPss185563_c0_seq4_m.263693	4.55775e-83	PITA_000055961-RA	TMV resistance protein N-like isoform X1
M270009	*M270009_728_R	140.264	0	1	Exome-seq (Liu et al. 2019)	LPss185975_c0_seq3_m.270009	0	PITA_000002795-RA	DNA topoisomerase 1-like
M281605	*M281605_1002_W	140.264	0	1	Exome-seq (Liu et al. 2019)	LPss186710_c0_seq3_m.281605	0	PITAhm_000856-RA	uninformative
M308807	*M308807_213_Y	140.264	0	1	Exome-seq (Liu et al. 2019)	LPss188186_c0_seq1_m.308807	6.45944e-42	PITA_000015048-RA	peptide chain release factor APG3, chloroplastic
M321432	*M321432_215_Y	140.264	0	1	Exome-seq (Liu et al. 2019)	LPss188764_c0_seq1_m.321432	7.31716e-93	PITA_000000754-RA	band 3 anion transport protein
M327986	*M327986_21_Y	140.264	0	1	Exome-seq (Liu et al. 2019)	LPss189108_c0_seq9_m.327986	4.41329e-87	PITA_000024612-RA	uninformative
M328589	RGA328589_382_M	140.264	0.001	1	This study	LPss189136_c0_seq1_m.328589	1.02776e-71	PITA_000040491-RA	TIR-NBS-LRR class disease resistance protein
M349544	*M349544_284_R	140.264	0	1	Exome-seq (Liu et al. 2019)	LPss190059_c0_seq1_m.349544	7.8258e-156	PITA_000059321-RA	uninformative
M371562	*M371562_825_R	140.264	0	1	Exome-seq (Liu et al. 2019)	LPss190930_c0_seq4_m.371562	0	PITA_000035252-RA	uninformative
M449914	*M449914_1125_W	140.264	0	1	Exome-seq (Liu et al. 2019)	LPss193535_c0_seq6_m.449914	0	PITA_000014503-RA	uninformative
M453969	*M453969_804_K	140.264	0	1	Exome-seq (Liu et al. 2019)	LPss193645_c0_seq5_m.453969	0	PITA_000022399-RA	uninformative
M457847	*M457847_1174_R	140.264	0	1	Exome-seq (Liu et al. 2019)	LPss193741_c0_seq2_m.457847	0	PITA_000053536-RA	diphthamide synthesis DPH2 family protein
M468562	*M468562_3108_W	140.264	0	1	Exome-seq (Liu et al. 2019)	LPss194046_c0_seq1_m.468562	0	PITA_000086184-RA	ATP/DNA binding protein
M532905	*M532905_178_Y	140.264	0	1	Exome-seq (Liu et al. 2019)	LPss195563_c0_seq10_m.532905	1.75687e-126	PITA_000060892-RA	CCHC-type zinc knuckle protein
M50553	*M50553_117_S	141.375	0	1	Exome-seq (Liu et al. 2019)	LPss124249_c0_seq1_m.50553	1.33313e-171	PITA_000021872-RA	TATC-like protein
M98774	*M98774_1296_S	141.375	0	1	Exome-seq (Liu et al. 2019)	LPss161155_c0_seq1_m.98774	0	PITA_000041735-RA	BAHD family acyltransferase, clade V
M107225	*M107225_121_Y	141.375	1.111	1	Exome-seq (Liu et al. 2019)	LPss164130_c0_seq1_m.107225	1.32904e-135	2A_all_VO_L_66016_T_31/35	m.16968.mrna1 uninformative
M187889	*M187889_270_Y	141.375	0	1	Exome-seq (Liu et al. 2019)	LPss179328_c0_seq1_m.187889	0.128526	PITA_000078134-RA	Thylakoid lumenal 21.5 kDa protein, chloroplast precursor, putative
M220127	*M220127_606_R	141.375	0	1	Exome-seq (Liu et al. 2019)	LPss182394_c0_seq1_m.220127	6.73954e-105	PITA_000018540-RA	putative dual specificity protein phosphatase DSP8
M229907	*M229907_153_K	141.375	0	1	Exome-seq (Liu et al. 2019)	LPss183090_c0_seq2_m.229907	0	PITA_000029657-RA	protein SRG1
M268585	*M268585_1194_Y	141.375	0	1	Exome-seq (Liu et al. 2019)	LPss185884_c0_seq1_m.268585	6.12954e-117	PITA_000013782-RA	putative helicase
M270699	*M270699_400_R	141.375	0	1	Exome-seq (Liu et al. 2019)	LPss186029_c1_seq1_m.270699	9.33428e-86	PITA_000030424-RA	uninformative
M281701	*M281701_2405_R	141.375	0	1	Exome-seq (Liu et al. 2019)	LPss186718_c0_seq1_m.281701	0	PITA_000035542-RA	nuclear cap-binding protein subunit 1
M284808	*M284808_79_R	141.375	0	1	Exome-seq (Liu et al. 2019)	LPss186909_c1_seq9_m.284808	3.57386e-42	2A_I13_VO_L_1_T_42542/181601	m.19339.mrna2 TMV resistance protein N-like
M388818	*M388818_151_S	141.375	0	1	Exome-seq (Liu et al. 2019)	LPss191585_c0_seq3_m.388818	3.83187e-05	PITA_000060734-RA	uninformative
M488398	*M488398_1020_Y	141.375	0	1	Exome-seq (Liu et al. 2019)	LPss194540_c0_seq1_m.488398	0	PITA_000033859-RA	uninformative
M419794	*M419794_93_M	141.376	0.001	1	Exome-seq (Liu et al. 2019)	LPss192595_c0_seq3_m.419794	2.25e-34	PITA_000057327-RA	TIR-NBS-LRR resistance protein
M605998	*M605998_1516_R	141.376	0	1	Exome-seq (Liu et al. 2019)	LPss196760_c0_seq11_m.605998	0	PITA_000033136-RA	Leucine-rich repeat receptor protein kinase EXS precursor, putative
M612021	*M612021_690_S	141.379	0.003	1	Exome-seq (Liu et al. 2019)	LPss196844_c0_seq2_m.612021	5.32215e-91	PITA_000055451-RA	TMV resistance protein N-like
M99557	*M99557_444_R	142.488	0	1	Exome-seq (Liu et al. 2019)	LPss161550_c0_seq1_m.99557	1.92922e-144	PITA_000066104-RA	calcium-dependent lipid-binding domain-containing protein
M181332	*M181332_109_M	142.488	1.109	1	Exome-seq (Liu et al. 2019)	LPss178552_c0_seq1_m.181332	8.19946e-89	PITA_000012877-RA	cytokinesis protein sepA-like
M187538	*M187538_492_Y	142.488	0	1	Exome-seq (Liu et al. 2019)	LPss179288_c0_seq1_m.187538	0	PITA_000047080-RA	mitochondrial substrate carrier family protein
M238551	*M238551_595_K	142.488	0	1	Exome-seq (Liu et al. 2019)	LPss183772_c1_seq5_m.238551	2.02745e-97	PITA_000031239-RA	uninformative
M340810	*M340810_1488_Y	142.488	0	1	Exome-seq (Liu et al. 2019)	LPss189694_c0_seq1_m.340810	0	PITAhm_001250-RA	acyl-CoA-binding domain-containing protein 4-like isoform X1
M542720	*M542720_109_M	142.488	0	1	Exome-seq (Liu et al. 2019)	LPss195755_c0_seq3_m.542720	0	PITA_000048122-RA	uninformative
M485125	*M485125_435_S	142.489	0.001	1	Exome-seq (Liu et al. 2019)	LPss194472_c0_seq10_m.485125	2.30354e-109	PITA_000075940-RA	hypothetical protein 2_5809_01
M132785	*M132785_295_M	143.6	1.111	1	Exome-seq (Liu et al. 2019)	LPss170965_c0_seq1_m.132785	3.98703e-131	2A_I27_VO_L_979_T_5/27-1	No definition line
M173612	*M173612_994_Y	143.6	0	1	Exome-seq (Liu et al. 2019)	LPss177628_c0_seq1_m.173612	0	PITA_000037140-RA	uninformative
M205636	*M205636_359_Y	143.6	0	1	Exome-seq (Liu et al. 2019)	LPss181074_c0_seq1_m.205636	0.556341	PITA_000085089-RA	probable E3 ubiquitin-protein ligase ARI7 isoform X2
M201845	*M201845_369_K	144.711	1.111	1	Exome-seq (Liu et al. 2019)	LPss180686_c1_seq1_m.201845	1.46321e-90	2A_I27_VO_L_979_T_5/27-1	No definition line
M213113	*M213113_709_W	144.711	0	1	Exome-seq (Liu et al. 2019)	LPss181790_c0_seq1_m.213113	0	PITA_000009142-RA	uninformative
M391333	*M391333_1120_M	144.711	0	1	Exome-seq (Liu et al. 2019)	LPss191689_c0_seq3_m.391333	0	PITAhm_001389-RA	phosphomannomutase-like
M84852	*M84852_122_W	148.122	0	1	Exome-seq (Liu et al. 2019)	LPss154930_c0_seq1_m.84852	5.50496e-34	PITA_000079569-RA	TMV resistance protein N-like isoform X2
M86005	*M86005_216_K	148.122	0	1	Exome-seq (Liu et al. 2019)	LPss155509_c0_seq1_m.86005	2.42029e-157	PITA_000021922-RA	40S ribosomal protein S3-3
M102678	*M102678_192_K	148.122	3.411	1	Exome-seq (Liu et al. 2019)	LPss162749_c0_seq1_m.102678	8.28769e-49	PITA_000016735-RA	TMV resistance protein N-like
M104685	*M104685_1404_S	148.122	0	1	Exome-seq (Liu et al. 2019)	LPss163361_c0_seq1_m.104685	1.24845e-93	PITA_000020471-RA	auxilin-related protein 2-like
M134591	*M134591_832_R	148.122	0	1	Exome-seq (Liu et al. 2019)	LPss171349_c0_seq1_m.134591	5.93497e-154	PITA_000089693-RA	n(4)-(beta-n-acetylglucosaminyl)-l-asparaginase, putative
M171853	*M171853_913_Y	148.122	0	1	Exome-seq (Liu et al. 2019)	LPss177369_c0_seq1_m.171853	0	PITA_000027983-RA	fructose-bisphosphate aldolase cytoplasmic isozyme
M241475	*M241475_918_M	148.122	0	1	Exome-seq (Liu et al. 2019)	LPss183991_c0_seq1_m.241475	4.32073e-171	PITA_000060045-RA	electron transfer flavoprotein subunit alpha, mitochondrial
M262504	*M262504_326_K	148.122	0	1	Exome-seq (Liu et al. 2019)	LPss185456_c0_seq6_m.262504	5.2347e-147	PITA_000048531-RA	senescence-associated carboxylesterase 101-like
M270734	*M270734_436_W	148.122	0	1	Exome-seq (Liu et al. 2019)	LPss186034_c0_seq1_m.270734	0	PITA_000005034-RA	enhanced disease susceptibility 1 protein
M277924	*M277924_328_M	148.122	0	1	Exome-seq (Liu et al. 2019)	LPss186476_c0_seq5_m.277924	0	PITA_000004605-RA	protein EMBRYO DEFECTIVE 1895
M299347	*M299347_210_Y	148.122	0	1	Exome-seq (Liu et al. 2019)	LPss187668_c1_seq2_m.299347	1.12771e-46	PITA_000012904-RA	putative TIR-NBS-LRR class disease resistance protein
M299347	RGA299347_239_S	148.122	0	1	This study	LPss187668_c1_seq2_m.299347	1.12771e-46	PITA_000012904-RA	putative TIR-NBS-LRR class disease resistance protein
M305834	*M305834_1180_M	148.122	0	1	Exome-seq (Liu et al. 2019)	LPss188016_c0_seq1_m.305834	0	PITA_000043737-RA	3-ketoacyl-CoA synthase 10-like
M374194	*M374194_1389_Y	148.122	0	1	Exome-seq (Liu et al. 2019)	LPss191050_c0_seq1_m.374194	6.0629e-37	PITA_000050217-RA	DEAD-box ATP-dependent RNA helicase 35
M391130	*M391130_158_R	148.122	0	1	Exome-seq (Liu et al. 2019)	LPss191673_c0_seq1_m.391130	0	PITA_000005035-RA	senescence-associated carboxylesterase 101-like
M411691	*M411691_1134_R	148.122	0	1	Exome-seq (Liu et al. 2019)	LPss192316_c0_seq1_m.411691	0	PITA_000085079-RA	arogenate dehydratase/prephenate dehydratase 6, chloroplastic-like
M488443	*M488443_1149_R	148.122	0	1	Exome-seq (Liu et al. 2019)	LPss194541_c5_seq2_m.488443	0	PITA_000015732-RA	pentatricopeptide repeat-containing protein
M565791	*M565791_144_R	148.122	0	1	Exome-seq (Liu et al. 2019)	LPss196175_c0_seq1_m.565791	0	PITA_000040458-RA	uninformative
M33715	*M33715_105_Y	148.122	0	1	Exome-seq (Liu et al. 2019)	LPss88015_c0_seq1_m.33715	0	PITA_000050705-RA	uninformative
M41572	*M41572_45_Y	148.371	0.249	1	Exome-seq (Liu et al. 2019)	LPss112794_c0_seq1_m.41572	3.15815e-30	PITA_000050786-RA	TMV resistance protein N-like isoform X1
M102678	RGA102678_192_K	149.233	0.862	1	This study	LPss162749_c0_seq1_m.102678	8.28769e-49	PITA_000016735-RA	TMV resistance protein N-like
M197201	RGA197201_135_R	149.233	0	1	This study	LPss180233_c0_seq3_m.197201	1.00288e-65	PITA_000016735-RA	TMV resistance protein N-like
M230432	*M230432_280_K	149.233	0	1	Exome-seq (Liu et al. 2019)	LPss183133_c0_seq1_m.230432	0	PITA_000048056-RA	uninformative
M52499	*M52499_145_W	149.236	0.003	1	Exome-seq (Liu et al. 2019)	LPss126337_c0_seq1_m.52499	1.70481e-24	PITA_000050293-RA	TMV resistance protein N-like isoform X1
M571693	*M571693_810_R	150.371	1.135	1	Exome-seq (Liu et al. 2019)	LPss196277_c0_seq10_m.571693	3.93e-165	PITA_000038870-RA	disease resistance protein At4g27190-like
M54794	*M54794_503_Y	151.483	1.112	1	Exome-seq (Liu et al. 2019)	LPss128737_c0_seq1_m.54794	3.00686e-125	PITA_000068134-RA	ethylene-responsive transcription factor ERF036-like
M163836	*M163836_206_Y	151.484	0	1	Exome-seq (Liu et al. 2019)	LPss176262_c1_seq1_m.163836	0	PITAhm_003263-RA	pentatricopeptide repeat-containing protein At4g21190-like
M197872	*M197872_650_R	151.484	0	1	Exome-seq (Liu et al. 2019)	LPss180303_c0_seq2_m.197872	6.32615e-133	PITA_000031174-RA	replication protein A 70 kDa DNA-binding subunit A
M200415	*M200415_480_Y	151.484	0	1	Exome-seq (Liu et al. 2019)	LPss180543_c0_seq1_m.200415	8.97331e-179	PITAhm_000092-RA	ATPP2-A13, putative
M237991	*M237991_132_R	151.484	0	1	Exome-seq (Liu et al. 2019)	LPss183742_c0_seq1_m.237991	0	PITA_000066276-RA	solute carrier family 25 member 44-like isoform 1
M273567	*M273567_1170_R	151.484	0	1	Exome-seq (Liu et al. 2019)	LPss186237_c0_seq1_m.273567	0	PITA_000043890-RA	probable pectinesterase/pectinesterase inhibitor 61-like
M307485	*M307485_1467_M	151.484	0	1	Exome-seq (Liu et al. 2019)	LPss188111_c0_seq1_m.307485	1.11493e-44	PITA_000055872-RA	uninformative
M315772	*M315772_447_R	151.484	0	1	Exome-seq (Liu et al. 2019)	LPss188497_c0_seq1_m.315772	8.91919e-180	PITA_000037674-RA	homeobox-leucine zipper protein HAT5
M371434	*M371434_702_R	151.484	0	1	Exome-seq (Liu et al. 2019)	LPss190925_c0_seq1_m.371434	4.09583e-60	PITA_000017714-RA	uninformative
M395810	*M395810_1024_R	151.484	0	1	Exome-seq (Liu et al. 2019)	LPss191839_c0_seq2_m.395810	5.0915e-34	PITA_000047877-RA	uninformative
M465349	*M465349_723_Y	151.484	0	1	Exome-seq (Liu et al. 2019)	LPss193957_c0_seq1_m.465349	0	PITAhm_001333-RA	dihydrolipoyllysine-residue acetyltransferase component 1 of pyruvate dehydrogenase complex, mitochondrial-like
M558540	*M558540_1928_M	151.484	0	1	Exome-seq (Liu et al. 2019)	LPss196069_c1_seq3_m.558540	6.7954e-174	PITA_000031031-RA	pentatricopeptide repeat-containing protein At5g61990, mitochondrial-like
M612693	RGA612693_1083_M	151.484	0	1	This study	LPss196856_c0_seq11_m.612693	0	PITA_000065433-RA	TIR-NBS-LRR class disease resistance protein
M614586	*M614586_2592_Y	151.484	0.001	1	Exome-seq (Liu et al. 2019)	LPss196886_c1_seq6_m.614586	0	PITA_000046400-RA	putative TIR-NBS-LRR class disease resistance protein
M301897	*M301897_179_M	151.485	0.001	1	Exome-seq (Liu et al. 2019)	LPss187791_c0_seq1_m.301897	2.92e-39	PITA_000029891-RA	TIR-NBS-LRR class disease resistance protein
M80706	*M80706_1031_R	152.596	0	1	Exome-seq (Liu et al. 2019)	LPss151590_c0_seq1_m.80706	0	PITA_000071608-RA	G-type lectin S-receptor-like serine/threonine-protein kinase SD3-1
M91969	*M91969_34_R	152.596	0	1	Exome-seq (Liu et al. 2019)	LPss158146_c0_seq1_m.91969	0	PITA_000079098-RA	uninformative
M94689	*M94689_1387_M	152.596	0	1	Exome-seq (Liu et al. 2019)	LPss159256_c0_seq1_m.94689	1.10281e-142	PITA_000019085-RA	Os12g0485000
M95019	*M95019_391_W	152.596	0	1	Exome-seq (Liu et al. 2019)	LPss159379_c0_seq1_m.95019	0	PITA_000006688-RA	uninformative
M115923	*M115923_281_Y	152.596	1.111	1	Exome-seq (Liu et al. 2019)	LPss166912_c0_seq1_m.115923	3.82e-43	PITA_000029891-RA	TIR-NBS-LRR class disease resistance protein
M130722	*M130722_147_M	152.596	0	1	Exome-seq (Liu et al. 2019)	LPss170578_c1_seq1_m.130722	0	PITA_000057516-RA	uninformative
M146592	*M146592_21_R	152.596	0	1	Exome-seq (Liu et al. 2019)	LPss173613_c0_seq1_m.146592	3.86621e-172	PITA_000017909-RA	DUF246 domain-containing protein At1g04910-like
M148348	*M148348_111_K	152.596	0	1	Exome-seq (Liu et al. 2019)	LPss173935_c0_seq1_m.148348	2.39843e-113	PITA_000003611-RA	thioredoxin-dependent peroxidase 2
M159438	*M159438_161_R	152.596	0	1	Exome-seq (Liu et al. 2019)	LPss175625_c0_seq2_m.159438	2.94607e-125	PITA_000045452-RA	MADS-domain transcription factor
M161650	*M161650_152_R	152.596	0	1	Exome-seq (Liu et al. 2019)	LPss175964_c0_seq1_m.161650	2.98432e-123	PITA_000001411-RA	pentatricopeptide repeat-containing protein At4g02750-like
M171998	*M171998_50_R	152.596	0	1	Exome-seq (Liu et al. 2019)	LPss177399_c0_seq1_m.171998	5.27888e-100	PITA_000074194-RA	F-box family protein
M182012	*M182012_237_R	152.596	0	1	Exome-seq (Liu et al. 2019)	LPss178646_c0_seq1_m.182012	4.66645e-117	PITA_000041996-RA	phosphopentothenoylcysteine decarboxylase, putative
M197095	*M197095_478_S	152.596	0	1	Exome-seq (Liu et al. 2019)	LPss180222_c0_seq1_m.197095	0	PITA_000000910-RA	endonuclease/exonuclease/phosphatase family protein
M201390	*M201390_1060_Y	152.596	0	1	Exome-seq (Liu et al. 2019)	LPss180631_c0_seq1_m.201390	6.17127e-80	PITAhm_003087-RA	pheophorbide a oxygenase, chloroplastic-like
M215961	*M215961_2049_R	152.596	0	1	Exome-seq (Liu et al. 2019)	LPss182052_c0_seq1_m.215961	0	PITAhm_001378-RA	transcriptional activator DEMETER-like
M258903	*M258903_1110_Y	152.596	0	1	Exome-seq (Liu et al. 2019)	LPss185262_c0_seq1_m.258903	0	PITA_000003921-RA	armadillo/beta-catenin repeat-containing protein
M267959	*M267959_112_S	152.596	0	1	Exome-seq (Liu et al. 2019)	LPss185847_c0_seq1_m.267959	0	PITA_000045107-RA	protein NSP-INTERACTING KINASE 3
M271093	*M271093_923_R	152.596	0	1	Exome-seq (Liu et al. 2019)	LPss186068_c0_seq3_m.271093	0	PITA_000066934-RA	syntaxin-124
M289043	*M289043_1233_R	152.596	0	1	Exome-seq (Liu et al. 2019)	LPss187145_c0_seq1_m.289043	7.72896e-161	PITAhm_003113-RA	nucleolar protein nop56, putative
M296383	*M296383_661_S	152.596	0	1	Exome-seq (Liu et al. 2019)	LPss187524_c0_seq2_m.296383	5.83e-91	PITA_000029891-RA	TIR-NBS-LRR class disease resistance protein
M324582	*M324582_363_Y	152.596	0	1	Exome-seq (Liu et al. 2019)	LPss188924_c0_seq1_m.324582	6.08445e-153	1A_I11_VO_L_1_T_143844/226447	m.5167.mrna1 uninformative
M375641	*M375641_1134_W	152.596	0	1	Exome-seq (Liu et al. 2019)	LPss191099_c0_seq1_m.375641	0	PITA_000088642-RA	Lycopene beta cyclase family protein
M384971	*M384971_151_M	152.596	0	1	Exome-seq (Liu et al. 2019)	LPss191464_c0_seq1_m.384971	2.33274e-162	PITA_000057440-RA	uninformative
M395971	*M395971_471_Y	152.596	0	1	Exome-seq (Liu et al. 2019)	LPss191849_c0_seq1_m.395971	1.17624e-113	PITA_000001693-RA	pentatricopeptide repeat-containing protein At4g38150-like
M405047	*M405047_1199_W	152.596	0	1	Exome-seq (Liu et al. 2019)	LPss192143_c0_seq40_m.405047	0	PITA_000052560-RA	probable polygalacturonase At1g80170-like
M469754	*M469754_106_S	152.596	0	1	Exome-seq (Liu et al. 2019)	LPss194086_c0_seq6_m.469754	8.4292e-86	PITA_000073150-RA	uninformative
M601953	*M601953_1656_R	152.596	0	1	Exome-seq (Liu et al. 2019)	LPss196705_c0_seq10_m.601953	0	PITA_000084364-RA	abnormal spindle-like microcephaly-associated protein homolog isoform X1
M616119	RGA616119_1182_M	152.596	0	1	This study	LPss196909_c0_seq2_m.616119	0	PITA_000038954-RA	TMV resistance protein N-like
M341590	*M341590_3387_R	153.755	1.159	1	Exome-seq (Liu et al. 2019)	LPss189731_c0_seq1_m.341590	0	PITA_000050444-RA	uninformative
M372519	*M372519_576_W	154.374	0.619	1	Exome-seq (Liu et al. 2019)	LPss190976_c0_seq1_m.372519	7.52006e-106	PITA_000049954-RA	uninformative
M442557	*M442557_223_R	176.711	22.337	1	Exome-seq (Liu et al. 2019)	LPss193280_c0_seq3_m.442557	4.98205e-68	PITA_000085063-RA	TIR-NBS-LRR resistance protein
M393671	*M393671_624_Y	0	0	2	Exome-seq (Liu et al. 2019)	LPss191765_c0_seq1_m.393671	0	6A_I21_VO_L_1_T_105609/217332	m.56831.mrna1 60S ribosomal export protein NMD3-like
M166004	*M166004_168_R	5.031	5.031	2	Exome-seq (Liu et al. 2019)	LPss176553_c1_seq1_m.166004	0	PITA_000003790-RA	contactin-5-like
M141890	*M141890_159_Y	6.059	1.028	2	Exome-seq (Liu et al. 2019)	LPss172788_c0_seq1_m.141890	2.03472e-101	PITA_000025924-RA	Nodulation receptor kinase precursor, putative
M184471	*M184471_237_Y	6.059	0	2	Exome-seq (Liu et al. 2019)	LPss178984_c0_seq1_m.184471	6.00403e-133	PITAhm_002024-RA	protein polybromo-1
M190575	*M190575_618_K	6.059	0	2	Exome-seq (Liu et al. 2019)	LPss179626_c0_seq1_m.190575	4.35545e-108	PITA_000046397-RA	Lactoylglutathione lyase / glyoxalase I family protein
M208873	*M208873_39_M	6.059	0	2	Exome-seq (Liu et al. 2019)	LPss181420_c0_seq1_m.208873	0.361645	PITA_000017868-RA	receptor-like protein kinase-related family protein
M227723	*M227723_52_Y	6.059	0	2	Exome-seq (Liu et al. 2019)	LPss182922_c0_seq1_m.227723	0	PITA_000076410-RA	Gibberellin receptor GID1
M279176	*M279176_1459_M	6.059	0	2	Exome-seq (Liu et al. 2019)	LPss186558_c0_seq1_m.279176	0	PITAhm_000842-RA	probable mitochondrial-processing peptidase subunit beta
M311663	*M311663_204_S	6.059	0	2	Exome-seq (Liu et al. 2019)	LPss188311_c0_seq2_m.311663	0	PITA_000006452-RA	DNA-3-methyladenine glycosylase, putative
M348672	*M348672_234_S	6.059	0	2	Exome-seq (Liu et al. 2019)	LPss190029_c0_seq1_m.348672	1.38222e-155	PITAhm_001359-RA	LOW QUALITY PROTEIN: aluminum-activated malate transporter 9-like
M372531	*M372531_1299_R	6.059	0	2	Exome-seq (Liu et al. 2019)	LPss190978_c0_seq1_m.372531	0	PITAhm_001388-RA	casein kinase I isoform delta-like
M416300	*M416300_720_Y	6.059	0	2	Exome-seq (Liu et al. 2019)	LPss192479_c0_seq2_m.416300	9.52149e-34	PITA_000037882-RA	probable magnesium transporter NIPA9 isoform X2
M156410	*M156410_389_Y	7.17	1.111	2	Exome-seq (Liu et al. 2019)	LPss175194_c0_seq1_m.156410	0	PITA_000003763-RA	succinyl-CoA ligase
M187681	*M187681_499_R	7.17	0	2	Exome-seq (Liu et al. 2019)	LPss179308_c0_seq1_m.187681	0	PITA_000079570-RA	cytochrome P450 724B1 isoform X1
M221598	*M221598_305_R	7.17	0	2	Exome-seq (Liu et al. 2019)	LPss182510_c0_seq1_m.221598	1.10215e-178	PITA_000049810-RA	nucleotide binding protein, putative
M328294	*M328294_1115_M	7.17	0	2	Exome-seq (Liu et al. 2019)	LPss189122_c0_seq1_m.328294	0	PITA_000081246-RA	probable serine/threonine-protein kinase At1g18390-like isoform X1
M415630	*M415630_1181_W	7.17	0	2	Exome-seq (Liu et al. 2019)	LPss192455_c0_seq1_m.415630	0	PITA_000076112-RA	uninformative
M50317	*M50317_1084_M	8.281	0	2	Exome-seq (Liu et al. 2019)	LPss123974_c0_seq1_m.50317	0	PITA_000048280-RA	ectonucleotide pyrophosphatase/phosphodiesterase family member 3
M88610	*M88610_329_R	8.281	0	2	Exome-seq (Liu et al. 2019)	LPss156691_c0_seq1_m.88610	1.14923e-119	PITA_000063174-RA	LRR receptor-like serine/threonine-protein kinase FLS2
M89142	*M89142_1131_R	8.281	0	2	Exome-seq (Liu et al. 2019)	LPss156964_c0_seq1_m.89142	0	PITA_000049800-RA	serine/threonine-protein kinase SRPK-like
M90486	*M90486_1011_K	8.281	0	2	Exome-seq (Liu et al. 2019)	LPss157556_c0_seq1_m.90486	6.45076e-146	PITAhm_002337-RA	uninformative
M159131	*M159131_100_S	8.281	1.111	2	Exome-seq (Liu et al. 2019)	LPss175569_c0_seq2_m.159131	6.04556e-94	PITA_000092374-RA	unknown
M238367	*M238367_100_R	8.281	0	2	Exome-seq (Liu et al. 2019)	LPss183756_c0_seq1_m.238367	0	PITA_000046537-RA	ovate family protein 2
M485486	*M485486_1117_R	8.281	0	2	Exome-seq (Liu et al. 2019)	LPss194478_c0_seq1_m.485486	0	PITA_000011845-RA	two-component response regulator ARR2-like
M614454	RGA614454_1206_K	9.392	1.111	2	This study	LPss196884_c0_seq47_m.614454	0	PITA_000026097-RA	TMV resistance protein N-like
M350676	*M350676_160_M	9.393	0	2	Exome-seq (Liu et al. 2019)	LPss190121_c0_seq4_m.350676	0	PITA_000048502-RA	probable phytol kinase 1, chloroplastic-like isoform X1
M456230	*M456230_1014_S	9.393	0	2	Exome-seq (Liu et al. 2019)	LPss193695_c0_seq3_m.456230	0	PITAhm_002672-RA	Protein CHUP1
M33871	*M33871_2967_Y	9.393	0.001	2	Exome-seq (Liu et al. 2019)	LPss88122_c0_seq1_m.33871	0	PITA_000025588-RA	uninformative
M128962	*M128962_4623_R	10.504	1.111	2	Exome-seq (Liu et al. 2019)	LPss170263_c0_seq2_m.128962	0	PITA_000017402-RA	histone-lysine N-methyltransferase SUVR5
M250323	*M250323_465_Y	10.504	0	2	Exome-seq (Liu et al. 2019)	LPss184693_c0_seq2_m.250323	8.78733e-58	PITA_000008606-RA	epoxide hydrolase 3-like
M424228	*M424228_1423_R	10.504	0	2	Exome-seq (Liu et al. 2019)	LPss192752_c0_seq1_m.424228	0	PITA_000038082-RA	Dystrophin-1
M202007	*M202007_187_S	11.059	0.555	2	Exome-seq (Liu et al. 2019)	LPss180706_c0_seq2_m.202007	3.92849e-48	PITA_000060584-RA	uninformative
M394647	*M394647_381_M	11.615	0.556	2	Exome-seq (Liu et al. 2019)	LPss191800_c1_seq4_m.394647	0	PITA_000062453-RA	cytokinin hydroxylase-like
M307339	*M307339_900_R	12.213	0.598	2	Exome-seq (Liu et al. 2019)	LPss188102_c0_seq1_m.307339	0	PITAhm_002135-RA	chaperonin CPN60-2, mitochondrial-like
M111662	*M111662_495_Y	12.726	0.513	2	Exome-seq (Liu et al. 2019)	LPss165617_c0_seq1_m.111662	3.54029e-124	PITA_000058745-RA	inactive rhomboid protein 1-like
M130857	*M130857_451_R	12.726	0	2	Exome-seq (Liu et al. 2019)	LPss170608_c0_seq2_m.130857	1.34704e-107	PITA_000075032-RA	ethylene-responsive transcription factor ERF071
M151181	*M151181_269_Y	12.726	0	2	Exome-seq (Liu et al. 2019)	LPss174327_c0_seq3_m.151181	9.84727e-142	PITA_000068650-RA	DEAD-box ATP-dependent RNA helicase 30-like
M323917	*M323917_1083_Y	12.726	0	2	Exome-seq (Liu et al. 2019)	LPss188883_c0_seq1_m.323917	0	PITA_000002127-RA	uninformative
M330817	*M330817_289_K	12.726	0	2	Exome-seq (Liu et al. 2019)	LPss189221_c1_seq3_m.330817	2.38314e-93	PITA_000060331-RA	TMV resistance protein N-like isoform X1
M346184	*M346184_720_W	12.726	0	2	Exome-seq (Liu et al. 2019)	LPss189942_c0_seq1_m.346184	0	PITA_000021818-RA	serine carboxypeptidase-like 51-like
M419474	*M419474_1846_M	12.726	0	2	Exome-seq (Liu et al. 2019)	LPss192586_c1_seq1_m.419474	0	PITAhm_002389-RA	uninformative
M421833	*M421833_1341_S	12.726	0	2	Exome-seq (Liu et al. 2019)	LPss192668_c0_seq1_m.421833	0	PITA_000070511-RA	phospholipase A1-IIdelta-like
M465742	*M465742_615_Y	12.726	0	2	Exome-seq (Liu et al. 2019)	LPss193966_c1_seq11_m.465742	0	PITAhm_001866-RA	GABA transporter 1-like
M555876	*M555876_168_W	12.726	0	2	Exome-seq (Liu et al. 2019)	LPss196007_c0_seq1_m.555876	2.84226e-150	PITA_000086383-RA	transcription factor GTE8-like
M203228	*M203228_406_W	13.837	1.111	2	Exome-seq (Liu et al. 2019)	LPss180824_c0_seq1_m.203228	3.35194e-119	3A_all_VO_L_166970_T_1/1	TMV resistance protein N-like
M203228	RGA203228_406_W	13.837	0	2	This study	LPss180824_c0_seq1_m.203228	3.35194e-119	3A_all_VO_L_166970_T_1/1	TMV resistance protein N-like
M241863	*M241863_234_Y	13.837	0	2	Exome-seq (Liu et al. 2019)	LPss184031_c0_seq2_m.241863	4.93236e-41	PITA_000003131-RA	disease resistance protein, putative
M354503	*M354503_2117_R	16.085	2.248	2	Exome-seq (Liu et al. 2019)	LPss190249_c0_seq2_m.354503	0	PITA_000018002-RA	ninja-family protein mc410 isoform X1
M340007	*M340007_663_Y	17.196	1.111	2	Exome-seq (Liu et al. 2019)	LPss189662_c0_seq1_m.340007	1.50815e-82	6A_all_OT_comp102732_c0_seq19	m.52370.mrna1 putative receptor protein kinase ZmPK1-like
M199391	*M199391_519_Y	18.307	1.111	2	Exome-seq (Liu et al. 2019)	LPss180444_c0_seq1_m.199391	5.98955e-158	PITA_000083395-RA	PLATZ transcription factor family protein
M281477	*M281477_87_Y	18.307	0	2	Exome-seq (Liu et al. 2019)	LPss186704_c0_seq2_m.281477	0	PITAhm_001362-RA	cleavage and polyadenylation specificity factor subunit 2 isoform X1
M125460	*M125460_474_K	20.629	2.322	2	Exome-seq (Liu et al. 2019)	LPss169351_c0_seq1_m.125460	0.00164142	PITA_000044434-RA	DNA-binding protein HEXBP-like
M141142	*M141142_717_R	22.908	0	2	Exome-seq (Liu et al. 2019)	LPss172599_c0_seq1_m.141142	1.35402e-161	PITA_000040134-RA	not_annotated
M325653	*M325653_211_M	22.908	2.279	2	Exome-seq (Liu et al. 2019)	LPss188981_c1_seq5_m.325653	2.94659e-22	PITA_000060082-RA	TMV resistance protein N-like
M325653	RGA325653_211_M	22.908	0	2	This study	LPss188981_c1_seq5_m.325653	2.94659e-22	PITA_000060082-RA	TMV resistance protein N-like
M126200	*M126200_995_W	24.019	1.111	2	Exome-seq (Liu et al. 2019)	LPss169572_c0_seq1_m.126200	0	PITAhm_002707-RA	E3 ubiquitin-protein ligase RGLG2-like
M168340	*M168340_231_R	24.019	0	2	Exome-seq (Liu et al. 2019)	LPss176880_c0_seq3_m.168340	1.15743e-20	PITAhm_001359-RA	LOW QUALITY PROTEIN: aluminum-activated malate transporter 9-like
M173870	*M173870_1390_R	24.019	0	2	Exome-seq (Liu et al. 2019)	LPss177671_c0_seq2_m.173870	1.53581e-162	PITA_000036288-RA	octicosapeptide/Phox/Bem1p domain-containing protein kinase
M185948	*M185948_555_Y	24.019	0	2	Exome-seq (Liu et al. 2019)	LPss179137_c0_seq1_m.185948	9.0227e-54	PITA_000011278-RA	proteasome subunit beta type-2-A-like
M189146	*M189146_130_S	24.019	0	2	Exome-seq (Liu et al. 2019)	LPss179477_c0_seq2_m.189146	0.172713	PITA_000004520-RA	o-linked n-acetylglucosamine transferase, ogt, putative
M216758	*M216758_541_R	24.019	0	2	Exome-seq (Liu et al. 2019)	LPss182092_c0_seq1_m.216758	0	PITA_000020488-RA	threonyl-tRNA synthetase
M312797	*M312797_1665_Y	24.019	0	2	Exome-seq (Liu et al. 2019)	LPss188357_c0_seq2_m.312797	0	PITA_000026387-RA	homeobox-leucine zipper protein ANTHOCYANINLESS 2 isoform X1
M322999	*M322999_1775_R	24.019	0	2	Exome-seq (Liu et al. 2019)	LPss188827_c0_seq3_m.322999	0	PITA_000023387-RA	not_annotated
M350287	*M350287_274_S	24.019	0	2	Exome-seq (Liu et al. 2019)	LPss190097_c1_seq2_m.350287	1.40618	PITA_000048029-RA	not_annotated
M370599	*M370599_297_Y	24.019	0	2	Exome-seq (Liu et al. 2019)	LPss190895_c0_seq2_m.370599	0	PITA_000024333-RA	hypothetical protein AMTR_s00001p00269830
M379336	*M379336_322_Y	24.019	0	2	Exome-seq (Liu et al. 2019)	LPss191231_c0_seq4_m.379336	2.65722e-63	PITA_000077260-RA	unknown
M418649	*M418649_61_R	24.019	0	2	Exome-seq (Liu et al. 2019)	LPss192559_c0_seq61_m.418649	0	PITAhm_001933-RA	LOW QUALITY PROTEIN: beta-glucosidase 22-like
M424731	*M424731_1444_R	24.019	0	2	Exome-seq (Liu et al. 2019)	LPss192770_c0_seq1_m.424731	4.63369e-45	PITA_000071910-RA	transmembrane and coiled-coil domain-containing protein 4-like
M425017	*M425017_535_Y	24.019	0	2	Exome-seq (Liu et al. 2019)	LPss192783_c0_seq2_m.425017	7.47736e-112	PITA_000038729-RA	dynein light chain type 1 family protein
M481659	*M481659_476_Y	24.019	0	2	Exome-seq (Liu et al. 2019)	LPss194383_c3_seq81_m.481659	0	PITA_000015621-RA	probable LRR receptor-like serine/threonine-protein kinase At1g67720-like isoform X2
M528649	*M528649_1095_Y	24.019	0	2	Exome-seq (Liu et al. 2019)	LPss195456_c0_seq1_m.528649	0	PITA_000046716-RA	pentatricopeptide repeat-containing protein At2g32230, mitochondrial-like
M361502	*M361502_165_R	25.143	1.124	2	Exome-seq (Liu et al. 2019)	LPss190507_c0_seq2_m.361502	1.11803e-27	PITA_000090249-RA	pre-mRNA cleavage factor Im 25 kDa subunit 2
M183628	*M183628_1023_K	26.267	1.124	2	Exome-seq (Liu et al. 2019)	LPss178861_c0_seq1_m.183628	0	PITA_000044418-RA	plant organelle RNA recognition domain-containing protein
M234061	*M234061_235_S	26.267	0	2	Exome-seq (Liu et al. 2019)	LPss183424_c0_seq1_m.234061	0	PITA_000040118-RA	uninformative
M261935	*M261935_456_S	26.267	0	2	Exome-seq (Liu et al. 2019)	LPss185416_c0_seq1_m.261935	0	PITA_000015366-RA	transcription factor PCL1
M280510	*M280510_263_Y	26.267	0	2	Exome-seq (Liu et al. 2019)	LPss186638_c0_seq1_m.280510	0	PITA_000033732-RA	bHLH protein LJRHL1-like 1
M287667	*M287667_1176_R	26.267	0	2	Exome-seq (Liu et al. 2019)	LPss187055_c0_seq1_m.287667	0	PITA_000032961-RA	kinesin-like protein KIN12B
M485943	*M485943_660_Y	26.267	0	2	Exome-seq (Liu et al. 2019)	LPss194487_c0_seq32_m.485943	7.16787e-169	PITA_000011502-RA	ABC transporter G family member 28-like
M317049	*M317049_393_Y	27.378	1.111	2	Exome-seq (Liu et al. 2019)	LPss188543_c0_seq2_m.317049	0	PITA_000039861-RA	homeobox-leucine zipper protein ATHB-13
M190147	*M190147_255_Y	28.489	1.111	2	Exome-seq (Liu et al. 2019)	LPss179585_c0_seq1_m.190147	0	PITA_000025215-RA	ankyrin repeat domain-containing protein 13B
M230030	*M230030_45_K	28.489	0	2	Exome-seq (Liu et al. 2019)	LPss183102_c0_seq1_m.230030	6.38288e-126	PITA_000022700-RA	disease resistance protein
M602844	RGA602844_1636_R	28.489	0	2	This study	LPss196715_c0_seq1_m.602844	0	PITA_000022700-RA	disease resistance protein
M74160	*M74160_373_R	29.601	0	2	Exome-seq (Liu et al. 2019)	LPss146029_c0_seq1_m.74160	4.78891e-69	PITA_000038696-RA	cation/H(+) antiporter 19
M216993	*M216993_36_Y	29.601	1.112	2	Exome-seq (Liu et al. 2019)	LPss182114_c0_seq1_m.216993	0	PITA_000037272-RA	UDP-glycosyltransferase 74E1-like
M286813	*M286813_191_S	29.601	0	2	Exome-seq (Liu et al. 2019)	LPss187008_c0_seq3_m.286813	0	PITA_000053402-RA	probable pectinesterase/pectinesterase inhibitor 34-like
M293382	*M293382_289_M	29.601	0	2	Exome-seq (Liu et al. 2019)	LPss187387_c0_seq3_m.293382	2.14722e-126	PITA_000077151-RA	pectinesterase 2-like
M340551	*M340551_52_K	29.601	0	2	Exome-seq (Liu et al. 2019)	LPss189686_c0_seq3_m.340551	2.62223e-149	PITA_000073214-RA	purple acid phosphatase 22
M349796	*M349796_99_Y	29.601	0	2	Exome-seq (Liu et al. 2019)	LPss190072_c2_seq1_m.349796	0	PITA_000038696-RA	cation/H(+) antiporter 19
M124733	*M124733_215_Y	34.202	4.601	2	Exome-seq (Liu et al. 2019)	LPss169136_c1_seq1_m.124733	2.5767e-95	PITA_000060164-RA	vesicle-associated membrane protein 727
M169297	*M169297_296_Y	34.202	0	2	Exome-seq (Liu et al. 2019)	LPss177033_c0_seq1_m.169297	0	PITA_000067710-RA	apoptosis-enhancing nuclease-like
M468982	*M468982_123_Y	35.314	1.112	2	Exome-seq (Liu et al. 2019)	LPss194060_c0_seq4_m.468982	2.86064e-125	PITA_000005840-RA	unknown
M366948	*M366948_604_K	35.315	0.001	2	Exome-seq (Liu et al. 2019)	LPss190741_c0_seq21_m.366948	7.59761e-135	PITA_000030317-RA	uninformative
M384917	*M384917_826_M	35.315	0	2	Exome-seq (Liu et al. 2019)	LPss191458_c0_seq2_m.384917	6.15058e-164	PITA_000060118-RA	Os03g0203200
M535950	*M535950_846_M	35.315	0	2	Exome-seq (Liu et al. 2019)	LPss195619_c1_seq27_m.535950	0	PITA_000071620-RA	leucine-rich repeat family protein
M54138	*M54138_324_Y	35.316	0	2	Exome-seq (Liu et al. 2019)	LPss128104_c0_seq1_m.54138	3.60647e-170	PITA_000087489-RA	3-hydroxyisobutyryl-CoA hydrolase-like protein 3, mitochondrial isoform X2
M89057	*M89057_642_R	35.316	0	2	Exome-seq (Liu et al. 2019)	LPss156918_c0_seq1_m.89057	0	PITAhm_001202-RA	calmodulin-binding family protein
M122371	*M122371_84_S	35.316	0.001	2	Exome-seq (Liu et al. 2019)	LPss168527_c0_seq1_m.122371	8.62554e-34	PITA_000027480-RA	TMV resistance protein N-like
M133576	*M133576_1126_R	35.316	0	2	Exome-seq (Liu et al. 2019)	LPss171100_c0_seq1_m.133576	0	PITA_000035675-RA	pentatricopeptide repeat-containing protein At1g73400, mitochondrial
M148492	*M148492_107_S	35.316	0	2	Exome-seq (Liu et al. 2019)	LPss173958_c0_seq2_m.148492	2.93e-68	PITA_000044270-RA	TIR-NBS-LRR class disease resistance protein
M165905	*M165905_330_K	35.316	0	2	Exome-seq (Liu et al. 2019)	LPss176542_c1_seq2_m.165905	4.0803e-43	PITA_000027480-RA	TMV resistance protein N-like
M207225	*M207225_562_R	35.316	0	2	Exome-seq (Liu et al. 2019)	LPss181238_c0_seq1_m.207225	0	PITA_000057580-RA	5-enolpyruvylshikimate-3-phosphate synthase
M226441	*M226441_332_Y	35.316	0	2	Exome-seq (Liu et al. 2019)	LPss182841_c0_seq1_m.226441	0	PITAhm_002724-RA	uninformative
M274937	*M274937_522_Y	35.316	0	2	Exome-seq (Liu et al. 2019)	LPss186349_c0_seq1_m.274937	1.72848e-36	PITA_000029670-RA	not_annotated
M296669	*M296669_110_S	35.316	0	2	Exome-seq (Liu et al. 2019)	LPss187538_c0_seq1_m.296669	2.116e-77	PITA_000003455-RA	Protein MYG1, putative
M326585	*M326585_171_M	35.316	0	2	Exome-seq (Liu et al. 2019)	LPss189032_c0_seq3_m.326585	8.29798e-117	PITA_000039935-RA	heat shock protein 17.4
M369054	*M369054_1048_R	35.316	0	2	Exome-seq (Liu et al. 2019)	LPss190838_c0_seq1_m.369054	0	PITA_000050654-RA	pentatricopeptide repeat-containing protein At1g77360, mitochondrial-like
M487826	*M487826_1509_R	35.316	0	2	Exome-seq (Liu et al. 2019)	LPss194523_c0_seq1_m.487826	0	PITA_000020108-RA	uninformative
M526920	*M526920_499_S	35.316	0	2	Exome-seq (Liu et al. 2019)	LPss195432_c0_seq1_m.526920	1.01238e-54	PITA_000005653-RA	TMV resistance protein N-like
M579497	*M579497_566_K	35.316	0	2	Exome-seq (Liu et al. 2019)	LPss196391_c1_seq2_m.579497	3.50443e-61	PITA_000007126-RA	uninformative
M369207	*M369207_42_R	37.563	2.247	2	Exome-seq (Liu et al. 2019)	LPss190845_c1_seq2_m.369207	1.45215e-156	PITA_000074758-RA	disease resistance protein RPS2
M110087	*M110087_105_M	37.564	0.001	2	Exome-seq (Liu et al. 2019)	LPss165101_c0_seq1_m.110087	2.313e-50	PITA_000001895-RA	F-box/kelch-repeat protein SKIP20
M204783	*M204783_295_K	37.564	0	2	Exome-seq (Liu et al. 2019)	LPss180995_c1_seq1_m.204783	0	PITA_000040384-RA	uninformative
M208494	*M208494_599_R	37.564	0	2	Exome-seq (Liu et al. 2019)	LPss181386_c1_seq1_m.208494	0	PITAhm_002378-RA	Iron(III)-zinc(II) purple acid phosphatase precursor family protein
M238541	*M238541_453_K	37.564	0	2	Exome-seq (Liu et al. 2019)	LPss183771_c2_seq1_m.238541	0	PITAhm_002097-RA	dynamin-related protein 3A-like
M397108	*M397108_228_Y	37.564	0	2	Exome-seq (Liu et al. 2019)	LPss191885_c0_seq1_m.397108	0	PITA_000018584-RA	sensory histidine protein kinase
M429117	*M429117_810_S	37.564	0	2	Exome-seq (Liu et al. 2019)	LPss192901_c0_seq10_m.429117	5.1802e-177	5A_all_VO_L_2_T_253307/409051	m.39692.mrna1 probable polyamine transporter At1g31830-like
M381171	*M381171_1191_Y	39.812	2.248	2	Exome-seq (Liu et al. 2019)	LPss191314_c0_seq1_m.381171	0	PITAhm_002878-RA	major facilitator protein
M585524	*M585524_1203_S	39.812	0	2	Exome-seq (Liu et al. 2019)	LPss196476_c0_seq2_m.585524	0	PITA_000076577-RA	probable linoleate 9S-lipoxygenase 5-like
M566720	*M566720_1494_Y	40.924	1.112	2	Exome-seq (Liu et al. 2019)	LPss196191_c0_seq1_m.566720	0	PITAhm_002898-RA	probable linoleate 9S-lipoxygenase 5-like
M159957	*M159957_1197_Y	40.925	0.001	2	Exome-seq (Liu et al. 2019)	LPss175723_c0_seq1_m.159957	0	PITA_000031891-RA	putative transcription elongation factor SPT5 homolog 1
M427021	*M427021_1230_S	40.925	0	2	Exome-seq (Liu et al. 2019)	LPss192835_c0_seq2_m.427021	0	PITA_000093937-RA	osmotin-like protein OSM34
M94532	*M94532_165_Y	42.038	0	2	Exome-seq (Liu et al. 2019)	LPss159208_c0_seq1_m.94532	8.70118e-161	PITA_000039312-RA	multiple organellar RNA editing factor 3
M129952	*M129952_510_R	42.038	1.113	2	Exome-seq (Liu et al. 2019)	LPss170423_c0_seq3_m.129952	0	PITA_000052607-RA	probable ADP,ATP carrier protein At5g56450-like
M134950	*M134950_1101_R	42.038	0	2	Exome-seq (Liu et al. 2019)	LPss171429_c0_seq1_m.134950	0	PITA_000017028-RA	lipoyl synthase, mitochondrial-like
M181943	*M181943_495_M	42.038	0	2	Exome-seq (Liu et al. 2019)	LPss178632_c0_seq1_m.181943	3.47855e-144	PITA_000079343-RA	actin interacting protein
M194137	*M194137_276_M	42.038	0	2	Exome-seq (Liu et al. 2019)	LPss179963_c0_seq1_m.194137	6.32265e-63	PITA_000033211-RA	pentatricopeptide repeat-containing protein, putative
M222682	*M222682_81_R	42.038	0	2	Exome-seq (Liu et al. 2019)	LPss182574_c0_seq2_m.222682	0	PITA_000085796-RA	ganglioside-induced differentiation-associated protein 1, 2 gdap, putative
M236733	*M236733_327_Y	42.038	0	2	Exome-seq (Liu et al. 2019)	LPss183637_c0_seq1_m.236733	8.99659e-145	3A_I16_VO_L_2_T_50289/60890	m.30978.mrna1 cold-regulated 413 inner membrane protein 2, chloroplastic-like
M323891	*M323891_755_M	42.038	0	2	Exome-seq (Liu et al. 2019)	LPss188881_c0_seq1_m.323891	0	PITAhm_002588-RA	low-temperature-induced cysteine proteinase
M329700	*M329700_1231_M	42.038	0	2	Exome-seq (Liu et al. 2019)	LPss189163_c0_seq1_m.329700	0	PITA_000033211-RA	pentatricopeptide repeat-containing protein, putative
M336346	RGA336346_1008_K	42.038	0	2	This study	LPss189504_c1_seq7_m.336346	7.02093e-106	PITA_000039648-RA	TMV resistance protein N-like, partial
M348973	*M348973_222_R	42.038	0	2	Exome-seq (Liu et al. 2019)	LPss190042_c0_seq2_m.348973	0	PITA_000038863-RA	uninformative
M379007	*M379007_290_W	42.038	0	2	Exome-seq (Liu et al. 2019)	LPss191220_c0_seq1_m.379007	8.62605e-144	PITA_000079720-RA	Neutrophil cytosol factor
M481885	*M481885_1252_Y	42.038	0	2	Exome-seq (Liu et al. 2019)	LPss194392_c0_seq4_m.481885	0	PITA_000065972-RA	uninformative
M534761	*M534761_379_Y	42.038	0	2	Exome-seq (Liu et al. 2019)	LPss195589_c0_seq4_m.534761	0	PITA_000071620-RA	leucine-rich repeat family protein
M593998	*M593998_1000_R	42.038	0	2	Exome-seq (Liu et al. 2019)	LPss196585_c0_seq2_m.593998	0	PITA_000015621-RA	probable LRR receptor-like serine/threonine-protein kinase At1g67720-like isoform X2
M114083	*M114083_128_R	43.149	1.111	2	Exome-seq (Liu et al. 2019)	LPss166383_c0_seq2_m.114083	4.19443e-86	PITA_000015621-RA	probable LRR receptor-like serine/threonine-protein kinase At1g67720-like isoform X2
M125196	*M125196_394_R	43.149	0	2	Exome-seq (Liu et al. 2019)	LPss169278_c2_seq6_m.125196	3.0232e-139	PITA_000083783-RA	LOW QUALITY PROTEIN: probable LRR receptor-like serine/threonine-protein kinase At1g67720-like
M409726	*M409726_139_Y	47.75	4.601	2	Exome-seq (Liu et al. 2019)	LPss192263_c0_seq1_m.409726	2.0434e-125	PITA_000077380-RA	uninformative
M249793	*M249793_64_Y	48.874	1.124	2	Exome-seq (Liu et al. 2019)	LPss184644_c0_seq4_m.249793	1.32006e-38	PITA_000024725-RA	putative disease resistance protein RGA4-like
M107543	*M107543_518_S	49.998	1.124	2	Exome-seq (Liu et al. 2019)	LPss164248_c0_seq1_m.107543	1.41249e-105	PITA_000031230-RA	probable LRR receptor-like serine/threonine-protein kinase At1g51820-like
M218116	*M218116_150_Y	49.998	0	2	Exome-seq (Liu et al. 2019)	LPss182217_c0_seq2_m.218116	1.43455e-111	PITA_000041821-RA	endoribonuclease Dicer homolog 1-like
M229324	*M229324_50_Y	49.998	0	2	Exome-seq (Liu et al. 2019)	LPss183056_c1_seq2_m.229324	2.33956e-99	PITA_000015613-RA	probable LRR receptor-like serine/threonine-protein kinase At1g67720-like
M242343	*M242343_105_R	49.998	0	2	Exome-seq (Liu et al. 2019)	LPss184077_c0_seq1_m.242343	0	PITA_000055944-RA	trihelix transcription factor PTL
M256520	*M256520_30_R	49.998	0	2	Exome-seq (Liu et al. 2019)	LPss185126_c0_seq1_m.256520	0	1A_I9_VO_L_1_T_67457/116761	m.11756.mrna1 receptor-like protein kinase THESEUS 1-like
M298008	*M298008_126_R	49.998	0	2	Exome-seq (Liu et al. 2019)	LPss187619_c0_seq1_m.298008	0	PITA_000083770-RA	phosphoinositide phosphatase SAC1
M391167	*M391167_94_R	49.998	0	2	Exome-seq (Liu et al. 2019)	LPss191677_c0_seq1_m.391167	0	PITA_000056266-RA	E3 SUMO-protein ligase RanBP2-like
M421543	*M421543_931_S	49.998	0	2	Exome-seq (Liu et al. 2019)	LPss192660_c0_seq1_m.421543	2.07227e-160	PITA_000015409-RA	pin2-interacting protein x1, putative
M568347	*M568347_157_Y	49.998	0	2	Exome-seq (Liu et al. 2019)	LPss196232_c0_seq1_m.568347	6.74424e-15	PITA_000028680-RA	TMV resistance protein N-like isoform X1
M594399	*M594399_1013_R	49.998	0	2	Exome-seq (Liu et al. 2019)	LPss196595_c0_seq19_m.594399	0	PITA_000031309-RA	cell division control protein 6 homolog
M202333	*M202333_420_Y	51.21	1.212	2	Exome-seq (Liu et al. 2019)	LPss180742_c0_seq1_m.202333	1.05271e-162	PITA_000029683-RA	uninformative
M536982	*M536982_315_Y	51.21	0	2	Exome-seq (Liu et al. 2019)	LPss195642_c0_seq2_m.536982	0	3A_all_VO_L_11841_T_17/36	m.29666.mrna1 pentatricopeptide repeat-containing protein At1g06710, mitochondrial-like
M164919	*M164919_407_W	51.452	0.242	2	Exome-seq (Liu et al. 2019)	LPss176382_c0_seq1_m.164919	7.04364e-105	PITA_000053627-RA	Uncharacterized protein TCM_042158
M433012	*M433012_2990_W	52.421	0.969	2	Exome-seq (Liu et al. 2019)	LPss193039_c0_seq1_m.433012	0	PITAhm_002812-RA	Os09g0332600
M481001	*M481001_553_R	52.421	0	2	Exome-seq (Liu et al. 2019)	LPss194367_c0_seq3_m.481001	5.42358e-173	PITA_000005642-RA	TRAM, LAG1 and CLN8 (TLC) lipid-sensing domain containing protein
M300137	*M300137_1176_Y	54.668	2.247	2	Exome-seq (Liu et al. 2019)	LPss187712_c0_seq1_m.300137	0	PITA_000054617-RA	HBS1-like protein-like isoform X2
M416243	*M416243_1070_S	54.668	0	2	Exome-seq (Liu et al. 2019)	LPss192476_c0_seq1_m.416243	0	PITAhm_003210-RA	mechanosensitive ion channel protein 1, mitochondrial
M147255	*M147255_681_Y	55.779	1.111	2	Exome-seq (Liu et al. 2019)	LPss173751_c0_seq1_m.147255	6.16538e-63	PITA_000013771-RA	pectate lyase -like protein
M155853	*M155853_870_Y	55.779	0	2	Exome-seq (Liu et al. 2019)	LPss175125_c0_seq1_m.155853	0	PITA_000060880-RA	protein binding protein, putative
M271039	*M271039_1062_K	55.779	0	2	Exome-seq (Liu et al. 2019)	LPss186064_c0_seq1_m.271039	1.35227e-162	PITA_000051023-RA	oligopeptide transporter 7-like isoform X2
M305668	*M305668_597_R	55.779	0	2	Exome-seq (Liu et al. 2019)	LPss188003_c0_seq2_m.305668	0	PITA_000060555-RA	exocyst complex component EXO70B1
M308722	*M308722_114_R	55.779	0	2	Exome-seq (Liu et al. 2019)	LPss188181_c2_seq2_m.308722	8.21022e-165	PITA_000054990-RA	pentatricopeptide repeat-containing protein At4g18750, chloroplastic-like
M487989	*M487989_459_R	55.779	0	2	Exome-seq (Liu et al. 2019)	LPss194531_c0_seq1_m.487989	2.27929e-127	PITA_000007740-RA	Amino acid dehydrogenase family protein
M510417	*M510417_588_R	55.779	0	2	Exome-seq (Liu et al. 2019)	LPss195064_c0_seq2_m.510417	0	PITA_000013356-RA	UDP-glycosyltransferase 85A2 isoform 1
M185899	*M185899_744_R	56.599	0.82	2	Exome-seq (Liu et al. 2019)	LPss179128_c0_seq1_m.185899	1.86574e-177	PITA_000003474-RA	transcription initiation factor IIF subunit beta-like
M478661	*M478661_3108_K	62.854	6.255	2	Exome-seq (Liu et al. 2019)	LPss194306_c0_seq1_m.478661	1.09896	PITA_000091987-RA	not_annotated
M289595	*M289595_967_R	63.966	1.112	2	Exome-seq (Liu et al. 2019)	LPss187191_c0_seq1_m.289595	0	PITA_000026773-RA	Serine carboxypeptidase
M362534	*M362534_346_R	63.966	0	2	Exome-seq (Liu et al. 2019)	LPss190555_c0_seq3_m.362534	1.01761e-169	PITA_000068712-RA	TMV resistance protein N-like isoform X1
M415715	*M415715_695_W	63.966	0	2	Exome-seq (Liu et al. 2019)	LPss192457_c0_seq2_m.415715	0	PITA_000039127-RA	cysteine-rich receptor-like protein kinase 2
M497095	*M497095_1646_Y	63.966	0	2	Exome-seq (Liu et al. 2019)	LPss194742_c0_seq5_m.497095	0	PITA_000082468-RA	uninformative
M628679	*M628679_152_R	63.967	0	2	Exome-seq (Liu et al. 2019)	LPss1220369_c0_seq1_m.628679	1.71288e-93	PITA_000044859-RA	myb-related protein 305-like
M134909	*M134909_525_R	63.967	0	2	Exome-seq (Liu et al. 2019)	LPss171420_c0_seq1_m.134909	5.26006e-151	PITA_000020413-RA	DNA-binding protein HEXBP-like
M163826	*M163826_1003_Y	63.967	0	2	Exome-seq (Liu et al. 2019)	LPss176261_c0_seq1_m.163826	0	PITA_000092371-RA	putative disease resistance RPP13-like protein 1-like isoform X1
M200317	*M200317_1631_W	63.967	0	2	Exome-seq (Liu et al. 2019)	LPss180532_c0_seq1_m.200317	0	PITA_000073709-RA	translocase of chloroplast 120, chloroplastic-like
M243327	*M243327_799_Y	63.967	0.001	2	Exome-seq (Liu et al. 2019)	LPss184151_c0_seq1_m.243327	1.4413e-166	PITA_000053305-RA	putative CC-NBS-LRR protein
M243327	RGA243327_497_Y	63.967	0	2	This study	LPss184151_c0_seq1_m.243327	1.4413e-166	PITA_000053305-RA	putative CC-NBS-LRR protein
M250397	*M250397_867_S	63.967	0	2	Exome-seq (Liu et al. 2019)	LPss184701_c0_seq1_m.250397	0	PITA_000036224-RA	uninformative
M270519	RGA270519_206_M	63.967	0	2	This study	LPss186015_c1_seq20_m.270519	2.05221e-93	PITA_000066134-RA	TIR-NBS-LRR class disease resistance protein
M270810	*M270810_2304_Y	63.967	0	2	Exome-seq (Liu et al. 2019)	LPss186041_c0_seq2_m.270810	0	PITAhm_002812-RA	Os09g0332600
M305470	*M305470_939_Y	63.967	0	2	Exome-seq (Liu et al. 2019)	LPss187994_c0_seq18_m.305470	0	PITAhm_002312-RA	ARM repeat superfamily protein isoform 1
M314272	*M314272_865_Y	63.967	0	2	Exome-seq (Liu et al. 2019)	LPss188419_c0_seq7_m.314272	0	PITAhm_001758-RA	uninformative
M363597	*M363597_1176_R	63.967	0	2	Exome-seq (Liu et al. 2019)	LPss190606_c0_seq1_m.363597	0	PITAhm_003360-RA	clathrin heavy chain 1-like
M503518	*M503518_703_Y	63.967	0	2	Exome-seq (Liu et al. 2019)	LPss194891_c0_seq1_m.503518	1.82235e-133	PITA_000066134-RA	TIR-NBS-LRR class disease resistance protein
M270519	*M270519_330_M	65.078	1.111	2	Exome-seq (Liu et al. 2019)	LPss186015_c1_seq20_m.270519	2.05221e-93	PITA_000066134-RA	TIR-NBS-LRR class disease resistance protein
M472018	*M472018_1074_Y	65.078	0	2	Exome-seq (Liu et al. 2019)	LPss194142_c0_seq24_m.472018	0	PITA_000003303-RA	uninformative
M543683	*M543683_691_R	65.078	0	2	Exome-seq (Liu et al. 2019)	LPss195776_c1_seq4_m.543683	1.23e-81	PITA_000045544-RA	putative disease resistance protein RGA4-like
M571962	*M571962_565_W	65.078	0	2	Exome-seq (Liu et al. 2019)	LPss196282_c0_seq43_m.571962	0	PITA_000000426-RA	uninformative
M579300	*M579300_750_Y	65.078	0	2	Exome-seq (Liu et al. 2019)	LPss196390_c0_seq21_m.579300	0	PITA_000085944-RA	putative CC-NBS-LRR protein
M470282	*M470282_1278_Y	67.326	0	2	Exome-seq (Liu et al. 2019)	LPss194099_c0_seq1_m.470282	2.07822e-11	2A_all_VO_L_10292_T_5/7	m.16157.mrna1 coiled-coil domain-containing protein 132-like
M608306	RGA608306_2241_K	67.326	2.248	2	This study	LPss196796_c0_seq19_m.608306	0	PITA_000025595-RA	putative disease resistance protein
M360835	*M360835_1197_Y	70.736	3.41	2	Exome-seq (Liu et al. 2019)	LPss190486_c0_seq1_m.360835	0	PITAhm_001979-RA	monofunctional riboflavin biosynthesis protein RIBA 3, chloroplastic-like isoform X1
M219334	*M219334_325_S	74.146	3.41	2	Exome-seq (Liu et al. 2019)	LPss182328_c0_seq1_m.219334	4.12734e-146	PITAhm_000809-RA	uninformative
M536723	*M536723_420_K	74.146	0	2	Exome-seq (Liu et al. 2019)	LPss195639_c1_seq1_m.536723	2.90402e-175	PITAhm_000809-RA	uninformative
M185775	*M185775_1538_S	75.258	1.112	2	Exome-seq (Liu et al. 2019)	LPss179112_c0_seq1_m.185775	0	PITA_000070212-RA	Uncharacterized protein TCM_042158
M122184	*M122184_481_Y	77.505	2.247	2	Exome-seq (Liu et al. 2019)	LPss168482_c0_seq1_m.122184	2.95182e-125	PITA_000005731-RA	transmembrane protein 115
M143687	*M143687_390_R	77.505	0	2	Exome-seq (Liu et al. 2019)	LPss173112_c0_seq1_m.143687	4.57562e-133	PITA_000028957-RA	cdk1, putative
M248369	*M248369_1227_S	77.505	0	2	Exome-seq (Liu et al. 2019)	LPss184528_c0_seq1_m.248369	0	PITAhm_002093-RA	pentatricopeptide repeat-containing protein At3g53700, chloroplastic
M268971	*M268971_3629_M	77.505	0	2	Exome-seq (Liu et al. 2019)	LPss185907_c1_seq3_m.268971	0	PITAhm_002945-RA	kinesin heavy chain
M294424	*M294424_4155_S	77.505	0	2	Exome-seq (Liu et al. 2019)	LPss187421_c0_seq4_m.294424	3.36232e-132	PITA_000002067-RA	LOW QUALITY PROTEIN: HEAT repeat-containing protein 7A homolog
M300504	*M300504_227_M	77.505	0	2	Exome-seq (Liu et al. 2019)	LPss187738_c0_seq2_m.300504	3.03379e-170	PITA_000009562-RA	alpha-L-fucosidase 1-like
M314315	*M314315_324_R	78.629	1.124	2	Exome-seq (Liu et al. 2019)	LPss188423_c0_seq1_m.314315	3.55773e-133	PITA_000001321-RA	RNA-binding protein Nova-2-like
M81760	*M81760_116_R	79.753	0	2	Exome-seq (Liu et al. 2019)	LPss152350_c0_seq2_m.81760	1.13288e-47	PITA_000003377-RA	probable ubiquitin-conjugating enzyme E2 23-like
M215808	*M215808_576_R	79.753	1.124	2	Exome-seq (Liu et al. 2019)	LPss182035_c0_seq1_m.215808	0	PITA_000003363-RA	probable pectinesterase 8-like
M393582	*M393582_279_K	79.753	0	2	Exome-seq (Liu et al. 2019)	LPss191758_c0_seq3_m.393582	0	PITA_000065592-RA	scopoletin glucosyltransferase
M503172	*M503172_289_M	80.864	1.111	2	Exome-seq (Liu et al. 2019)	LPss194887_c0_seq11_m.503172	0	PITA_000043668-RA	uninformative
M283116	*M283116_696_Y	84.641	3.777	2	Exome-seq (Liu et al. 2019)	LPss186812_c0_seq2_m.283116	0	PITA_000055687-RA	probable pectinesterase 8-like
M161590	*M161590_285_K	86.685	2.044	2	Exome-seq (Liu et al. 2019)	LPss175954_c0_seq1_m.161590	7.32625e-50	PITA_000021926-RA	Cytochrom P450 -like protein
M124996	*M124996_1800_R	87.796	1.111	2	Exome-seq (Liu et al. 2019)	LPss169213_c0_seq1_m.124996	0	PITA_000032427-RA	elongator complex protein 1-like isoform X1
M212079	*M212079_1083_R	87.796	0	2	Exome-seq (Liu et al. 2019)	LPss181693_c0_seq1_m.212079	1.1332e-11	PITA_000055142-RA	uninformative
M252435	*M252435_220_R	87.796	0	2	Exome-seq (Liu et al. 2019)	LPss184827_c0_seq1_m.252435	0	PITA_000063211-RA	probable allantoin permease-like
M315256	*M315256_497_Y	87.796	0	2	Exome-seq (Liu et al. 2019)	LPss188483_c0_seq4_m.315256	6.47797e-94	PITA_000012274-RA	non-symbiotic hemoglobin, putative
M394599	*M394599_1511_R	87.796	0	2	Exome-seq (Liu et al. 2019)	LPss191798_c0_seq1_m.394599	0	PITA_000012178-RA	probable glucan 1,3-beta-glucosidase A
M178253	*M178253_195_K	88.907	1.111	2	Exome-seq (Liu et al. 2019)	LPss178153_c0_seq1_m.178253	1.8402e-112	PITA_000045905-RA	unknown
M65183	RGA65183_565_Y	90.018	1.111	2	This study	LPss140788_c0_seq1_m.65183	0	PITA_000095216-RA	probable disease resistance protein At4g27220
M65183	*M65183_302_R	90.019	0.001	2	Exome-seq (Liu et al. 2019)	LPss140788_c0_seq1_m.65183	0	PITA_000095216-RA	probable disease resistance protein At4g27220
M95656	RGA95656_605_R	90.019	0	2	This study	LPss159651_c0_seq1_m.95656	8.52536e-25	PITA_000040482-RA	putative disease resistance RPP13-like protein 1-like
M207530	*M207530_147_S	90.019	0	2	Exome-seq (Liu et al. 2019)	LPss181275_c0_seq1_m.207530	0.604354	PITA_000053615-RA	endoglucanase 6
M207600	*M207600_54_Y	90.019	0	2	Exome-seq (Liu et al. 2019)	LPss181280_c0_seq1_m.207600	8.29131e-95	PITA_000072591-RA	universal stress protein family protein
M208532	*M208532_525_R	90.019	0	2	Exome-seq (Liu et al. 2019)	LPss181388_c0_seq3_m.208532	0	PITA_000052998-RA	probable peptide/nitrate transporter At1g27040-like
M215589	*M215589_1204_R	90.019	0	2	Exome-seq (Liu et al. 2019)	LPss182007_c0_seq1_m.215589	0	PITA_000001970-RA	F-box family protein
M286624	*M286624_1220_W	90.019	0	2	Exome-seq (Liu et al. 2019)	LPss186994_c0_seq1_m.286624	0	PITA_000012178-RA	probable glucan 1,3-beta-glucosidase A
M294504	*M294504_2854_W	90.019	0	2	Exome-seq (Liu et al. 2019)	LPss187430_c0_seq1_m.294504	0	PITA_000029704-RA	calcium-transporting ATPase, endoplasmic reticulum-type
M419957	*M419957_179_R	90.019	0	2	Exome-seq (Liu et al. 2019)	LPss192603_c1_seq1_m.419957	0	PITA_000062383-RA	BEL1-like homeodomain protein 4-like
M567476	*M567476_1106_Y	90.019	0	2	Exome-seq (Liu et al. 2019)	LPss196209_c0_seq1_m.567476	8.08628e-138	PITA_000041663-RA	wall-associated receptor kinase-like 2-like
M194141	*M194141_450_R	91.13	1.111	2	Exome-seq (Liu et al. 2019)	LPss179964_c0_seq1_m.194141	1.54721e-55	PITA_000052581-RA	not_annotated
M208104	*M208104_126_Y	91.13	0	2	Exome-seq (Liu et al. 2019)	LPss181337_c0_seq3_m.208104	0	PITA_000048657-RA	rop guanine nucleotide exchange factor 1
M265742	*M265742_84_S	91.13	0	2	Exome-seq (Liu et al. 2019)	LPss185702_c0_seq1_m.265742	2.15462e-111	PITA_000024420-RA	elongator complex protein 6
M331828	*M331828_1062_Y	91.131	0.001	2	Exome-seq (Liu et al. 2019)	LPss189266_c0_seq1_m.331828	0	PITA_000024225-RA	BTB/POZ domain-containing protein At1g63850-like
M58788	*M58788_159_R	92.242	0	2	Exome-seq (Liu et al. 2019)	LPss132989_c0_seq1_m.58788	0	PITA_000046878-RA	mitochondrial editing factor 7
M73031	*M73031_590_Y	92.242	0	2	Exome-seq (Liu et al. 2019)	LPss145508_c0_seq1_m.73031	0	PITAhm_002953-RA	protein REVEILLE 6
M189974	*M189974_156_Y	92.242	1.111	2	Exome-seq (Liu et al. 2019)	LPss179571_c1_seq1_m.189974	0	PITA_000032765-RA	serine carboxypeptidase-like 27-like
M571707	*M571707_1907_R	92.242	0	2	Exome-seq (Liu et al. 2019)	LPss196278_c0_seq4_m.571707	9.64164e-176	PITA_000005130-RA	sister chromatid cohesion 1 protein 3-like
M302370	*M302370_1221_R	93.353	1.111	2	Exome-seq (Liu et al. 2019)	LPss187818_c0_seq1_m.302370	4.11034e-94	PITAhm_000220-RA	synptobrevin-related family protein
M303350	*M303350_1056_Y	93.353	0	2	Exome-seq (Liu et al. 2019)	LPss187883_c0_seq8_m.303350	1.20649e-12	PITA_000013936-RA	DNA repair protein RAD51 homolog 1-like
M391045	*M391045_875_K	93.353	0	2	Exome-seq (Liu et al. 2019)	LPss191669_c0_seq1_m.391045	0	PITA_000036959-RA	F-box/LRR-repeat protein 2-like
M447546	*M447546_568_Y	93.353	0	2	Exome-seq (Liu et al. 2019)	LPss193446_c0_seq7_m.447546	0	PITA_000051087-RA	uninformative
M80322	*M80322_370_R	94.464	0	2	Exome-seq (Liu et al. 2019)	LPss151337_c0_seq1_m.80322	0	PITA_000066824-RA	serine/threonine-protein kinase DCLK3
M194991	*M194991_156_Y	94.464	1.111	2	Exome-seq (Liu et al. 2019)	LPss180010_c0_seq3_m.194991	0.269127	PITA_000024145-RA	RNA pseudouridine synthase 6, chloroplastic
M211077	*M211077_846_K	94.464	0	2	Exome-seq (Liu et al. 2019)	LPss181602_c0_seq1_m.211077	0	PITA_000073251-RA	protein BPS1, chloroplastic-like
M212389	*M212389_1105_R	94.464	0	2	Exome-seq (Liu et al. 2019)	LPss181720_c0_seq3_m.212389	3.0113e-54	PITA_000073354-RA	root initiation defective 3 protein
M214497	*M214497_1191_Y	94.464	0	2	Exome-seq (Liu et al. 2019)	LPss181898_c0_seq1_m.214497	7.763e-126	PITA_000027172-RA	monodehydroascorbate reductase 1
M331323	*M331323_1122_R	94.464	0	2	Exome-seq (Liu et al. 2019)	LPss189238_c0_seq1_m.331323	0	PITA_000087788-RA	DNA/RNA-binding protein KIN17
M68108	*M68108_70_S	95.575	0	2	Exome-seq (Liu et al. 2019)	LPss143332_c0_seq1_m.68108	1.11446e-96	PITA_000039788-RA	uninformative
M155799	*M155799_972_S	95.575	1.111	2	Exome-seq (Liu et al. 2019)	LPss175118_c0_seq1_m.155799	0	PITA_000053170-RA	probable mediator of RNA polymerase II transcription subunit 26c
M195882	*M195882_1083_Y	95.575	0	2	Exome-seq (Liu et al. 2019)	LPss180102_c0_seq1_m.195882	6.13261e-96	PITA_000086077-RA	uninformative
M251117	*M251117_993_Y	95.575	0	2	Exome-seq (Liu et al. 2019)	LPss184752_c0_seq1_m.251117	0	PITA_000030384-RA	sterol 3-beta-glucosyltransferase-like
M280075	*M280075_220_R	95.575	0	2	Exome-seq (Liu et al. 2019)	LPss186617_c1_seq2_m.280075	6.01308e-103	PITA_000034486-RA	protein NDR1/HIN1-like 10
M91354	*M91354_251_M	96.686	0	2	Exome-seq (Liu et al. 2019)	LPss157878_c0_seq1_m.91354	0	PITAhm_001511-RA	heat shock protein 70 (HSP70)-interacting protein, putative
M240488	*M240488_96_S	96.686	1.111	2	Exome-seq (Liu et al. 2019)	LPss183919_c0_seq5_m.240488	0	PITAhm_000069-RA	uninformative
M382515	*M382515_2360_Y	96.686	0	2	Exome-seq (Liu et al. 2019)	LPss191372_c0_seq1_m.382515	1.0894e-76	PITA_000005094-RA	uninformative
M50578	*M50578_499_K	96.687	0	2	Exome-seq (Liu et al. 2019)	LPss124271_c0_seq1_m.50578	5.02426e-65	PITA_000042053-RA	Thioredoxin superfamily protein
M55817	*M55817_1071_K	96.687	0	2	Exome-seq (Liu et al. 2019)	LPss129642_c0_seq1_m.55817	0	PITA_000007392-RA	probable fructokinase-4-like
M66353	*M66353_617_R	96.687	0	2	Exome-seq (Liu et al. 2019)	LPss142009_c0_seq1_m.66353	4.33611e-115	PITA_000010242-RA	BRCA1-A complex subunit BRE-like
M87175	*M87175_651_R	96.687	0	2	Exome-seq (Liu et al. 2019)	LPss156045_c0_seq1_m.87175	0	PITA_000078201-RA	dolichyl-diphosphooligosaccharide--protein glycosyltransferase subunit 1A-like
M88643	*M88643_84_R	96.687	0	2	Exome-seq (Liu et al. 2019)	LPss156707_c0_seq1_m.88643	0	PITA_000032946-RA	putative auxin induced cell wall protein
M110324	*M110324_525_Y	96.687	0.001	2	Exome-seq (Liu et al. 2019)	LPss165165_c0_seq1_m.110324	7.67443e-114	PITA_000019141-RA	COP9 signalosome complex subunit
M122688	*M122688_556_M	96.687	0	2	Exome-seq (Liu et al. 2019)	LPss168613_c0_seq1_m.122688	1.86862e-135	PITA_000022359-RA	Os02g0170300
M124468	*M124468_840_Y	96.687	0	2	Exome-seq (Liu et al. 2019)	LPss169086_c0_seq2_m.124468	0	6A_all_VO_L_56951_T_3/6	m.54606.mrna1 DNA topoisomerase 3-alpha-like
M129049	*M129049_1495_R	96.687	0	2	Exome-seq (Liu et al. 2019)	LPss170275_c0_seq1_m.129049	0	PITAhm_000661-RA	probable helicase DDB_G0274399-like
M130804	*M130804_713_K	96.687	0	2	Exome-seq (Liu et al. 2019)	LPss170593_c0_seq1_m.130804	8.16371e-28	PITA_000022135-RA	G2484-1 protein
M134325	*M134325_504_K	96.687	0	2	Exome-seq (Liu et al. 2019)	LPss171274_c0_seq1_m.134325	9.2159e-175	PITA_000005675-RA	uninformative
M148060	*M148060_879_S	96.687	0	2	Exome-seq (Liu et al. 2019)	LPss173914_c0_seq1_m.148060	0	PITA_000086610-RA	ferredoxin-NADP(+)-oxidoreductase 1
M168293	*M168293_885_R	96.687	0	2	Exome-seq (Liu et al. 2019)	LPss176879_c0_seq1_m.168293	5.55874e-145	PITA_000016148-RA	Transcriptional corepressor SEUSS, putative
M192504	*M192504_109_Y	96.687	0	2	Exome-seq (Liu et al. 2019)	LPss179803_c0_seq1_m.192504	0	PITAhm_000955-RA	uninformative
M208279	*M208279_1854_Y	96.687	0	2	Exome-seq (Liu et al. 2019)	LPss181356_c0_seq4_m.208279	0	1A_I5_VO_L_1_T_52567/64687	m.9118.mrna1 polygalacturonate 4-alpha-galacturonosyltransferase-like
M214958	*M214958_121_S	96.687	0	2	Exome-seq (Liu et al. 2019)	LPss181960_c0_seq1_m.214958	0	PITA_000006280-RA	5-formyltetrahydrofolate cyclo-ligase-like protein COG0212
M227480	*M227480_1755_K	96.687	0	2	Exome-seq (Liu et al. 2019)	LPss182906_c0_seq1_m.227480	0	PITA_000091369-RA	pentatricopeptide repeat-containing protein At5g65560-like
M285013	*M285013_197_Y	96.687	0	2	Exome-seq (Liu et al. 2019)	LPss186918_c0_seq1_m.285013	7.54896e-20	PITA_000000379-RA	long chain base biosynthesis protein 2a-like
M328377	*M328377_663_W	96.687	0	2	Exome-seq (Liu et al. 2019)	LPss189123_c0_seq9_m.328377	0	PITAhm_000076-RA	uninformative
M437560	*M437560_472_M	96.687	0	2	Exome-seq (Liu et al. 2019)	LPss193187_c0_seq36_m.437560	0	PITA_000035490-RA	U-box domain-containing protein
M709727	*M709727_444_Y	96.687	0	2	Exome-seq (Liu et al. 2019)	LPss4452011_c0_seq1_m.709727	1.13556e-85	PITA_000006380-RA	D-arabinono-1,4-lactone oxidase-like protein
M86425	*M86425_581_S	96.688	0.001	2	Exome-seq (Liu et al. 2019)	LPss155717_c0_seq6_m.86425	2.15584e-154	PITA_000080334-RA	serine/arginine-rich splicing factor RS2Z32-like isoform X1
M223765	*M223765_114_Y	97.799	1.111	2	Exome-seq (Liu et al. 2019)	LPss182673_c0_seq1_m.223765	2.24013e-126	PITA_000026146-RA	peptidyl-prolyl cis-trans isomerase CYP37, chloroplastic-like
M238829	*M238829_1491_Y	97.799	0	2	Exome-seq (Liu et al. 2019)	LPss183804_c1_seq1_m.238829	1.508e-40	PITAhm_002375-RA	UDP-glucuronate 4-epimerase 3-like
M382006	*M382006_153_S	97.799	0	2	Exome-seq (Liu et al. 2019)	LPss191346_c0_seq22_m.382006	1.42186e-99	PITA_000032623-RA	nuclear ribonuclease Z isoform 1
M432878	*M432878_3055_M	97.799	0	2	Exome-seq (Liu et al. 2019)	LPss193033_c0_seq1_m.432878	0	PITA_000014253-RA	uninformative
M181461	*M181461_1256_M	100.047	2.248	2	Exome-seq (Liu et al. 2019)	LPss178565_c0_seq2_m.181461	0	PITA_000025899-RA	putative auxin-independent growth promoter
M215863	*M215863_236_W	100.047	0	2	Exome-seq (Liu et al. 2019)	LPss182041_c0_seq1_m.215863	0	PITA_000062034-RA	organic cation/carnitine transporter 1-like isoformX1
M236775	*M236775_471_R	100.047	0	2	Exome-seq (Liu et al. 2019)	LPss183638_c0_seq1_m.236775	4.66894e-116	PITA_000095914-RA	WD repeat-containing protein DWA2 isoform X1
M292210	*M292210_72_Y	100.047	0	2	Exome-seq (Liu et al. 2019)	LPss187330_c0_seq2_m.292210	9.91871e-77	PITA_000006099-RA	uninformative
M422413	*M422413_1986_Y	100.047	0	2	Exome-seq (Liu et al. 2019)	LPss192693_c0_seq1_m.422413	0	PITA_000014406-RA	eukaryotic translation initiation factor 3 subunit B-like
M241677	*M241677_836_Y	101.157	1.11	2	Exome-seq (Liu et al. 2019)	LPss184005_c0_seq3_m.241677	9.69963e-60	PITA_000068224-RA	LOW QUALITY PROTEIN: aldehyde dehydrogenase family 3 member H1-like
M552778	*M552778_892_R	101.159	0.002	2	Exome-seq (Liu et al. 2019)	LPss195947_c0_seq11_m.552778	0	PITA_000091167-RA	uninformative
M45414	*M45414_249_R	101.16	0	2	Exome-seq (Liu et al. 2019)	LPss118388_c1_seq1_m.45414	3.13302e-108	PITA_000028057-RA	GDSL esterase/lipase At2g42990-like
M74659	*M74659_120_M	101.16	0	2	Exome-seq (Liu et al. 2019)	LPss146491_c0_seq1_m.74659	3.30204e-129	PITA_000038380-RA	DEAD BOX RNA helicase RH15
M126708	*M126708_215_Y	101.16	0.001	2	Exome-seq (Liu et al. 2019)	LPss169723_c0_seq3_m.126708	0.0748376	PITA_000029832-RA	uninformative
M140060	*M140060_150_R	101.16	0	2	Exome-seq (Liu et al. 2019)	LPss172399_c0_seq1_m.140060	2.28909e-99	PITA_000082646-RA	40S ribosomal protein S16-1
M203154	*M203154_165_Y	101.16	0	2	Exome-seq (Liu et al. 2019)	LPss180820_c0_seq1_m.203154	7.11292e-62	PITAhm_000002-RA	uninformative
M213479	*M213479_57_Y	101.16	0	2	Exome-seq (Liu et al. 2019)	LPss181830_c0_seq1_m.213479	0	PITAhm_002681-RA	malate dehydrogenase
M217076	*M217076_643_R	101.16	0	2	Exome-seq (Liu et al. 2019)	LPss182125_c0_seq1_m.217076	0.120498	PITA_000072648-RA	lipoamide dehydrogenase precursor
M242702	*M242702_1075_R	101.16	0	2	Exome-seq (Liu et al. 2019)	LPss184103_c0_seq2_m.242702	0	PITA_000030654-RA	uninformative
M280101	*M280101_1333_R	101.16	0	2	Exome-seq (Liu et al. 2019)	LPss186618_c0_seq4_m.280101	0	PITA_000080552-RA	trithorax group protein osa-like
M356408	*M356408_1056_Y	101.16	0	2	Exome-seq (Liu et al. 2019)	LPss190338_c0_seq1_m.356408	0	PITA_000064463-RA	pentatricopeptide repeat-containing protein
M383313	*M383313_1944_R	101.16	0	2	Exome-seq (Liu et al. 2019)	LPss191398_c0_seq1_m.383313	0	PITA_000070566-RA	E3 ubiquitin-protein ligase UPL3
M391197	*M391197_1746_Y	101.16	0	2	Exome-seq (Liu et al. 2019)	LPss191681_c0_seq1_m.391197	0	PITA_000023061-RA	subtilisin-like protease-like
M398685	*M398685_1239_K	101.16	0	2	Exome-seq (Liu et al. 2019)	LPss191938_c0_seq1_m.398685	0	PITA_000038562-RA	ATP-binding cassette transporter
M400154	*M400154_794_Y	101.16	0	2	Exome-seq (Liu et al. 2019)	LPss191990_c0_seq2_m.400154	6.1555e-159	PITA_000038381-RA	uninformative
M474018	*M474018_222_R	101.16	0	2	Exome-seq (Liu et al. 2019)	LPss194180_c0_seq1_m.474018	3.53779e-59	PITA_000017208-RA	40S ribosomal protein S17
M103831	RGA103831_162_K	102.271	1.111	2	This study	LPss163122_c0_seq1_m.103831	3.96744e-37	PITA_000059165-RA	TMV resistance protein N-like
M361319	*M361319_3093_K	102.271	0	2	Exome-seq (Liu et al. 2019)	LPss190497_c0_seq1_m.361319	0	PITA_000035803-RA	C2 and GRAM domain-containing protein At1g03370-like
M85579	*M85579_1367_Y	105.682	0	2	Exome-seq (Liu et al. 2019)	LPss155343_c0_seq1_m.85579	0	PITA_000006906-RA	ABC transporter F family member 4-like isoform X1
M101177	*M101177_365_R	105.682	3.411	2	Exome-seq (Liu et al. 2019)	LPss162199_c0_seq1_m.101177	3.29321e-92	PITA_000032310-RA	thaumatin-like protein 3
M185954	*M185954_178_S	105.682	0	2	Exome-seq (Liu et al. 2019)	LPss179138_c0_seq3_m.185954	3.59565e-103	PITA_000009008-RA	aspartic proteinase-like protein 1
M262611	*M262611_393_Y	105.682	0	2	Exome-seq (Liu et al. 2019)	LPss185464_c1_seq4_m.262611	9.03371e-92	PITA_000036769-RA	aspartic proteinase-like protein 1
M292191	*M292191_900_Y	105.682	0	2	Exome-seq (Liu et al. 2019)	LPss187329_c0_seq1_m.292191	0	PITA_000007501-RA	uninformative
M350223	*M350223_1207_M	105.682	0	2	Exome-seq (Liu et al. 2019)	LPss190093_c1_seq1_m.350223	8.6623e-111	2A_all_OT_comp115545_c0_seq5	m.13826.mrna1 uninformative
M350561	*M350561_1383_R	105.682	0	2	Exome-seq (Liu et al. 2019)	LPss190116_c0_seq2_m.350561	0	PITA_000055759-RA	serine carboxypeptidase-like 42-like
M433981	*M433981_866_K	105.682	0	2	Exome-seq (Liu et al. 2019)	LPss193076_c0_seq2_m.433981	0	PITAhm_002667-RA	uninformative
M510389	*M510389_1104_Y	105.682	0	2	Exome-seq (Liu et al. 2019)	LPss195062_c0_seq11_m.510389	0	PITA_000036769-RA	aspartic proteinase-like protein 1
M434464	*M434464_852_S	106.805	1.123	2	Exome-seq (Liu et al. 2019)	LPss193088_c0_seq3_m.434464	0	PITA_000073387-RA	major facilitator protein
M126224	*M126224_370_Y	107.929	1.124	2	Exome-seq (Liu et al. 2019)	LPss169576_c0_seq1_m.126224	0.750638	PITA_000093728-RA	proline-rich receptor-like protein kinase PERK9
M310699	*M310699_260_M	115.587	7.658	2	Exome-seq (Liu et al. 2019)	LPss188242_c0_seq11_m.310699	7.88758e-35	PITA_000033114-RA	uninformative
M120946	*M120946_423_Y	116.528	0.941	2	Exome-seq (Liu et al. 2019)	LPss168133_c0_seq1_m.120946	1.06e-35	PITA_000011510-RA	TMV resistance protein N-like
M542269	RGA542269_127_M	116.55	0.022	2	This study	LPss195740_c0_seq11_m.542269	3.89362e-49	PITA_000055115-RA	TMV resistance protein N-like isoform X2
M442382	*M442382_1512_K	117.595	1.045	2	Exome-seq (Liu et al. 2019)	LPss193274_c0_seq1_m.442382	0	PITAhm_003004-RA	4-coumarate--CoA ligase-like 7-like
M569634	RGA569634_1381_Y	121.784	4.189	2	This study	LPss196243_c0_seq3_m.569634	0	PITA_000094620-RA	TIR-NBS-LRR class disease resistance protein
M344802	*M344802_1191_R	121.942	0.158	2	Exome-seq (Liu et al. 2019)	LPss189875_c0_seq7_m.344802	4.94727e-124	PITA_000064633-RA	protein SUPPRESSOR OF npr1-1, CONSTITUTIVE 1-like isoform X1
M364858	*M364858_459_K	123.148	1.206	2	Exome-seq (Liu et al. 2019)	LPss190663_c1_seq1_m.364858	2.02193e-96	PITA_000094620-RA	TIR-NBS-LRR class disease resistance protein
M159118	*M159118_206_Y	123.197	0.049	2	Exome-seq (Liu et al. 2019)	LPss175567_c0_seq1_m.159118	2.40719e-140	PITA_000012623-RA	OTU domain-containing protein 6B
M250403	*M250403_285_Y	124.844	0	2	Exome-seq (Liu et al. 2019)	LPss184702_c0_seq1_m.250403	0	PITA_000085483-RA	cysteine protease, putative
M275018	*M275018_403_W	124.844	0	2	Exome-seq (Liu et al. 2019)	LPss186350_c0_seq2_m.275018	2.91896e-86	PITA_000065387-RA	TMV resistance protein N-like
M364858	RGA364858_334_R	124.844	1.647	2	This study	LPss190663_c1_seq1_m.364858	2.02193e-96	PITA_000094620-RA	TIR-NBS-LRR class disease resistance protein
M368329	*M368329_126_S	124.844	0	2	Exome-seq (Liu et al. 2019)	LPss190807_c0_seq1_m.368329	2.82641e-83	PITA_000057205-RA	50S ribosomal protein L18/L5e family protein
M381290	*M381290_293_R	124.844	0	2	Exome-seq (Liu et al. 2019)	LPss191319_c1_seq1_m.381290	1.89986e-101	PITA_000036151-RA	beta-glucosidase 44-like
M391191	*M391191_699_Y	124.844	0	2	Exome-seq (Liu et al. 2019)	LPss191679_c0_seq1_m.391191	3.12603e-123	6A_all_VO_L_7_T_49759/72082-1	No definition line
M399706	*M399706_1231_Y	124.844	0	2	Exome-seq (Liu et al. 2019)	LPss191971_c0_seq4_m.399706	0	PITA_000045355-RA	TMV resistance protein N-like
M424473	*M424473_432_Y	124.844	0	2	Exome-seq (Liu et al. 2019)	LPss192758_c0_seq1_m.424473	1.37822e-95	PITA_000007794-RA	pentatricopeptide repeat-containing protein At4g02750
M478555	*M478555_99_Y	124.85	0.006	2	Exome-seq (Liu et al. 2019)	LPss194303_c1_seq5_m.478555	7.98858e-36	PITA_000071590-RA	TMV resistance protein N-like
M208386	*M208386_12_S	127.59	2.74	2	Exome-seq (Liu et al. 2019)	LPss181365_c0_seq2_m.208386	2.88153e-63	PITA_000072944-RA	TMV resistance protein N-like isoform X1
M514863	RGA514863_181_R	127.643	0.053	2	This study	LPss195185_c0_seq12_m.514863	2.13571e-29	PITA_000093903-RA	TMV resistance protein N-like
M506910	*M506910_1089_R	131.93	4.287	2	Exome-seq (Liu et al. 2019)	LPss194975_c0_seq6_m.506910	2.42971e-140	PITA_000064881-RA	protein SUPPRESSOR OF npr1-1, CONSTITUTIVE 1-like
M670390	*M670390_120_R	135.363	3.433	2	Exome-seq (Liu et al. 2019)	LPss2692690_c0_seq1_m.670390	3.59579e-11	PITA_000023700-RA	Toll-Interleukin-Resistance domain-containing protein
M400127	*M400127_1119_M	135.408	0.045	2	Exome-seq (Liu et al. 2019)	LPss191987_c0_seq8_m.400127	0	PITA_000064881-RA	protein SUPPRESSOR OF npr1-1, CONSTITUTIVE 1-like
M542269	*M542269_25_R	135.415	0.007	2	Exome-seq (Liu et al. 2019)	LPss195740_c0_seq11_m.542269	3.89362e-49	PITA_000055115-RA	TMV resistance protein N-like isoform X2
M212671	*M212671_735_R	136.538	0	2	Exome-seq (Liu et al. 2019)	LPss181736_c0_seq1_m.212671	9.4516e-151	PITAhm_002171-RA	LOW QUALITY PROTEIN: chlorophyll a-b binding protein CP29.1, chloroplastic-like
M212972	*M212972_1030_Y	136.538	0	2	Exome-seq (Liu et al. 2019)	LPss181775_c0_seq1_m.212972	0	PITA_000014353-RA	tetratricopeptide repeat domain-containing protein
M272625	*M272625_175_R	136.538	0	2	Exome-seq (Liu et al. 2019)	LPss186158_c0_seq2_m.272625	0.546983	PITA_000028979-RA	uninformative
M275908	*M275908_86_R	136.538	0	2	Exome-seq (Liu et al. 2019)	LPss186390_c0_seq1_m.275908	0	PITA_000038913-RA	uninformative
M288882	*M288882_103_S	136.538	0	2	Exome-seq (Liu et al. 2019)	LPss187132_c0_seq1_m.288882	1.32484e-126	PITA_000025617-RA	uninformative
M314828	*M314828_3598_W	136.538	0	2	Exome-seq (Liu et al. 2019)	LPss188449_c0_seq1_m.314828	0	PITAhm_001878-RA	ATP-binding cassette transporter, subfamily B, member 18, group MDR/PGP protein PpABCB18
M341737	*M341737_1480_R	136.538	0	2	Exome-seq (Liu et al. 2019)	LPss189741_c1_seq5_m.341737	2.04515e-23	PITA_000007382-RA	alpha-mannosidase 2x
M359398	*M359398_510_Y	136.538	0	2	Exome-seq (Liu et al. 2019)	LPss190440_c0_seq1_m.359398	5.81542e-148	PITA_000006830-RA	homeobox-leucine zipper protein HAT14
M375101	*M375101_4515_Y	136.538	0	2	Exome-seq (Liu et al. 2019)	LPss191079_c0_seq1_m.375101	0	PITA_000044824-RA	uninformative
M400127	RGA400127_1319_Y	136.538	1.123	2	This study	LPss191987_c0_seq8_m.400127	0	PITA_000064881-RA	protein SUPPRESSOR OF npr1-1, CONSTITUTIVE 1-like
M443181	*M443181_1752_Y	136.538	0	2	Exome-seq (Liu et al. 2019)	LPss193304_c0_seq2_m.443181	9.29036e-138	PITA_000005830-RA	nodulin-like protein
M446518	*M446518_234_R	136.538	0	2	Exome-seq (Liu et al. 2019)	LPss193418_c0_seq1_m.446518	3.5517e-179	PITA_000041751-RA	peroxisome assembly protein 12
M451098	*M451098_2259_Y	136.538	0	2	Exome-seq (Liu et al. 2019)	LPss193574_c0_seq3_m.451098	1.18598e-14	PITA_000042413-RA	transmembrane protein 184A-like
M470780	*M470780_967_R	136.538	0	2	Exome-seq (Liu et al. 2019)	LPss194112_c1_seq12_m.470780	5.2482e-155	PITA_000086946-RA	uninformative
M506910	RGA506910_802_M	136.538	0	2	This study	LPss194975_c0_seq6_m.506910	2.42971e-140	PITA_000064881-RA	protein SUPPRESSOR OF npr1-1, CONSTITUTIVE 1-like
M563012	RGA563012_431_R	136.538	0	2	This study	LPss196142_c0_seq1_m.563012	3.03e-60	PITA_000033907-RA	TMV resistance protein N-like
M333367	*M333367_208_K	137.649	1.111	2	Exome-seq (Liu et al. 2019)	LPss189353_c4_seq1_m.333367	0	PITA_000069657-RA	protein kinase superfamily protein
M141110	*M141110_129_Y	137.65	0	2	Exome-seq (Liu et al. 2019)	LPss172590_c0_seq1_m.141110	0	PITA_000046673-RA	uninformative
M158710	RGA158710_288_M	137.65	0	2	This study	LPss175497_c1_seq1_m.158710	5.84405e-81	PITA_000082606-RA	TMV resistance protein N-like
M181905	*M181905_1026_Y	137.65	0	2	Exome-seq (Liu et al. 2019)	LPss178628_c0_seq1_m.181905	1.71399e-114	PITA_000042889-RA	cyclophilin-like peptidyl-prolyl cis-trans isomerase family protein
M193849	*M193849_1248_Y	137.65	0	2	Exome-seq (Liu et al. 2019)	LPss179934_c0_seq1_m.193849	5.89926e-132	PITA_000045752-RA	tRNA (guanine(10)-N2)-methyltransferase homolog
M204109	*M204109_116_Y	137.65	0	2	Exome-seq (Liu et al. 2019)	LPss180921_c0_seq1_m.204109	0	PITAhm_002081-RA	uninformative
M208691	*M208691_144_Y	137.65	0	2	Exome-seq (Liu et al. 2019)	LPss181405_c2_seq1_m.208691	3.23226e-64	PITA_000082606-RA	TMV resistance protein N-like
M210844	*M210844_435_R	137.65	0	2	Exome-seq (Liu et al. 2019)	LPss181579_c0_seq1_m.210844	1.79348e-28	PITA_000040887-RA	glutaredoxin-1, grx1, putative
M241906	*M241906_729_M	137.65	0	2	Exome-seq (Liu et al. 2019)	LPss184034_c0_seq1_m.241906	0.189911	PITA_000010727-RA	not_annotated
M244793	*M244793_155_S	137.65	0	2	Exome-seq (Liu et al. 2019)	LPss184298_c0_seq1_m.244793	0	PITA_000052289-RA	red chlorophyll catabolite reductase
M267257	*M267257_478_Y	137.65	0	2	Exome-seq (Liu et al. 2019)	LPss185797_c0_seq2_m.267257	8.65342e-122	2A_all_VO_L_1_T_81484/181832	m.14440.mrna1 uninformative
M273560	*M273560_154_Y	137.65	0.001	2	Exome-seq (Liu et al. 2019)	LPss186235_c3_seq6_m.273560	1.10577e-90	PITA_000080039-RA	TMV resistance protein N-like isoform X2
M273560	RGA273560_540_M	137.65	0	2	This study	LPss186235_c3_seq6_m.273560	1.10577e-90	PITA_000080039-RA	TMV resistance protein N-like isoform X2
M318395	*M318395_708_K	137.65	0	2	Exome-seq (Liu et al. 2019)	LPss188603_c1_seq1_m.318395	1.5311e-157	PITA_000036021-RA	pentatricopeptide repeat-containing protein
M325125	*M325125_5476_R	137.65	0	2	Exome-seq (Liu et al. 2019)	LPss188953_c1_seq1_m.325125	0	PITA_000013968-RA	uninformative
M332201	*M332201_360_M	137.65	0	2	Exome-seq (Liu et al. 2019)	LPss189288_c0_seq2_m.332201	2.97004e-148	PITA_000082606-RA	TMV resistance protein N-like
M332201	RGA332201_557_M	137.65	0	2	This study	LPss189288_c0_seq2_m.332201	2.97004e-148	PITA_000082606-RA	TMV resistance protein N-like
M345786	*M345786_1443_K	137.65	0	2	Exome-seq (Liu et al. 2019)	LPss189930_c0_seq2_m.345786	1.14557e-69	PITA_000010728-RA	ecotropic viral integration site 5 protein homolog
M361763	*M361763_102_M	137.65	0	2	Exome-seq (Liu et al. 2019)	LPss190519_c1_seq2_m.361763	0	PITA_000043991-RA	pentatricopeptide repeat-containing protein At1g25360
M364027	*M364027_779_R	137.65	0	2	Exome-seq (Liu et al. 2019)	LPss190619_c0_seq4_m.364027	2.06761e-76	PITA_000048617-RA	TMV resistance protein N-like
M401591	*M401591_1509_R	137.65	0	2	Exome-seq (Liu et al. 2019)	LPss192031_c0_seq1_m.401591	0	PITA_000026295-RA	probable receptor-like protein kinase At1g11050
M404266	RGA404266_324_R	137.65	0	2	This study	LPss192116_c0_seq3_m.404266	0	PITA_000023700-RA	Toll-Interleukin-Resistance domain-containing protein
M413634	*M413634_126_R	137.65	0	2	Exome-seq (Liu et al. 2019)	LPss192397_c0_seq5_m.413634	0	PITA_000063653-RA	pyruvate dehydrogenase, putative
M413642	*M413642_126_R	137.65	0	2	Exome-seq (Liu et al. 2019)	LPss192397_c0_seq6_m.413642	0	PITA_000063653-RA	pyruvate dehydrogenase, putative
M420409	*M420409_1149_R	137.65	0	2	Exome-seq (Liu et al. 2019)	LPss192625_c3_seq1_m.420409	2.35771e-152	PITA_000055243-RA	bZIP protein
M423639	*M423639_289_S	137.65	0	2	Exome-seq (Liu et al. 2019)	LPss192726_c0_seq7_m.423639	0	PITA_000082606-RA	TMV resistance protein N-like
M424736	*M424736_1042_R	137.65	0	2	Exome-seq (Liu et al. 2019)	LPss192771_c0_seq1_m.424736	0	PITA_000036672-RA	probable folate-biopterin transporter 8, chloroplastic isoform X1
M489068	*M489068_735_R	137.65	0	2	Exome-seq (Liu et al. 2019)	LPss194554_c0_seq8_m.489068	1.8584e-145	PITA_000077910-RA	TMV resistance protein N-like
M569666	*M569666_159_R	137.65	0	2	Exome-seq (Liu et al. 2019)	LPss196245_c0_seq2_m.569666	1.1928e-24	PITA_000023012-RA	DNA mismatch repair protein MSH6
M572278	*M572278_1826_R	137.65	0	2	Exome-seq (Liu et al. 2019)	LPss196290_c0_seq1_m.572278	0	PITA_000033907-RA	TMV resistance protein N-like
M578877	RGA578877_1589_Y	137.65	0	2	This study	LPss196380_c0_seq3_m.578877	2.93336e-104	PITA_000005653-RA	TMV resistance protein N-like
M606509	*M606509_277_Y	137.65	0	2	Exome-seq (Liu et al. 2019)	LPss196762_c0_seq2_m.606509	0	PITA_000055115-RA	TMV resistance protein N-like isoform X2
M609867	RGA609867_1510_Y	137.65	0	2	This study	LPss196817_c0_seq2_m.609867	0	PITA_000072944-RA	TMV resistance protein N-like isoform X1
M98946	RGA98946_79_Y	137.651	0	2	This study	LPss161240_c0_seq1_m.98946	9.08e-33	PITA_000062446-RA	TIR-NBS-LRR class disease resistance protein
M664466	*M664466_153_R	137.651	0.001	2	Exome-seq (Liu et al. 2019)	LPss2568468_c0_seq1_m.664466	7.06962e-28	PITA_000022294-RA	putative TIR/NBS/LRR disease resistance protein
M575348	*M575348_796_R	138.461	0.81	2	Exome-seq (Liu et al. 2019)	LPss196329_c1_seq1_m.575348	1.97644e-129	PITA_000042549-RA	Tir-nbs-lrr resistance protein
M613142	*M613142_288_S	140.769	2.308	2	Exome-seq (Liu et al. 2019)	LPss196869_c0_seq3_m.613142	0	PITA_000058758-RA	TIR-NBS-LRR resistance protein
M405614	*M405614_322_S	143.476	2.707	2	Exome-seq (Liu et al. 2019)	LPss192160_c2_seq1_m.405614	6.1827e-35	PITA_000028680-RA	TMV resistance protein N-like isoform X1
M504816	*M504816_41_S	143.48	0.004	2	Exome-seq (Liu et al. 2019)	LPss194928_c0_seq3_m.504816	1.4e-150	PITA_000072944-RA	TMV resistance protein N-like isoform X1
M504816	RGA504816_626_R	144.616	1.136	2	This study	LPss194928_c0_seq3_m.504816	1.4e-150	PITA_000072944-RA	TMV resistance protein N-like isoform X1
M98173	RGA98173_566_M	145.728	1.112	2	This study	LPss160861_c0_seq1_m.98173	0	PITA_000087259-RA	putative disease resistance protein At3g14460-like
M238381	*M238381_420_W	145.728	0	2	Exome-seq (Liu et al. 2019)	LPss183760_c0_seq1_m.238381	1.48e-72	PITA_000037601-RA	putative disease resistance protein RGA4-like
M92588	RGA92588_127_M	146.84	0	2	This study	LPss158425_c0_seq1_m.92588	5.40354e-70	PITA_000072944-RA	TMV resistance protein N-like isoform X1
M197523	*M197523_1017_K	146.84	0	2	Exome-seq (Liu et al. 2019)	LPss180264_c0_seq2_m.197523	2.71989e-131	PITA_000000282-RA	uninformative
M250336	RGA250336_194_S	146.84	1.112	2	This study	LPss184695_c0_seq2_m.250336	3.60819e-42	PITA_000039242-RA	TMV resistance protein N-like
M295683	*M295683_142_Y	146.84	0	2	Exome-seq (Liu et al. 2019)	LPss187476_c0_seq1_m.295683	2.58809e-87	PITA_000008387-RA	GNS1/SUR4 membrane-like protein
M311413	*M311413_123_M	146.84	0	2	Exome-seq (Liu et al. 2019)	LPss188297_c0_seq1_m.311413	6.82011e-103	PITA_000072944-RA	TMV resistance protein N-like isoform X1
M341097	*M341097_516_Y	146.84	0	2	Exome-seq (Liu et al. 2019)	LPss189714_c0_seq1_m.341097	1.21323e-161	PITAhm_000603-RA	60S acidic ribosomal protein P0
M405407	*M405407_1809_Y	146.84	0	2	Exome-seq (Liu et al. 2019)	LPss192152_c0_seq1_m.405407	0	PITAhm_003030-RA	uninformative
M418945	*M418945_101_Y	146.84	0	2	Exome-seq (Liu et al. 2019)	LPss192562_c0_seq7_m.418945	0	PITA_000089670-RA	uninformative
M523743	*M523743_1362_M	146.84	0	2	Exome-seq (Liu et al. 2019)	LPss195371_c0_seq1_m.523743	5.30588e-146	PITA_000030037-RA	Major facilitator superfamily protein
M599617	*M599617_525_R	146.84	0	2	Exome-seq (Liu et al. 2019)	LPss196683_c1_seq1_m.599617	0	PITA_000036703-RA	Tir-nbs-lrr resistance protein
M599646	*M599646_249_K	146.84	0	2	Exome-seq (Liu et al. 2019)	LPss196683_c1_seq7_m.599646	0	PITA_000036703-RA	TIR-NBS-LRR resistance protein
M193826	*M193826_68_S	146.841	0.001	2	Exome-seq (Liu et al. 2019)	LPss179930_c1_seq2_m.193826	1.43699e-88	PITA_000085719-RA	TMV resistance protein N-like
M390444	RGA390444_118_R	146.841	0	2	This study	LPss191642_c0_seq3_m.390444	8.6016e-64	PITA_000094620-RA	TIR-NBS-LRR class disease resistance protein
M618533	*M618533_124_M	146.841	0	2	Exome-seq (Liu et al. 2019)	LPss466805_c0_seq1_m.618533	5.18335e-27	PITA_000013285-RA	putative disease resistance RPP8-like protein 4
M199034	*M199034_304_R	147.932	0	2	Exome-seq (Liu et al. 2019)	LPss180415_c0_seq2_m.199034	5.67597e-88	PITA_000087259-RA	putative disease resistance protein At3g14460-like
M406224	RGA406224_218_R	147.932	1.091	2	This study	LPss192173_c0_seq2_m.406224	0	PITA_000045891-RA	Disease resistance-like protein GS3-1
M110732	*M110732_217_Y	152.365	4.433	2	Exome-seq (Liu et al. 2019)	LPss165282_c0_seq1_m.110732	3.8956e-24	PITA_000088370-RA	LOW QUALITY PROTEIN: TMV resistance protein N-like
M435657	*M435657_1289_R	154.166	1.801	2	Exome-seq (Liu et al. 2019)	LPss193133_c1_seq2_m.435657	0	PITA_000021669-RA	TMV resistance protein N-like
M550881	*M550881_225_R	155.292	1.126	2	Exome-seq (Liu et al. 2019)	LPss195901_c0_seq10_m.550881	0	PITA_000028680-RA	TMV resistance protein N-like isoform X1
M329520	*M329520_25_R	155.32	0.028	2	Exome-seq (Liu et al. 2019)	LPss189153_c1_seq8_m.329520	4.32997e-106	PITA_000046441-RA	Tir-nbs-lrr resistance protein
M427539	*M427539_64_S	156.426	1.106	2	Exome-seq (Liu et al. 2019)	LPss192856_c0_seq2_m.427539	0	PITA_000007835-RA	uninformative
M207662	*M207662_153_K	159.6	3.174	2	Exome-seq (Liu et al. 2019)	LPss181289_c0_seq2_m.207662	2.33326e-32	PITA_000018505-RA	disease resistance protein, putative
M139826	*M139826_683_R	161.781	2.181	2	Exome-seq (Liu et al. 2019)	LPss172356_c0_seq2_m.139826	1.30898e-118	PITA_000027733-RA	TMV resistance protein N-like
M583641	RGA583641_1043_M	164.892	3.111	2	This study	LPss196450_c0_seq14_m.583641	3.09749e-120	PITA_000071711-RA	TMV resistance protein N-like
M289254	RGA289254_100_S	164.906	0.014	2	This study	LPss187166_c0_seq1_m.289254	1.51046e-84	PITA_000024429-RA	disease resistance protein, putative
M471815	*M471815_1399_M	164.928	0.022	2	Exome-seq (Liu et al. 2019)	LPss194140_c0_seq4_m.471815	0	PITA_000086934-RA	TMV resistance protein N-like, partial
M594266	*M594266_1737_R	166.118	1.19	2	Exome-seq (Liu et al. 2019)	LPss196594_c0_seq2_m.594266	0	PITA_000023155-RA	topbp1, putative
M306745	RGA306745_64_M	167.15	1.032	2	This study	LPss188055_c0_seq6_m.306745	1.03902e-75	PITA_000026367-RA	TMV resistance protein N
M139823	*M139823_522_R	167.151	0.001	2	Exome-seq (Liu et al. 2019)	LPss172356_c0_seq1_m.139823	1.464e-107	PITA_000027732-RA	TMV resistance protein N-like
M80338	*M80338_93_Y	168.309	0	2	Exome-seq (Liu et al. 2019)	LPss151345_c0_seq1_m.80338	2.0822e-49	PITA_000021669-RA	TMV resistance protein N-like
M461125	*M461125_601_K	168.309	1.158	2	Exome-seq (Liu et al. 2019)	LPss193825_c0_seq1_m.461125	5.62161e-106	PITA_000028680-RA	TMV resistance protein N-like isoform X1
M306745	*M306745_369_M	168.312	0.003	2	Exome-seq (Liu et al. 2019)	LPss188055_c0_seq6_m.306745	1.03902e-75	PITA_000026367-RA	TMV resistance protein N
M406224	*M406224_405_M	168.314	0.002	2	Exome-seq (Liu et al. 2019)	LPss192173_c0_seq2_m.406224	0	PITA_000045891-RA	Disease resistance-like protein GS3-1
[truncated: 4,257 more rows]

## Sheet: S5_TaqMan
Table S5: Oligonucleotides designed for TaqMan-based SNP genotyping.
[truncated: 4 more rows]

[truncated: 2 more sheets: S6_RGA5-blastn-Pila, S7_]
